# Supplementary material for: Crystal structure of methyl 4-(4-hy­droxy­phen­yl)-6-methyl-2-oxo-1,2,3,4-tetra­hydro­pyrimidine-5-carboxyl­ate monohydrate
Source: Acta Crystallogr E Crystallogr Commun. 2016 Aug 26;72(Pt 9):1335–8. doi: 10.1107/S2056989016013359 (PMC5120719; doi:10.1107/S2056989016013359)
Supplement: Supplementary file 1 [file e-72-01335-sup1.cif]

##############################################################################
#                                                                            #
# This CIF contains the data in a paper accepted for publication in          #
# Acta Crystallographica Section E. It conforms to the requirements of       #
# Notes for Authors for Acta Crystallographica Section E, and has been       #
# peer reviewed under the auspices of the IUCr Commission on Journals.       #
#                                                                            #
# Full details of the Crystallographic Information File format               #
# are given in the paper "The Crystallographic Information File (CIF):       #
# a New Standard Archive File for Crystallography" by S. R. Hall, F. H.      #
# Allen and I. D. Brown [Acta Cryst. (1991), A47, 655-685].                  #
#                                                                            #
# The current version of the core CIF dictionary is obtainable from          #
# ftp://ftp.iucr.org/pub/cif_core.dic.                                       #
#                                                                            #
# Software is freely available for graphical display of the structure(s)     #
# in this CIF. For information consult the CIF software page                 #
# http://www.iucr.org/resources/cif/software.                                #
#                                                                            #
# This file may be used for bona fide research purposes within the           #
# scientific community so long as proper attribution is given to the journal # 
# article from which it was obtained.                                        #
#                                                                            #
##############################################################################
data_I
_database_code_depnum_ccdc_archive 'CCDC 1499989'
_audit_creation_method     'SHELXL-2014/7'
_journal_date_recd_electronic     2016-07-24
_journal_date_accepted     2016-08-19
_journal_name_full     'Acta Crystallographica, Section E'
_journal_year     2016
_journal_volume     72
_journal_issue      9
_journal_page_first     1335
_journal_page_last     1338
_journal_paper_category     GO
_journal_paper_doi     10.1107/S2056989016013359
_journal_coeditor_code     HB7604
_publ_contact_author_name
;
Susanta K. Nayak, K. N. Venugopala
;
_publ_contact_author_address
;
Department of Chemistry
Visvesvaraya National Institute of Technology
Nagpur 440010
Maharashtra
India,
Department of Biotechnology and Food Technology
Durban University of Technology
Durban 4001
South Africa
;
_publ_contact_author_email     nksusa@gmail.com
_publ_contact_author_fax      917122223230
_publ_contact_author_phone      917122221610
_publ_section_title
;
Crystal structure of methyl
4-(4-hydroxyphenyl)-6-methyl-2-oxo-1,2,3,4-tetrahydropyrimidine-5-carboxylate
monohydrate
;
loop_
    _publ_author_name
    _publ_author_footnote
    _publ_author_address
    'Bairagi, Keshab M.' .
;
Department of Chemistry, Visvesvaraya National Institute of Technology, Nagpur
440010, Maharashtra, India
;
    'Venugopala, Katharigatta N.' .
;
Department of Biotechnology and Food Technology,
Durban University of Technology,
Durban 4001, South Africa
;
    'Mondal, Pradip Kumar' .
;
Department of Chemistry,
Indian Institute of Science Education and Research Bhopal
Bhauri, Bhopal 462023, India
;
    'Odhav, Bharti' .
;
Department of Biotechnology and Food Technology,
Durban University of Technology,
Durban 4001, South Africa
;
    'Nayak, Susanta K.' .
;
Department of Chemistry, Visvesvaraya National Institute of Technology, Nagpur
440010, Maharashtra, India
;
_publ_section_synopsis
;
The title hydrate crystallizes with two formula units in the asymmetric unit
(<i>Z</i>' = 2). The organic molecules form a dimer, linked by a pair of
N---H...O hydrogen bonds. Further hydrogen bonding together with weak
C---H...\p and \p--\p interactions further consolidates the packing,
generating a three-dimensional network.
;
_chemical_name_systematic
;
Methyl
4-(4-hydroxyphenyl)-6-methyl-2-oxo-1,2,3,4-tetrahydropyrimidine-5-carboxylate
monohydrate
;
_chemical_name_common     Dihydropyrimidine
_chemical_formula_moiety     'C13 H14 N2 O4, H2 O'
_chemical_formula_sum     'C13 H16 N2 O5'
_chemical_formula_iupac     'C13 H14 N2 O4, H2 O'
_chemical_formula_weight     280.28
_chemical_melting_point     ?
_shelx_space_group_comment
;
The symmetry employed for this shelxl refinement is uniquely defined
by the following loop, which should always be used as a source of
symmetry information in preference to the above space-group names.
They are only intended as comments.
;
_space_group_crystal_system     triclinic
_space_group_name_H-M_alt     'P -1'
_space_group_name_Hall     '-P 1'
loop_
    _space_group_symop_operation_xyz
    'x, y, z'
    '-x, -y, -z'
_cell_length_a     10.7527(6)
_cell_length_b     11.6731(6)
_cell_length_c     12.4456(7)
_cell_angle_alpha     98.236(2)
_cell_angle_beta     112.3740(10)
_cell_angle_gamma     108.944(2)
_cell_volume     1301.16(13)
_cell_formula_units_Z     4
_cell_measurement_reflns_used     740
_cell_measurement_theta_min     2.2
_cell_measurement_theta_max     30.1
_cell_measurement_temperature     150(2)
_exptl_crystal_description     'plate'
_exptl_crystal_colour     'colorless'
_exptl_crystal_size_max     0.23
_exptl_crystal_size_mid     0.20
_exptl_crystal_size_min     0.15
_exptl_crystal_density_diffrn     1.431
_exptl_crystal_density_meas     ?
_exptl_crystal_density_method     ?
_exptl_crystal_F_000     592
_exptl_absorpt_coefficient_mu     0.111
_exptl_absorpt_correction_type     multi-scan
_exptl_absorpt_process_details
;
(SADABS; Bruker, 2008)
;
_shelx_estimated_absorpt_T_min     0.975
_shelx_estimated_absorpt_T_max     0.984
_exptl_absorpt_correction_T_min     0.926
_exptl_absorpt_correction_T_max     0.934
_diffrn_ambient_temperature     150(2)
_diffrn_radiation_type     MoK\a
_diffrn_radiation_wavelength     0.71073
_diffrn_radiation_source     'fine-focus sealed tube'
_diffrn_radiation_monochromator     graphite
_diffrn_measurement_device_type     'Bruker Kappa APEXII DUO'
_diffrn_measurement_method     \w
_diffrn_detector_area_resol_mean     ?
_diffrn_reflns_number     21716
_diffrn_reflns_av_R_equivalents     0.0444
_diffrn_reflns_theta_min     2.250
_diffrn_reflns_theta_max     25.999
_diffrn_reflns_theta_full     25.242
_diffrn_measured_fraction_theta_max     0.997
_diffrn_measured_fraction_theta_full     0.998
_diffrn_reflns_limit_h_min     -13
_diffrn_reflns_limit_h_max     13
_diffrn_reflns_limit_k_min     -14
_diffrn_reflns_limit_k_max     14
_diffrn_reflns_limit_l_min     -15
_diffrn_reflns_limit_l_max     15
_diffrn_standards_number     ?
_diffrn_standards_interval_count     ?
_diffrn_standards_interval_time     ?
_diffrn_standards_decay_%     ?
_refine_special_details     ?
_reflns_number_total     5116
_reflns_number_gt     4387
_reflns_threshold_expression     'I > 2\s(I)'
_refine_ls_structure_factor_coef     Fsqd
_refine_ls_matrix_type     full
_refine_ls_R_factor_all     0.0455
_refine_ls_R_factor_gt     0.0375
_refine_ls_wR_factor_gt     0.0953
_refine_ls_wR_factor_ref     0.0988
_refine_ls_goodness_of_fit_ref     1.042
_refine_ls_restrained_S_all     1.042
_refine_ls_number_reflns     5116
_refine_ls_number_parameters     489
_refine_ls_number_restraints     0
_refine_ls_hydrogen_treatment     refall
_refine_ls_weighting_scheme     calc
_refine_ls_weighting_details
              'w=1/[\s^2^(Fo^2^)+(0.0460P)^2^+0.5474P] where P=(Fo^2^+2Fc^2^)/3'
_atom_sites_solution_hydrogens     difmap
_atom_sites_solution_primary     direct
_atom_sites_solution_secondary     difmap
_refine_ls_shift/su_max     0.001
_refine_ls_shift/su_mean     0.000
_refine_diff_density_max     0.226
_refine_diff_density_min     -0.276
_refine_ls_extinction_method     none
_refine_ls_extinction_coef     .
loop_
    _atom_type_symbol
    _atom_type_description
    _atom_type_scat_dispersion_real
    _atom_type_scat_dispersion_imag
    _atom_type_scat_source
    'C' 'C' 0.0033 0.0016
                         'International Tables Vol C Tables 4.2.6.8 and 6.1.1.4'
    'H' 'H' 0.0000 0.0000
                         'International Tables Vol C Tables 4.2.6.8 and 6.1.1.4'
    'N' 'N' 0.0061 0.0033
                         'International Tables Vol C Tables 4.2.6.8 and 6.1.1.4'
    'O' 'O' 0.0106 0.0060
                         'International Tables Vol C Tables 4.2.6.8 and 6.1.1.4'
_computing_data_collection
;
APEX2 (Bruker, 2008)
;
_computing_cell_refinement
;
SAINT (Bruker, 2008)
;
_computing_data_reduction
;
SAINT (Bruker, 2008)
;
_computing_structure_solution
;
SHELXS97 (Sheldrick, 2008)
;
_computing_structure_refinement
;
<i>SHELXL2014/7</i> (Sheldrick, 2015)
;
_computing_molecular_graphics
;
ORTEP-3 for Windows (Farrugia, 2012) and
Mercury (Macrae et al. (2008)
;
_computing_publication_material
;
<i>SHELXL2014/7</i> (Sheldrick, 2015)
;
loop_
    _atom_site_type_symbol
    _atom_site_label
    _atom_site_fract_x
    _atom_site_fract_y
    _atom_site_fract_z
    _atom_site_U_iso_or_equiv
    _atom_site_adp_type
    _atom_site_calc_flag
    _atom_site_occupancy
    _atom_site_disorder_assembly
    _atom_site_disorder_group
    C C1 0.39164(15) 0.54081(12) 0.87596(12) 0.0139(3) Uani d 1 . .
    C C2 0.60979(15) 0.53784(13) 0.86203(12) 0.0148(3) Uani d 1 . .
    C C3 0.53110(14) 0.42096(12) 0.77764(12) 0.0136(3) Uani d 1 . .
    C C4 0.36594(14) 0.34937(12) 0.73347(12) 0.0133(3) Uani d 1 . .
    C C5 0.60417(15) 0.35855(12) 0.72784(13) 0.0153(3) Uani d 1 . .
    C C6 0.56565(17) 0.17576(14) 0.58648(15) 0.0209(3) Uani d 1 . .
    C C7 0.77354(16) 0.61333(15) 0.91932(15) 0.0213(3) Uani d 1 . .
    C C8 0.26914(14) 0.32159(12) 0.59847(12) 0.0135(3) Uani d 1 . .
    C C9 0.16677(15) 0.19821(12) 0.52680(13) 0.0147(3) Uani d 1 . .
    C C10 0.07261(15) 0.17160(12) 0.40490(13) 0.0153(3) Uani d 1 . .
    C C11 0.07936(15) 0.26965(13) 0.35266(12) 0.0142(3) Uani d 1 . .
    C C12 0.18128(15) 0.39416(13) 0.42297(13) 0.0155(3) Uani d 1 . .
    C C13 0.27411(15) 0.41876(13) 0.54497(13) 0.0155(3) Uani d 1 . .
    C C14 0.62129(15) 0.92206(13) 1.09772(12) 0.0144(3) Uani d 1 . .
    C C15 0.40117(15) 0.90446(13) 1.12011(12) 0.0149(3) Uani d 1 . .
    C C16 0.46382(15) 1.02900(13) 1.18448(12) 0.0149(3) Uani d 1 . .
    C C17 0.62246(15) 1.11457(12) 1.21918(12) 0.0142(3) Uani d 1 . .
    C C18 0.37813(15) 1.08432(13) 1.22405(13) 0.0179(3) Uani d 1 . .
    C C19 0.37283(19) 1.26713(15) 1.32473(17) 0.0253(3) Uani d 1 . .
    C C20 0.24606(16) 0.81093(14) 1.07923(14) 0.0209(3) Uani d 1 . .
    C C21 0.72322(14) 1.15937(12) 1.35558(12) 0.0134(3) Uani d 1 . .
    C C22 0.81179(15) 1.28805(12) 1.41893(13) 0.0154(3) Uani d 1 . .
    C C23 0.90581(15) 1.32811(12) 1.54268(13) 0.0160(3) Uani d 1 . .
    C C24 0.91207(14) 1.23915(13) 1.60557(12) 0.0146(3) Uani d 1 . .
    C C25 0.82479(15) 1.10980(13) 1.54369(13) 0.0146(3) Uani d 1 . .
    C C26 0.73188(14) 1.07151(12) 1.41985(13) 0.0140(3) Uani d 1 . .
    N N1 0.53814(13) 0.59703(11) 0.90574(11) 0.0163(3) Uani d 1 . .
    N N2 0.31652(13) 0.42046(11) 0.80401(11) 0.0153(3) Uani d 1 . .
    N N3 0.48323(13) 0.85228(11) 1.08401(11) 0.0162(3) Uani d 1 . .
    N N4 0.68018(13) 1.04716(11) 1.15386(11) 0.0154(3) Uani d 1 . .
    O O1 0.33372(11) 0.59969(9) 0.91804(9) 0.0185(2) Uani d 1 . .
    O O2 0.73271(11) 0.40171(9) 0.74845(10) 0.0225(2) Uani d 1 . .
    O O3 0.50735(11) 0.24088(9) 0.64955(9) 0.0191(2) Uani d 1 . .
    O O4 -0.01614(11) 0.23932(9) 0.23188(9) 0.0178(2) Uani d 1 . .
    O O5 -0.03765(13) 0.44197(10) 0.16905(11) 0.0253(3) Uani d 1 . .
    O O6 0.68445(10) 0.86842(9) 1.05711(9) 0.0181(2) Uani d 1 . .
    O O7 0.25613(12) 1.02650(11) 1.21377(13) 0.0372(3) Uani d 1 . .
    O O8 0.45133(11) 1.21067(9) 1.27839(10) 0.0215(2) Uani d 1 . .
    O O9 1.00441(11) 1.28271(9) 1.72845(9) 0.0182(2) Uani d 1 . .
    O O10 1.02933(13) 1.10134(11) 1.82525(11) 0.0279(3) Uani d 1 . .
    H H2 0.3460(16) 0.2653(14) 0.7513(13) 0.012(4) Uiso d 1 . .
    H H4 0.6248(16) 1.1903(14) 1.1908(14) 0.013(4) Uiso d 1 . .
    H H6C 0.801(2) 0.695(2) 0.9685(19) 0.042(6) Uiso d 1 . .
    H H6A 0.6325(19) 0.1504(15) 0.6451(15) 0.020(4) Uiso d 1 . .
    H H6B 0.618(2) 0.2300(17) 0.5497(17) 0.032(5) Uiso d 1 . .
    H H7A 0.473(2) 0.1020(18) 0.5170(18) 0.037(5) Uiso d 1 . .
    H H7B 0.810(2) 0.6203(19) 0.8581(19) 0.043(6) Uiso d 1 . .
    H H7C 0.823(2) 0.572(2) 0.971(2) 0.050(6) Uiso d 1 . .
    H H9 0.1627(17) 0.1297(15) 0.5647(14) 0.014(4) Uiso d 1 . .
    H H10 0.0015(18) 0.0858(15) 0.3535(15) 0.017(4) Uiso d 1 . .
    H H12 0.1873(18) 0.4638(16) 0.3874(15) 0.023(4) Uiso d 1 . .
    H H13 0.3430(18) 0.5067(16) 0.5956(15) 0.022(4) Uiso d 1 . .
    H H19A 0.272(2) 1.2425(19) 1.2587(19) 0.041(5) Uiso d 1 . .
    H H19B 0.430(2) 1.355(2) 1.354(2) 0.050(6) Uiso d 1 . .
    H H19C 0.369(2) 1.2410(18) 1.3956(18) 0.035(5) Uiso d 1 . .
    H H20A 0.224(2) 0.8036(18) 1.1506(19) 0.040(5) Uiso d 1 . .
    H H20B 0.176(2) 0.8369(18) 1.0264(18) 0.035(5) Uiso d 1 . .
    H H20C 0.232(2) 0.725(2) 1.0365(19) 0.043(6) Uiso d 1 . .
    H H22 0.8056(18) 1.3477(16) 1.3726(15) 0.022(4) Uiso d 1 . .
    H H23 0.9677(18) 1.4181(16) 1.5872(15) 0.019(4) Uiso d 1 . .
    H H25 0.8305(18) 1.0473(15) 1.5905(15) 0.020(4) Uiso d 1 . .
    H H26 0.6728(17) 0.9814(15) 1.3765(14) 0.014(4) Uiso d 1 . .
    H H1N 0.587(2) 0.6755(18) 0.9547(16) 0.025(4) Uiso d 1 . .
    H H3N 0.442(2) 0.7732(19) 1.0363(18) 0.034(5) Uiso d 1 . .
    H H2N 0.220(2) 0.3872(16) 0.7813(16) 0.024(4) Uiso d 1 . .
    H H4N 0.769(2) 1.0913(17) 1.1660(16) 0.025(5) Uiso d 1 . .
    H H1O -0.017(2) 0.308(2) 0.2135(19) 0.045(6) Uiso d 1 . .
    H H2O 1.007(2) 1.218(2) 1.759(2) 0.047(6) Uiso d 1 . .
    H H3O -0.126(3) 0.447(2) 0.147(2) 0.049(6) Uiso d 1 . .
    H H4O 0.033(2) 0.513(2) 0.1929(19) 0.040(6) Uiso d 1 . .
    H H5O 0.954(3) 1.045(2) 1.824(2) 0.050(6) Uiso d 1 . .
    H H6O 1.115(3) 1.097(2) 1.870(2) 0.048(6) Uiso d 1 . .
loop_
    _atom_site_aniso_label
    _atom_site_aniso_U_11
    _atom_site_aniso_U_22
    _atom_site_aniso_U_33
    _atom_site_aniso_U_12
    _atom_site_aniso_U_13
    _atom_site_aniso_U_23
    C1 0.0135(7) 0.0148(6) 0.0126(6) 0.0056(5) 0.0053(5) 0.0037(5)
    C2 0.0130(7) 0.0171(7) 0.0149(7) 0.0068(5) 0.0060(5) 0.0064(5)
    C3 0.0112(6) 0.0138(6) 0.0153(7) 0.0050(5) 0.0053(5) 0.0056(5)
    C4 0.0118(6) 0.0104(6) 0.0175(7) 0.0041(5) 0.0075(5) 0.0021(5)
    C5 0.0140(7) 0.0136(6) 0.0176(7) 0.0055(5) 0.0065(6) 0.0058(5)
    C6 0.0216(8) 0.0187(7) 0.0271(8) 0.0102(6) 0.0155(7) 0.0031(6)
    C7 0.0136(7) 0.0198(7) 0.0219(8) 0.0025(6) 0.0057(6) -0.0002(6)
    C8 0.0104(6) 0.0133(6) 0.0171(7) 0.0055(5) 0.0071(5) 0.0021(5)
    C9 0.0139(7) 0.0123(6) 0.0196(7) 0.0061(5) 0.0091(6) 0.0039(5)
    C10 0.0120(7) 0.0112(6) 0.0192(7) 0.0035(5) 0.0067(6) -0.0008(5)
    C11 0.0111(6) 0.0171(7) 0.0147(7) 0.0067(5) 0.0066(5) 0.0019(5)
    C12 0.0140(7) 0.0137(6) 0.0190(7) 0.0056(5) 0.0079(6) 0.0051(5)
    C13 0.0112(6) 0.0111(6) 0.0201(7) 0.0026(5) 0.0061(6) 0.0010(5)
    C14 0.0125(6) 0.0160(6) 0.0116(6) 0.0059(5) 0.0026(5) 0.0034(5)
    C15 0.0121(7) 0.0191(7) 0.0117(6) 0.0066(5) 0.0038(5) 0.0041(5)
    C16 0.0119(7) 0.0173(7) 0.0157(7) 0.0063(5) 0.0060(5) 0.0052(5)
    C17 0.0137(7) 0.0128(6) 0.0169(7) 0.0061(5) 0.0074(6) 0.0038(5)
    C18 0.0142(7) 0.0180(7) 0.0205(7) 0.0067(6) 0.0072(6) 0.0050(6)
    C19 0.0263(9) 0.0200(8) 0.0398(10) 0.0132(7) 0.0224(8) 0.0086(7)
    C20 0.0140(7) 0.0191(7) 0.0216(8) 0.0023(6) 0.0065(6) -0.0007(6)
    C21 0.0100(6) 0.0131(6) 0.0173(7) 0.0048(5) 0.0074(5) 0.0015(5)
    C22 0.0150(7) 0.0126(6) 0.0207(7) 0.0057(5) 0.0104(6) 0.0041(5)
    C23 0.0134(7) 0.0098(6) 0.0214(7) 0.0021(5) 0.0089(6) -0.0012(5)
    C24 0.0101(6) 0.0163(6) 0.0153(7) 0.0050(5) 0.0062(5) -0.0008(5)
    C25 0.0120(6) 0.0142(6) 0.0187(7) 0.0058(5) 0.0079(6) 0.0041(5)
    C26 0.0110(6) 0.0095(6) 0.0190(7) 0.0028(5) 0.0068(5) 0.0008(5)
    N1 0.0130(6) 0.0115(6) 0.0173(6) 0.0017(5) 0.0051(5) -0.0016(5)
    N2 0.0101(6) 0.0147(6) 0.0172(6) 0.0030(5) 0.0060(5) 0.0001(5)
    N3 0.0128(6) 0.0126(6) 0.0178(6) 0.0032(5) 0.0053(5) -0.0005(5)
    N4 0.0119(6) 0.0142(6) 0.0175(6) 0.0034(5) 0.0071(5) 0.0013(5)
    O1 0.0154(5) 0.0168(5) 0.0201(5) 0.0061(4) 0.0074(4) -0.0002(4)
    O2 0.0129(5) 0.0211(5) 0.0301(6) 0.0053(4) 0.0101(4) 0.0021(4)
    O3 0.0158(5) 0.0139(5) 0.0264(6) 0.0052(4) 0.0114(4) 0.0000(4)
    O4 0.0158(5) 0.0165(5) 0.0148(5) 0.0042(4) 0.0039(4) 0.0023(4)
    O5 0.0141(6) 0.0149(5) 0.0356(6) 0.0039(5) 0.0036(5) 0.0026(5)
    O6 0.0150(5) 0.0169(5) 0.0202(5) 0.0072(4) 0.0073(4) 0.0008(4)
    O7 0.0200(6) 0.0253(6) 0.0613(9) 0.0033(5) 0.0247(6) -0.0035(6)
    O8 0.0200(5) 0.0154(5) 0.0342(6) 0.0086(4) 0.0173(5) 0.0051(4)
    O9 0.0152(5) 0.0160(5) 0.0152(5) 0.0027(4) 0.0041(4) -0.0005(4)
    O10 0.0135(6) 0.0255(6) 0.0367(7) 0.0048(5) 0.0054(5) 0.0119(5)
_geom_special_details
;
 All esds (except the esd in the dihedral angle between two l.s. planes)
 are estimated using the full covariance matrix.  The cell esds are taken
 into account individually in the estimation of esds in distances, angles
 and torsion angles; correlations between esds in cell parameters are only
 used when they are defined by crystal symmetry.  An approximate (isotropic)
 treatment of cell esds is used for estimating esds involving l.s. planes.
;
loop_
    _geom_bond_atom_site_label_1
    _geom_bond_atom_site_label_2
    _geom_bond_site_symmetry_2
    _geom_bond_distance
    _geom_bond_publ_flag
    C1 O1 . 1.2481(17) ?
    C1 N2 . 1.3342(17) ?
    C1 N1 . 1.3653(18) ?
    C2 C3 . 1.3579(19) ?
    C2 N1 . 1.3872(18) ?
    C2 C7 . 1.4973(19) ?
    C3 C5 . 1.4647(19) ?
    C3 C4 . 1.5218(18) ?
    C4 N2 . 1.4745(17) ?
    C4 C8 . 1.5182(19) ?
    C4 H2 . 1.009(15) ?
    C5 O2 . 1.2127(17) ?
    C5 O3 . 1.3548(17) ?
    C6 O3 . 1.4491(17) ?
    C6 H6A . 0.968(17) ?
    C6 H6B . 0.989(19) ?
    C6 H7A . 1.03(2) ?
    C7 H6C . 0.95(2) ?
    C7 H7B . 0.98(2) ?
    C7 H7C . 0.96(2) ?
    C8 C9 . 1.3917(19) ?
    C8 C13 . 1.3918(19) ?
    C9 C10 . 1.384(2) ?
    C9 H9 . 0.982(16) ?
    C10 C11 . 1.3904(19) ?
    C10 H10 . 0.972(16) ?
    C11 O4 . 1.3696(16) ?
    C11 C12 . 1.3966(19) ?
    C12 C13 . 1.385(2) ?
    C12 H12 . 0.976(17) ?
    C13 H13 . 0.983(17) ?
    C14 O6 . 1.2472(17) ?
    C14 N4 . 1.3386(18) ?
    C14 N3 . 1.3706(18) ?
    C15 C16 . 1.3523(19) ?
    C15 N3 . 1.3869(18) ?
    C15 C20 . 1.4984(19) ?
    C16 C18 . 1.4659(19) ?
    C16 C17 . 1.5177(19) ?
    C17 N4 . 1.4776(17) ?
    C17 C21 . 1.5188(19) ?
    C17 H4 . 0.994(15) ?
    C18 O7 . 1.2105(18) ?
    C18 O8 . 1.3444(17) ?
    C19 O8 . 1.4499(17) ?
    C19 H19A . 0.99(2) ?
    C19 H19B . 0.94(2) ?
    C19 H19C . 0.98(2) ?
    C20 H20A . 1.01(2) ?
    C20 H20B . 0.96(2) ?
    C20 H20C . 1.00(2) ?
    C21 C26 . 1.3931(19) ?
    C21 C22 . 1.3946(19) ?
    C22 C23 . 1.384(2) ?
    C22 H22 . 0.968(17) ?
    C23 C24 . 1.391(2) ?
    C23 H23 . 0.975(17) ?
    C24 O9 . 1.3699(17) ?
    C24 C25 . 1.3965(19) ?
    C25 C26 . 1.383(2) ?
    C25 H25 . 0.999(17) ?
    C26 H26 . 0.971(16) ?
    N1 H1N . 0.878(19) ?
    N2 H2N . 0.890(19) ?
    N3 H3N . 0.88(2) ?
    N4 H4N . 0.867(19) ?
    O4 H1O . 0.86(2) ?
    O5 H3O . 0.91(2) ?
    O5 H4O . 0.83(2) ?
    O9 H2O . 0.90(2) ?
    O10 H5O . 0.86(3) ?
    O10 H6O . 0.90(2) ?
loop_
    _geom_angle_atom_site_label_1
    _geom_angle_atom_site_label_2
    _geom_angle_atom_site_label_3
    _geom_angle_site_symmetry_1
    _geom_angle_site_symmetry_3
    _geom_angle
    _geom_angle_publ_flag
    O1 C1 N2 . . 122.43(12) ?
    O1 C1 N1 . . 120.57(12) ?
    N2 C1 N1 . . 116.97(12) ?
    C3 C2 N1 . . 119.80(12) ?
    C3 C2 C7 . . 126.65(13) ?
    N1 C2 C7 . . 113.53(12) ?
    C2 C3 C5 . . 120.57(12) ?
    C2 C3 C4 . . 121.63(12) ?
    C5 C3 C4 . . 117.78(11) ?
    N2 C4 C8 . . 108.71(10) ?
    N2 C4 C3 . . 109.65(11) ?
    C8 C4 C3 . . 115.47(11) ?
    N2 C4 H2 . . 105.7(9) ?
    C8 C4 H2 . . 107.5(9) ?
    C3 C4 H2 . . 109.4(9) ?
    O2 C5 O3 . . 121.53(13) ?
    O2 C5 C3 . . 127.41(13) ?
    O3 C5 C3 . . 111.05(11) ?
    O3 C6 H6A . . 107.7(10) ?
    O3 C6 H6B . . 112.2(11) ?
    H6A C6 H6B . . 110.0(14) ?
    O3 C6 H7A . . 103.6(11) ?
    H6A C6 H7A . . 115.1(14) ?
    H6B C6 H7A . . 108.1(15) ?
    C2 C7 H6C . . 110.7(12) ?
    C2 C7 H7B . . 112.1(12) ?
    H6C C7 H7B . . 109.6(17) ?
    C2 C7 H7C . . 109.8(13) ?
    H6C C7 H7C . . 107.8(18) ?
    H7B C7 H7C . . 106.7(17) ?
    C9 C8 C13 . . 118.41(13) ?
    C9 C8 C4 . . 120.22(12) ?
    C13 C8 C4 . . 121.27(12) ?
    C10 C9 C8 . . 121.23(13) ?
    C10 C9 H9 . . 120.3(9) ?
    C8 C9 H9 . . 118.5(9) ?
    C9 C10 C11 . . 119.66(12) ?
    C9 C10 H10 . . 122.1(9) ?
    C11 C10 H10 . . 118.2(9) ?
    O4 C11 C10 . . 117.81(12) ?
    O4 C11 C12 . . 122.17(12) ?
    C10 C11 C12 . . 120.02(13) ?
    C13 C12 C11 . . 119.37(13) ?
    C13 C12 H12 . . 119.8(10) ?
    C11 C12 H12 . . 120.8(10) ?
    C12 C13 C8 . . 121.30(12) ?
    C12 C13 H13 . . 119.6(10) ?
    C8 C13 H13 . . 119.1(10) ?
    O6 C14 N4 . . 123.48(13) ?
    O6 C14 N3 . . 119.81(12) ?
    N4 C14 N3 . . 116.70(12) ?
    C16 C15 N3 . . 119.54(12) ?
    C16 C15 C20 . . 127.09(13) ?
    N3 C15 C20 . . 113.36(12) ?
    C15 C16 C18 . . 119.77(12) ?
    C15 C16 C17 . . 122.02(12) ?
    C18 C16 C17 . . 118.21(12) ?
    N4 C17 C16 . . 109.46(11) ?
    N4 C17 C21 . . 109.83(11) ?
    C16 C17 C21 . . 113.17(11) ?
    N4 C17 H4 . . 106.2(9) ?
    C16 C17 H4 . . 109.2(9) ?
    C21 C17 H4 . . 108.7(9) ?
    O7 C18 O8 . . 121.30(13) ?
    O7 C18 C16 . . 126.02(13) ?
    O8 C18 C16 . . 112.66(12) ?
    O8 C19 H19A . . 109.5(12) ?
    O8 C19 H19B . . 106.2(14) ?
    H19A C19 H19B . . 112.9(18) ?
    O8 C19 H19C . . 110.4(11) ?
    H19A C19 H19C . . 111.3(16) ?
    H19B C19 H19C . . 106.4(17) ?
    C15 C20 H20A . . 111.6(12) ?
    C15 C20 H20B . . 111.1(12) ?
    H20A C20 H20B . . 106.6(16) ?
    C15 C20 H20C . . 109.4(12) ?
    H20A C20 H20C . . 107.8(16) ?
    H20B C20 H20C . . 110.3(16) ?
    C26 C21 C22 . . 118.39(13) ?
    C26 C21 C17 . . 120.28(12) ?
    C22 C21 C17 . . 121.31(12) ?
    C23 C22 C21 . . 121.08(13) ?
    C23 C22 H22 . . 121.6(10) ?
    C21 C22 H22 . . 117.3(10) ?
    C22 C23 C24 . . 119.74(12) ?
    C22 C23 H23 . . 121.3(9) ?
    C24 C23 H23 . . 119.0(10) ?
    O9 C24 C23 . . 118.02(12) ?
    O9 C24 C25 . . 121.92(12) ?
    C23 C24 C25 . . 120.06(13) ?
    C26 C25 C24 . . 119.37(12) ?
    C26 C25 H25 . . 121.7(10) ?
    C24 C25 H25 . . 118.9(10) ?
    C25 C26 C21 . . 121.36(12) ?
    C25 C26 H26 . . 119.4(9) ?
    C21 C26 H26 . . 119.3(9) ?
    C1 N1 C2 . . 123.79(12) ?
    C1 N1 H1N . . 115.9(12) ?
    C2 N1 H1N . . 120.3(12) ?
    C1 N2 C4 . . 126.69(12) ?
    C1 N2 H2N . . 115.7(11) ?
    C4 N2 H2N . . 115.6(11) ?
    C14 N3 C15 . . 123.93(12) ?
    C14 N3 H3N . . 114.0(13) ?
    C15 N3 H3N . . 120.9(13) ?
    C14 N4 C17 . . 126.51(12) ?
    C14 N4 H4N . . 117.2(12) ?
    C17 N4 H4N . . 115.1(12) ?
    C5 O3 C6 . . 115.32(11) ?
    C11 O4 H1O . . 109.9(14) ?
    H3O O5 H4O . . 112.6(19) ?
    C18 O8 C19 . . 113.98(11) ?
    C24 O9 H2O . . 111.0(15) ?
    H5O O10 H6O . . 113(2) ?
loop_
    _geom_torsion_atom_site_label_1
    _geom_torsion_atom_site_label_2
    _geom_torsion_atom_site_label_3
    _geom_torsion_atom_site_label_4
    _geom_torsion_site_symmetry_1
    _geom_torsion_site_symmetry_2
    _geom_torsion_site_symmetry_3
    _geom_torsion_site_symmetry_4
    _geom_torsion
    _geom_torsion_publ_flag
    N1 C2 C3 C5 . . . . 178.24(12) ?
    C7 C2 C3 C5 . . . . -3.6(2) ?
    N1 C2 C3 C4 . . . . -2.98(19) ?
    C7 C2 C3 C4 . . . . 175.15(13) ?
    C2 C3 C4 N2 . . . . -5.41(17) ?
    C5 C3 C4 N2 . . . . 173.40(11) ?
    C2 C3 C4 C8 . . . . 117.77(14) ?
    C5 C3 C4 C8 . . . . -63.42(15) ?
    C2 C3 C5 O2 . . . . -3.9(2) ?
    C4 C3 C5 O2 . . . . 177.25(13) ?
    C2 C3 C5 O3 . . . . 177.24(12) ?
    C4 C3 C5 O3 . . . . -1.58(17) ?
    N2 C4 C8 C9 . . . . -108.73(13) ?
    C3 C4 C8 C9 . . . . 127.59(13) ?
    N2 C4 C8 C13 . . . . 67.52(16) ?
    C3 C4 C8 C13 . . . . -56.15(17) ?
    C13 C8 C9 C10 . . . . 0.6(2) ?
    C4 C8 C9 C10 . . . . 176.94(12) ?
    C8 C9 C10 C11 . . . . -0.3(2) ?
    C9 C10 C11 O4 . . . . -179.75(12) ?
    C9 C10 C11 C12 . . . . 0.3(2) ?
    O4 C11 C12 C13 . . . . 179.50(12) ?
    C10 C11 C12 C13 . . . . -0.6(2) ?
    C11 C12 C13 C8 . . . . 0.8(2) ?
    C9 C8 C13 C12 . . . . -0.8(2) ?
    C4 C8 C13 C12 . . . . -177.17(12) ?
    N3 C15 C16 C18 . . . . -179.33(12) ?
    C20 C15 C16 C18 . . . . 1.5(2) ?
    N3 C15 C16 C17 . . . . -0.1(2) ?
    C20 C15 C16 C17 . . . . -179.25(13) ?
    C15 C16 C17 N4 . . . . 10.20(18) ?
    C18 C16 C17 N4 . . . . -170.57(11) ?
    C15 C16 C17 C21 . . . . -112.65(14) ?
    C18 C16 C17 C21 . . . . 66.57(15) ?
    C15 C16 C18 O7 . . . . 6.7(2) ?
    C17 C16 C18 O7 . . . . -172.58(15) ?
    C15 C16 C18 O8 . . . . -175.05(12) ?
    C17 C16 C18 O8 . . . . 5.71(18) ?
    N4 C17 C21 C26 . . . . -68.68(15) ?
    C16 C17 C21 C26 . . . . 53.97(16) ?
    N4 C17 C21 C22 . . . . 109.60(14) ?
    C16 C17 C21 C22 . . . . -127.75(13) ?
    C26 C21 C22 C23 . . . . -0.2(2) ?
    C17 C21 C22 C23 . . . . -178.55(12) ?
    C21 C22 C23 C24 . . . . -0.3(2) ?
    C22 C23 C24 O9 . . . . -178.78(12) ?
    C22 C23 C24 C25 . . . . 0.6(2) ?
    O9 C24 C25 C26 . . . . 179.01(12) ?
    C23 C24 C25 C26 . . . . -0.4(2) ?
    C24 C25 C26 C21 . . . . -0.2(2) ?
    C22 C21 C26 C25 . . . . 0.5(2) ?
    C17 C21 C26 C25 . . . . 178.83(12) ?
    O1 C1 N1 C2 . . . . -179.62(12) ?
    N2 C1 N1 C2 . . . . 2.45(19) ?
    C3 C2 N1 C1 . . . . 5.2(2) ?
    C7 C2 N1 C1 . . . . -173.19(13) ?
    O1 C1 N2 C4 . . . . 169.09(12) ?
    N1 C1 N2 C4 . . . . -13.0(2) ?
    C8 C4 N2 C1 . . . . -113.04(14) ?
    C3 C4 N2 C1 . . . . 14.04(18) ?
    O6 C14 N3 C15 . . . . -176.36(12) ?
    N4 C14 N3 C15 . . . . 2.68(19) ?
    C16 C15 N3 C14 . . . . -7.4(2) ?
    C20 C15 N3 C14 . . . . 171.83(12) ?
    O6 C14 N4 C17 . . . . -170.82(12) ?
    N3 C14 N4 C17 . . . . 10.18(19) ?
    C16 C17 N4 C14 . . . . -15.85(18) ?
    C21 C17 N4 C14 . . . . 108.97(14) ?
    O2 C5 O3 C6 . . . . -4.45(19) ?
    C3 C5 O3 C6 . . . . 174.46(11) ?
    O7 C18 O8 C19 . . . . 1.7(2) ?
    C16 C18 O8 C19 . . . . -176.70(12) ?
loop_
    _geom_hbond_atom_site_label_D
    _geom_hbond_atom_site_label_H
    _geom_hbond_atom_site_label_A
    _geom_hbond_site_symmetry_A
    _geom_hbond_distance_DH
    _geom_hbond_distance_HA
    _geom_hbond_distance_DA
    _geom_hbond_angle_DHA
    _geom_hbond_publ_flag
    N1 H1N O6 1_555 0.878(19) 2.10(2) 2.9762(16) 173.1(17) yes
    N3 H3N O1 1_555 0.88(2) 1.98(2) 2.8626(16) 174(2) yes
    N2 H2N O9 1_444 0.89(2) 2.02(2) 2.8971(19) 170.0(18) yes
    N4 H4N O4 1_666 0.87(2) 2.13(2) 2.9738(19) 163.4(18) yes
    O4 H1O O5 1_555 0.87(2) 1.78(2) 2.6473(16) 175(2) yes
    O9 H2O O10 1_555 0.90(2) 1.73(2) 2.6189(17) 174.7(19) yes
    O5 H4O O2 2_666 0.84(2) 2.15(2) 2.8549(19) 141(2) yes
    O5 H3O O1 2_566 0.91(3) 1.91(3) 2.786(2) 162(2) yes
    C20 H20C O5 2_566 1.00(2) 2.56(2) 3.332(2) 133.7(17) yes
    C26 H26 O3 2_667 0.971(17) 2.571(18) 3.4607(18) 152.4(14) yes
    C6 H6B Cg2 1_554 0.989(19) 2.70(2) 3.392(2) 127.1(16) yes
    C19 H19C Cg1 1_566 0.98(2) 2.84(2) 3.395(2) 116.5(16) yes
_shelx_hkl_file
;
   1   0   0  819.22   39.40
  -2   0   0   13.30    0.70
   2   0   0   13.40    0.70
  -3   0   0  584.74   28.40
   3   0   0  596.44   28.40
  -4   0   0  294.17   14.60
   4   0   0  308.97   14.60
  -5   0   0   21.10    1.20
   5   0   0   22.20    1.30
  -6   0   0    7.80    0.70
   6   0   0    8.00    0.70
  -7   0   0    0.30    0.50
  -7   0   0    0.90    0.40
   7   0   0    0.60    0.40
  -8   0   0   27.70    1.70
  -8   0   0   27.60    2.00
   8   0   0   25.90    1.80
  -9   0   0   70.59    4.10
  -9   0   0   71.19    3.70
   9   0   0   66.29    3.80
 -10   0   0    4.60    1.20
 -10   0   0    5.20    0.80
  10   0   0    5.90    1.10
 -11   0   0   82.09    5.40
 -11   0   0   85.09    4.70
  11   0   0   93.69    5.00
 -12   0   0    4.60    1.20
 -12   0   0    4.10    2.20
 -12   0   0    3.90    1.60
  12   0   0   -0.10    2.50
 -13   1   0   26.80    3.00
 -13   1   0   21.80    3.60
  12  -1   0    0.60    1.30
 -12   1   0    1.50    1.30
 -12   1   0    1.10    2.00
 -11   1   0    3.40    1.20
 -11   1   0    1.80    1.40
 -11   1   0    5.60    0.90
  10  -1   0    4.90    0.90
 -10   1   0    5.30    0.70
 -10   1   0    7.00    1.40
   9  -1   0    2.40    0.60
  -9   1   0    0.90    0.80
  -9   1   0    1.50    0.50
   8  -1   0    0.50    0.40
  -8   1   0   -0.70    0.50
  -8   1   0    0.30    0.30
   7  -1   0   30.00    1.80
  -7   1   0   33.60    2.10
  -7   1   0   31.50    1.70
   6  -1   0    0.80    0.30
  -6   1   0    1.50    0.40
  -6   1   0    1.20    0.30
   5  -1   0   51.39    2.50
  -5   1   0   49.50    2.50
  -5   1   0   46.80    2.50
  -5   1   0   50.59    2.70
   4  -1   0   19.40    1.00
  -4   1   0   18.60    1.00
  -4   1   0   17.70    1.20
  -4   1   0   19.20    1.00
   3  -1   0    1.50    0.20
  -3   1   0    1.30    0.20
  -3   1   0    1.40    0.30
  -3   1   0    1.60    0.20
   2  -1   0    8.30    0.50
   2  -1   0    8.30    0.50
  -2   1   0    8.60    0.50
  -2   1   0    8.50    0.60
  -2   1   0    8.90    0.50
  -1  -1   0   26.40    1.40
  -1  -1   0   27.50    1.40
  -1  -1   0   26.10    1.40
   1   1   0   24.80    1.40
   1   1   0   26.70    1.40
  -2  -1   0   23.00    1.20
  -2  -1   0   22.80    1.20
   2   1   0   23.70    1.30
   2   1   0   21.70    1.20
  -3  -1   0    9.80    0.60
  -3  -1   0    9.70    0.50
   3   1   0    9.70    0.70
  -4  -1   0    0.40    0.20
   4   1   0    0.70    0.30
  -5  -1   0    4.60    0.60
   5   1   0    4.40    0.60
  -6  -1   0    0.70    0.30
   6   1   0    1.10    0.40
  -7  -1   0    4.10    0.60
   7   1   0    4.00    0.70
  -8  -1   0    5.90    0.70
   8   1   0    5.60    0.80
  -9  -1   0    2.90    0.70
  -9  -1   0    3.40    0.90
   9   1   0    4.60    0.90
 -10  -1   0    2.20    1.10
 -10  -1   0    0.30    0.60
  10   1   0   -0.40    1.00
 -11  -1   0    3.40    1.30
 -11  -1   0    6.20    1.30
 -11  -1   0    6.00    2.00
  11   1   0    2.50    1.50
 -12  -1   0    7.10    1.40
 -12  -1   0    4.60    2.00
 -12  -1   0    5.00    2.30
 -13   2   0    1.60    2.40
 -13   2   0    2.50    1.70
  12  -2   0   56.19    3.40
 -12   2   0   58.29    4.00
 -12   2   0   52.89    4.80
  11  -2   0   27.00    2.10
 -11   2   0   31.70    3.10
 -11   2   0   26.80    2.50
  10  -2   0   -0.40    0.60
 -10   2   0    0.90    0.80
 -10   2   0    2.00    1.10
   9  -2   0    6.50    0.90
  -9   2   0    5.90    0.90
  -9   2   0    6.50    1.10
   8  -2   0    0.00    0.40
  -8   2   0   -0.70    0.60
  -8   2   0    0.30    0.30
   7  -2   0   40.50    2.20
  -7   2   0   42.90    2.20
  -7   2   0   43.10    2.60
  -7   2   0   40.90    2.20
   6  -2   0    3.20    0.40
  -6   2   0    3.40    0.60
  -6   2   0    3.90    0.60
  -6   2   0    3.00    0.40
   5  -2   0    1.50    0.20
  -5   2   0    1.60    0.30
  -5   2   0    1.60    0.30
  -5   2   0    1.60    0.20
  -5   2   0    1.50    0.40
   4  -2   0  138.19    7.00
   4  -2   0  145.49    6.90
  -4   2   0  146.69    7.00
  -4   2   0  140.69    7.10
  -4   2   0  137.89    7.00
   3  -2   0  833.52   43.80
   3  -2   0  944.81   43.80
  -3   2   0 1043.30   44.00
  -3   2   0  850.71   43.90
  -3   2   0  893.71   43.80
   2  -2   0  215.28   10.70
   2  -2   0  227.48   10.60
  -2   2   0  234.88   10.70
  -2   2   0  190.68   10.70
  -2   2   0  225.58   10.60
   1  -2   0 1255.37   57.39
   1  -2   0 1162.78   57.49
  -1   2   0 1224.78   57.49
  -1   2   0 1063.29   57.09
  -1   2   0 1209.88   57.09
  -1   2   0 1219.78   57.19
   0  -2   0  129.39    6.20
   0  -2   0  123.99    6.20
   0  -2   0  119.89    6.20
   0  -2   0  120.99    6.20
   0   2   0  136.49    6.20
   0   2   0  121.49    6.10
   0   2   0  126.39    6.20
   0   2   0  132.19    6.20
  -1  -2   0   20.40    1.20
  -1  -2   0   20.70    1.20
  -1  -2   0   23.00    1.20
   1   2   0   21.50    1.20
   1   2   0   20.90    1.20
   1   2   0   21.20    1.20
  -2  -2   0  644.64   30.80
  -2  -2   0  621.74   30.80
  -2  -2   0  640.44   30.80
   2   2   0  666.23   30.80
   2   2   0  629.74   30.80
  -3  -2   0   10.70    0.70
  -3  -2   0   10.30    0.70
  -3  -2   0   10.70    0.70
   3   2   0   10.00    0.70
   3   2   0    9.70    0.80
  -4  -2   0  284.47   13.80
   4   2   0  283.37   13.80
   4   2   0  279.67   13.60
  -5  -2   0    0.50    0.30
   5   2   0    0.00    0.40
  -6  -2   0   32.10    1.90
   6   2   0   30.00    1.90
  -7  -2   0    1.10    0.50
   7   2   0    1.60    0.60
  -8  -2   0   -0.40    0.50
   8   2   0   -0.10    0.70
  -9  -2   0   10.40    1.20
  -9  -2   0    7.70    1.00
   9   2   0   12.70    1.40
 -10  -2   0   36.10    3.10
 -10  -2   0   39.40    2.90
  10   2   0   45.70    3.30
 -11  -2   0   26.50    3.00
 -11  -2   0   35.10    3.30
 -11  -2   0   29.60    2.50
  11   2   0   30.60    2.80
 -13   3   0    2.20    1.50
 -13   3   0    1.70    2.60
 -12   3   0    4.30    2.50
 -12   3   0    0.70    1.20
  11  -3   0   80.89    4.30
 -11   3   0   78.59    5.20
 -11   3   0   83.59    4.70
  10  -3   0   11.20    1.10
 -10   3   0    7.90    1.10
 -10   3   0   10.90    1.60
   9  -3   0   19.20    1.20
  -9   3   0   17.30    1.60
  -9   3   0   21.90    2.00
  -9   3   0   17.40    1.20
   8  -3   0    0.40    0.30
  -8   3   0    0.30    0.60
  -8   3   0    0.40    0.50
  -8   3   0    0.50    0.40
   7  -3   0    0.70    0.20
  -7   3   0    0.30    0.60
  -7   3   0    0.50    0.40
  -7   3   0    1.80    0.40
   6  -3   0    0.30    0.20
  -6   3   0    0.00    0.30
  -6   3   0    0.40    0.50
  -6   3   0    0.20    0.30
   5  -3   0    7.00    0.50
   5  -3   0    7.40    0.70
  -5   3   0    7.40    0.70
  -5   3   0    7.10    0.90
  -5   3   0    7.90    0.80
   4  -3   0    4.70    0.30
   4  -3   0    4.60    0.60
  -4   3   0    5.40    0.50
  -4   3   0    4.50    0.70
  -4   3   0    3.40    0.50
   3  -3   0    4.90    0.50
   3  -3   0    4.40    0.40
   3  -3   0    5.10    0.70
  -3   3   0    5.50    0.40
  -3   3   0    3.80    0.50
  -3   3   0    4.80    0.70
   2  -3   0   56.19    2.90
   2  -3   0   51.29    3.00
   2  -3   0   54.89    2.70
   2  -3   0   57.19    2.80
  -2   3   0   49.70    3.00
  -2   3   0   56.59    2.80
  -2   3   0   48.40    2.90
   1  -3   0   32.50    1.70
   1  -3   0   36.00    1.90
   1  -3   0   33.80    1.80
  -1   3   0   37.90    1.80
  -1   3   0   31.90    1.90
  -1   3   0   33.50    1.80
  -1   3   0   34.50    1.90
   0  -3   0   45.80    2.50
   0  -3   0   43.40    2.40
   0  -3   0   45.40    2.40
   0  -3   0   45.90    2.30
   0   3   0   45.00    2.40
   0   3   0   47.00    2.40
   0   3   0   45.40    2.50
   0   3   0   44.50    2.40
  -1  -3   0   26.50    1.50
  -1  -3   0   23.40    1.40
  -1  -3   0   25.60    1.50
   1   3   0   24.40    1.40
   1   3   0   27.00    1.40
   1   3   0   23.20    1.50
  -2  -3   0  384.06   17.90
  -2  -3   0  372.26   17.90
  -2  -3   0  372.76   17.90
   2   3   0  366.36   18.00
   2   3   0  355.06   17.90
  -3  -3   0   54.99    2.80
  -3  -3   0   54.39    2.80
  -3  -3   0   52.39    2.80
   3   3   0   51.29    2.80
   3   3   0   53.29    2.90
  -4  -3   0    9.50    0.80
  -4  -3   0    8.80    0.80
   4   3   0    8.90    0.70
   4   3   0    8.00    0.80
  -5  -3   0    2.10    0.50
  -5  -3   0    2.50    0.50
   5   3   0    1.80    0.50
   5   3   0    2.50    0.30
  -6  -3   0    9.80    1.00
  -6  -3   0    9.10    1.00
   6   3   0    9.30    1.10
  -7  -3   0    6.90    0.90
  -7  -3   0    9.10    1.10
   7   3   0    8.10    1.10
  -8  -3   0   30.60    2.00
  -8  -3   0   27.80    2.10
   8   3   0   31.60    2.30
  -9  -3   0   13.20    1.80
   9   3   0   15.70    1.70
 -10  -3   0    3.00    1.00
 -10  -3   0    4.50    1.30
 -10  -3   0    4.00    1.70
  10   3   0    5.00    1.60
 -11  -3   0   -0.80    1.90
 -11  -3   0    0.40    1.70
 -11  -3   0    1.70    1.20
  11   3   0   -3.00    2.10
 -13   4   0   -1.90    2.50
 -13   4   0    0.60    1.40
 -12   4   0   33.50    4.60
 -12   4   0   33.70    2.80
 -11   4   0   11.40    1.40
 -11   4   0   20.10    2.90
  10  -4   0    1.80    0.40
 -10   4   0    1.80    1.30
 -10   4   0    1.60    0.60
 -10   4   0    0.70    0.80
   9  -4   0  350.26   17.50
  -9   4   0  391.36   17.80
  -9   4   0  358.26   18.20
  -9   4   0  350.06   17.70
   8  -4   0   28.00    1.50
  -8   4   0   25.90    2.30
  -8   4   0   31.30    1.90
  -8   4   0   29.90    1.90
  -7   4   0   42.00    2.30
  -7   4   0   37.90    2.30
  -7   4   0   34.50    2.60
   6  -4   0   37.70    2.20
  -6   4   0   36.90    2.20
  -6   4   0   39.00    2.50
  -6   4   0   39.20    2.30
   5  -4   0  168.48    9.00
  -5   4   0  170.98    8.80
  -5   4   0  198.58    9.00
   4  -4   0  207.48   10.40
   4  -4   0  220.88   10.10
  -4   4   0  190.58   10.40
  -4   4   0  202.68   10.30
  -4   4   0  214.48   10.10
   3  -4   0   -0.10    0.10
   3  -4   0    0.10    0.20
   3  -4   0   -0.30    0.30
   3  -4   0    0.10    0.30
  -3   4   0    0.10    0.20
  -3   4   0   -0.40    0.30
  -3   4   0   -0.10    0.30
   2  -4   0  109.59    5.30
   2  -4   0  101.49    5.50
   2  -4   0  109.49    5.30
   2  -4   0  107.19    5.40
  -2   4   0  112.39    5.30
  -2   4   0   99.09    5.50
  -2   4   0  107.89    5.50
   1  -4   0  230.48   11.10
   1  -4   0  228.38   10.80
   1  -4   0  225.18   11.00
   1  -4   0  221.38   10.80
  -1   4   0  218.68   10.80
  -1   4   0  219.88   11.00
  -1   4   0  222.78   11.00
  -1   4   0  214.38   10.80
   0  -4   0  313.87   14.80
   0  -4   0  323.07   15.00
   0  -4   0  308.97   14.90
   0  -4   0  303.37   14.80
   0   4   0  284.07   14.90
   0   4   0  316.27   14.90
   0   4   0  290.57   14.80
  -1  -4   0  147.39    7.60
  -1  -4   0  148.49    7.50
  -1  -4   0  163.48    7.60
  -1  -4   0  145.69    7.50
   1   4   0  151.78    7.60
   1   4   0  157.28    7.60
   1   4   0  149.49    7.50
  -2  -4   0  642.04   30.40
  -2  -4   0  625.94   30.40
  -2  -4   0  627.94   30.40
   2   4   0  624.84   30.40
   2   4   0  619.24   30.30
   2   4   0  635.64   30.40
  -3  -4   0   32.90    1.90
  -3  -4   0   35.10    1.90
  -3  -4   0   29.10    1.80
   3   4   0   33.00    1.90
   3   4   0   30.40    1.90
  -4  -4   0    0.00    0.30
  -4  -4   0    0.20    0.40
   4   4   0    0.30    0.40
   4   4   0    0.20    0.40
  -5  -4   0   53.59    3.00
  -5  -4   0   52.79    3.00
   5   4   0   56.79    2.90
   5   4   0   54.49    3.20
  -6  -4   0   20.50    1.60
  -6  -4   0   22.30    1.70
   6   4   0   23.70    1.80
  -7  -4   0   13.10    1.40
  -7  -4   0   12.80    1.40
   7   4   0   14.50    1.70
  -8  -4   0    0.10    0.80
   8   4   0    1.40    1.10
  -9  -4   0   56.09    3.80
  -9  -4   0   55.09    3.40
   9   4   0   60.09    4.10
 -10  -4   0    2.50    1.10
 -10  -4   0    4.80    1.70
  10   4   0    0.30    2.00
 -13   5   0    1.00    1.60
 -13   5   0    6.50    2.50
 -12   5   0    3.60    1.20
 -12   5   0    3.90    2.10
 -11   5   0    1.20    0.80
 -11   5   0   -0.90    1.60
 -11   5   0    0.10    0.80
 -10   5   0  240.08   13.30
 -10   5   0  259.07   12.60
 -10   5   0  261.57   12.70
  -9   5   0   64.39    4.10
  -9   5   0   64.09    3.60
  -9   5   0   56.89    3.50
   8  -5   0   71.39    3.90
  -8   5   0   73.89    4.00
  -8   5   0   73.29    4.10
  -8   5   0   72.19    4.40
   7  -5   0   57.79    3.20
  -7   5   0   55.49    3.30
  -7   5   0   56.49    3.20
  -7   5   0   62.69    3.70
   6  -5   0   32.90    2.00
  -6   5   0   30.20    1.90
  -6   5   0   32.20    2.40
  -6   5   0   32.50    2.10
   5  -5   0  314.87   15.20
   5  -5   0  324.97   15.50
   5  -5   0  316.37   15.00
  -5   5   0  310.37   15.20
  -5   5   0  298.17   15.60
  -5   5   0  305.07   15.40
   4  -5   0   36.70    2.00
   4  -5   0   41.00    2.10
   4  -5   0   41.10    2.50
  -4   5   0   36.20    2.10
  -4   5   0   36.30    2.30
  -4   5   0   38.60    2.50
   3  -5   0  165.78    8.60
   3  -5   0  171.38    8.20
   3  -5   0  159.38    8.10
   3  -5   0  160.38    8.40
  -3   5   0  168.18    8.50
  -3   5   0  166.98    8.40
  -3   5   0  173.58    8.20
   2  -5   0  321.27   16.90
   2  -5   0  366.06   17.10
   2  -5   0  366.76   16.90
   2  -5   0  315.17   17.20
  -2   5   0  323.27   16.90
  -2   5   0  346.07   17.10
  -2   5   0  398.16   16.90
  -2   5   0  352.46   17.20
   1  -5   0  145.99    7.00
   1  -5   0  144.49    7.00
   1  -5   0  150.68    7.30
   1  -5   0  145.29    7.20
  -1   5   0  135.19    7.00
  -1   5   0  145.89    7.00
  -1   5   0  127.19    7.20
  -1   5   0  139.29    7.20
   0  -5   0  145.79    7.20
   0  -5   0  150.68    7.40
   0  -5   0  144.59    7.30
   0  -5   0  141.69    7.20
   0   5   0  146.19    7.30
   0   5   0  145.69    7.30
   0   5   0  144.69    7.40
  -1  -5   0  172.68    8.80
  -1  -5   0  189.58    9.00
  -1  -5   0  175.08    8.90
  -1  -5   0  176.88    8.80
   1   5   0  189.78    8.80
   1   5   0  174.68    9.00
   1   5   0  169.68    8.90
  -2  -5   0    0.50    0.30
  -2  -5   0    1.20    0.40
  -2  -5   0    1.20    0.50
  -2  -5   0    0.70    0.40
   2   5   0    1.10    0.50
   2   5   0    2.00    0.50
   2   5   0    1.60    0.40
  -3  -5   0  136.49    6.90
  -3  -5   0  136.29    6.80
   3   5   0  130.79    6.90
   3   5   0  135.49    6.90
  -4  -5   0  335.87   16.70
  -4  -5   0  350.36   16.80
   4   5   0  334.07   16.60
  -5  -5   0   88.79    4.90
  -5  -5   0   90.89    4.80
   5   5   0   93.59    5.00
   5   5   0   89.19    4.70
  -6  -5   0    1.90    0.70
  -6  -5   0    1.20    0.80
   6   5   0    1.70    0.50
   6   5   0    2.20    0.80
  -7  -5   0   51.39    3.30
  -7  -5   0   47.10    4.00
   7   5   0   52.79    3.40
  -8  -5   0   21.70    2.40
  -8  -5   0   19.70    1.90
   8   5   0   20.90    2.20
  -9  -5   0   15.80    2.10
  -9  -5   0   18.10    2.20
   9   5   0   18.00    2.50
 -10  -5   0    7.40    1.50
 -13   6   0   15.20    2.00
 -13   6   0   13.20    3.20
 -12   6   0    6.10    1.30
 -12   6   0    6.70    1.30
 -12   6   0    9.00    2.30
 -11   6   0    1.70    1.60
 -11   6   0    1.00    0.90
 -11   6   0    0.30    0.90
 -10   6   0  107.09    5.80
 -10   6   0  100.59    5.90
 -10   6   0  120.49    6.70
  -9   6   0   37.10    2.40
  -9   6   0   37.90    2.70
  -9   6   0   39.90    3.20
   8  -6   0   30.50    2.10
  -8   6   0   30.30    2.00
  -8   6   0   27.80    2.20
  -8   6   0   31.10    2.70
   7  -6   0   35.80    2.20
  -7   6   0   34.00    2.30
  -7   6   0   32.80    2.00
  -7   6   0   27.80    2.60
   6  -6   0   71.29    3.90
   6  -6   0   71.79    3.60
   6  -6   0   71.59    4.10
  -6   6   0   70.59    4.40
  -6   6   0   78.49    3.90
  -6   6   0   75.19    4.10
   5  -6   0    0.30    0.20
   5  -6   0    0.30    0.30
   5  -6   0    0.00    0.60
  -5   6   0   -0.20    0.60
  -5   6   0    0.40    0.30
  -5   6   0    0.70    0.60
   4  -6   0  852.41   40.90
   4  -6   0  892.51   40.80
   4  -6   0  913.11   41.40
  -4   6   0  819.12   41.20
  -4   6   0  766.12   41.30
  -4   6   0  854.01   40.90
   3  -6   0   44.50    2.50
   3  -6   0   52.09    2.50
   3  -6   0   41.60    2.90
   3  -6   0   45.50    2.70
  -3   6   0   45.20    2.80
  -3   6   0   46.50    2.90
  -3   6   0   47.90    2.50
   2  -6   0   -0.10    0.20
   2  -6   0   -0.30    0.20
   2  -6   0    0.20    0.40
   2  -6   0   -0.80    0.40
  -2   6   0   -0.40    0.20
  -2   6   0   -0.10    0.30
  -2   6   0    0.30    0.40
  -2   6   0    0.50    0.40
   1  -6   0    2.00    0.40
   1  -6   0    2.30    0.60
   1  -6   0    1.20    0.30
   1  -6   0    1.60    0.60
  -1   6   0    2.50    0.60
  -1   6   0    1.90    0.50
  -1   6   0    2.40    0.40
  -1   6   0    2.10    0.40
   0  -6   0  663.53   30.70
   0  -6   0  651.03   30.80
   0  -6   0  623.84   30.50
   0  -6   0  648.84   30.40
   0   6   0  618.94   30.70
   0   6   0  609.74   30.60
   0   6   0  602.14   30.50
  -1  -6   0    1.00    0.40
  -1  -6   0    0.80    0.50
  -1  -6   0    0.30    0.40
  -1  -6   0    0.90    0.50
   1   6   0    1.00    0.60
   1   6   0    1.00    0.40
   1   6   0    0.60    0.30
  -2  -6   0  135.19    6.70
  -2  -6   0  133.49    6.90
  -2  -6   0  124.99    6.60
  -2  -6   0  131.79    6.70
   2   6   0  139.69    6.80
   2   6   0  125.39    6.80
   2   6   0  125.79    6.60
  -3  -6   0  108.19    5.60
  -3  -6   0  102.39    5.60
  -3  -6   0  105.09    5.80
   3   6   0  116.89    5.80
   3   6   0  107.99    5.70
  -4  -6   0  112.59    5.80
  -4  -6   0  106.89    5.60
   4   6   0  106.09    5.60
   4   6   0   99.59    5.70
  -5  -6   0   22.10    1.60
  -5  -6   0   21.30    2.00
   5   6   0   16.70    1.60
   5   6   0   21.40    1.90
  -6  -6   0   62.29    4.10
  -6  -6   0   71.89    4.30
   6   6   0   68.39    3.70
   6   6   0   70.99    4.20
  -7  -6   0    7.30    1.60
  -7  -6   0    6.40    1.20
   7   6   0   10.10    1.60
  -8  -6   0    0.50    1.10
  -8  -6   0    4.20    1.70
   8   6   0    0.60    1.80
  -9  -6   0    8.00    2.70
 -14   7   0   12.00    3.80
 -13   7   0    0.50    1.50
 -13   7   0    2.50    2.80
 -12   7   0    3.70    1.30
 -12   7   0   -0.50    2.10
 -12   7   0   -0.30    1.00
 -11   7   0    7.80    1.40
 -11   7   0    5.20    1.00
 -10   7   0   34.30    2.70
 -10   7   0   32.20    3.40
 -10   7   0   30.70    2.30
   9  -7   0   12.30    1.50
  -9   7   0   12.50    1.40
  -9   7   0   13.40    1.90
  -9   7   0   11.30    1.90
   8  -7   0   14.90    1.60
  -8   7   0   16.80    1.90
  -8   7   0   15.60    1.40
  -8   7   0   15.70    2.20
   7  -7   0    7.50    1.10
   7  -7   0    8.00    1.00
  -7   7   0    9.10    1.50
  -7   7   0    9.60    1.00
  -7   7   0    7.30    1.20
   6  -7   0   26.70    1.70
   6  -7   0   25.90    2.30
   6  -7   0   28.70    1.50
  -6   7   0   27.00    1.70
  -6   7   0   31.10    2.20
  -6   7   0   28.10    2.40
   5  -7   0  122.79    6.60
   5  -7   0  123.99    6.00
   5  -7   0  112.59    6.10
  -5   7   0  130.49    6.70
  -5   7   0  116.79    6.40
  -5   7   0  119.39    6.10
   4  -7   0   83.79    4.30
   4  -7   0   88.59    4.90
   4  -7   0   88.59    4.30
  -4   7   0   84.19    4.70
  -4   7   0   81.99    4.30
  -4   7   0   75.29    4.70
   3  -7   0    3.80    0.50
   3  -7   0    3.30    0.50
   3  -7   0    3.70    0.70
   3  -7   0    2.50    0.70
  -3   7   0    3.90    0.50
  -3   7   0    2.70    0.80
  -3   7   0    2.80    0.70
   2  -7   0    8.80    0.80
   2  -7   0    8.40    0.80
   2  -7   0    9.00    1.30
   2  -7   0    7.90    1.10
  -2   7   0    7.60    0.80
  -2   7   0    7.90    1.10
  -2   7   0    9.10    0.80
  -2   7   0    6.60    1.00
   1  -7   0   17.00    1.20
   1  -7   0   17.80    1.50
   1  -7   0   16.00    1.60
   1  -7   0   17.10    1.20
  -1   7   0   18.50    1.30
  -1   7   0   16.90    1.20
  -1   7   0   17.50    1.40
  -1   7   0   16.40    1.50
   0  -7   0   43.90    2.40
   0  -7   0   39.50    2.40
   0  -7   0   44.10    2.60
   0  -7   0   44.10    2.80
   0   7   0   41.20    2.50
   0   7   0   41.80    2.50
   0   7   0   39.30    2.70
  -1  -7   0   13.80    1.50
  -1  -7   0   14.80    1.40
  -1  -7   0   14.40    1.10
  -1  -7   0   12.80    1.10
   1   7   0   11.50    1.50
   1   7   0   12.80    1.10
   1   7   0   12.30    1.20
  -2  -7   0    0.00    0.40
  -2  -7   0    1.00    0.70
  -2  -7   0   -0.10    0.40
   2   7   0   -0.30    0.50
   2   7   0   -0.30    0.70
   2   7   0    0.30    0.40
  -3  -7   0    7.10    0.90
  -3  -7   0    5.10    1.00
  -3  -7   0    6.10    0.90
   3   7   0    5.70    1.00
   3   7   0    5.00    0.90
  -4  -7   0   63.39    4.20
  -4  -7   0   70.69    4.00
  -4  -7   0   73.49    4.00
   4   7   0   74.79    4.10
   4   7   0   71.79    4.10
  -5  -7   0   21.70    2.30
  -5  -7   0   19.30    1.70
   5   7   0   20.70    2.10
   5   7   0   17.20    1.80
  -6  -7   0   27.40    2.90
  -6  -7   0   28.10    2.30
   6   7   0   26.60    2.10
   6   7   0   31.10    2.80
  -7  -7   0   10.90    1.50
  -7  -7   0   12.90    2.10
   7   7   0   18.80    2.70
  -8  -7   0   23.90    2.60
  -8  -7   0   28.70    4.10
  -9  -7   0   -1.30    1.50
 -13   8   0   27.30    2.90
 -13   8   0   18.80    3.70
 -12   8   0    4.50    1.70
 -12   8   0    2.50    1.20
 -12   8   0    1.70    2.30
 -11   8   0    2.20    1.10
 -11   8   0    4.10    2.00
 -11   8   0    2.60    1.50
  10  -8   0   13.40    1.90
 -10   8   0   15.10    1.90
 -10   8   0   20.50    2.90
 -10   8   0   15.10    1.70
   9  -8   0   11.30    1.50
  -9   8   0    8.70    1.80
  -9   8   0   10.60    1.60
  -9   8   0   10.40    1.30
   8  -8   0    4.80    1.10
  -8   8   0    2.00    1.20
  -8   8   0    3.50    0.80
   7  -8   0  138.29    7.00
   7  -8   0  134.39    6.70
   7  -8   0  147.39    7.50
  -7   8   0  134.89    7.60
  -7   8   0  124.99    7.60
  -7   8   0  138.39    7.00
   6  -8   0  104.29    5.70
   6  -8   0   94.49    4.90
   6  -8   0   96.49    5.20
  -6   8   0   99.09    5.80
  -6   8   0   89.29    5.00
  -6   8   0  103.69    5.50
   5  -8   0   29.20    1.70
   5  -8   0   30.30    2.50
   5  -8   0   29.20    1.80
  -5   8   0   24.80    2.20
  -5   8   0   33.70    2.50
  -5   8   0   27.70    1.80
   4  -8   0    0.20    0.30
   4  -8   0    1.40    0.90
   4  -8   0    0.70    0.30
  -4   8   0    0.40    0.60
  -4   8   0    0.40    0.60
  -4   8   0    0.60    0.40
   3  -8   0    1.30    0.40
   3  -8   0    1.80    0.90
   3  -8   0    2.10    0.40
   3  -8   0    2.50    0.80
  -3   8   0    1.80    0.40
  -3   8   0    0.40    0.60
  -3   8   0    2.40    0.80
   2  -8   0   91.59    6.00
   2  -8   0  110.09    5.60
   2  -8   0  109.39    5.90
   2  -8   0  109.29    5.50
  -2   8   0  110.29    5.60
  -2   8   0  113.79    5.90
  -2   8   0  115.69    6.00
  -2   8   0  109.89    5.60
   1  -8   0   -0.20    0.40
   1  -8   0   -0.50    0.70
   1  -8   0    0.50    0.60
   1  -8   0    0.10    0.30
  -1   8   0    0.20    0.50
  -1   8   0    0.20    0.70
  -1   8   0    0.20    0.40
  -1   8   0    0.20    0.40
   0  -8   0    1.90    0.60
   0  -8   0    1.20    0.40
   0  -8   0    2.40    1.00
   0   8   0    1.60    0.80
   0   8   0    1.40    0.60
   0   8   0    2.50    0.80
  -1  -8   0    4.10    0.70
  -1  -8   0    3.80    0.70
  -1  -8   0    6.50    1.20
   1   8   0    3.90    0.80
   1   8   0    3.70    1.00
   1   8   0    4.30    0.70
  -2  -8   0    1.90    0.60
  -2  -8   0    2.20    0.70
  -2  -8   0    3.80    1.10
   2   8   0    3.20    0.60
   2   8   0    3.10    1.00
   2   8   0    3.60    0.80
  -3  -8   0   10.80    1.60
  -3  -8   0   10.20    1.20
  -3  -8   0   10.50    1.20
   3   8   0   12.40    1.80
   3   8   0    8.10    1.20
  -4  -8   0    2.20    1.20
  -4  -8   0    2.70    0.80
  -4  -8   0    2.10    0.80
   4   8   0    2.90    1.10
   4   8   0    1.40    1.00
  -5  -8   0    3.70    1.10
  -5  -8   0    1.80    1.30
  -5  -8   0    4.40    0.90
   5   8   0    6.40    1.40
   5   8   0    2.30    1.10
  -6  -8   0   18.80    2.10
  -6  -8   0   15.60    2.20
  -6  -8   0   14.60    1.90
   6   8   0   14.20    2.00
  -7  -8   0    6.80    1.40
  -7  -8   0    6.80    2.40
  -8  -8   0    4.50    1.60
 -13   9   0   -6.60    2.90
 -13   9   0    2.70    3.50
 -12   9   0    9.40    1.60
 -12   9   0    8.50    2.00
 -12   9   0    9.60    2.80
 -11   9   0   53.69    3.30
 -11   9   0   45.70    4.80
 -11   9   0   49.70    4.10
  10  -9   0   13.90    1.80
 -10   9   0   11.40    2.20
 -10   9   0   13.50    1.70
 -10   9   0   13.50    2.00
   9  -9   0   11.70    1.60
  -9   9   0    9.40    2.10
  -9   9   0   10.20    1.80
   8  -9   0    0.70    1.00
   8  -9   0    0.60    0.70
  -8   9   0   -0.20    0.60
  -8   9   0    0.30    1.10
  -8   9   0   -1.60    1.30
   7  -9   0    4.70    1.30
   7  -9   0    4.40    0.70
   7  -9   0    5.30    0.60
  -7   9   0    5.00    1.30
  -7   9   0    5.90    1.50
  -7   9   0    4.50    0.80
   6  -9   0    1.40    0.40
   6  -9   0    1.60    0.60
   6  -9   0    0.70    1.10
  -6   9   0    1.00    0.60
  -6   9   0    1.10    0.90
  -6   9   0    1.00    1.00
   5  -9   0   24.60    1.50
   5  -9   0   22.20    2.50
  -5   9   0   23.40    2.20
  -5   9   0   23.20    1.60
  -5   9   0   22.50    2.30
   4  -9   0   19.00    1.30
   4  -9   0   18.30    1.30
   4  -9   0   17.30    2.30
  -4   9   0   16.90    1.30
  -4   9   0   13.30    1.90
  -4   9   0   15.20    1.90
   3  -9   0   28.50    1.80
   3  -9   0   29.90    2.80
   3  -9   0   30.20    1.80
  -3   9   0   29.90    2.40
  -3   9   0   25.40    2.40
  -3   9   0   28.10    1.80
   2  -9   0   60.69    3.20
   2  -9   0   56.39    3.10
   2  -9   0   60.19    3.90
  -2   9   0   54.19    3.70
  -2   9   0   55.89    3.20
  -2   9   0   57.49    3.50
   1  -9   0    3.10    1.00
   1  -9   0    3.50    0.60
   1  -9   0    1.80    0.60
  -1   9   0    3.20    0.80
  -1   9   0    3.80    1.10
  -1   9   0    3.00    0.80
   0  -9   0    1.80    1.00
   0  -9   0    0.10    0.50
   0  -9   0    1.10    0.50
   0   9   0   -0.30    0.60
   0   9   0    1.30    0.70
   0   9   0    0.70    0.90
  -1  -9   0    0.80    1.00
  -1  -9   0    0.80    0.50
  -1  -9   0    0.90    0.60
   1   9   0    1.80    0.80
   1   9   0    0.90    1.10
   1   9   0    1.50    0.60
  -2  -9   0   51.89    3.10
  -2  -9   0   48.30    3.00
  -2  -9   0   54.09    3.80
   2   9   0   53.29    3.00
   2   9   0   49.40    3.20
   2   9   0   49.00    3.60
  -3  -9   0   29.90    2.20
  -3  -9   0   32.40    3.00
  -3  -9   0   25.40    2.20
   3   9   0   26.80    2.70
   3   9   0   27.40    2.40
  -4  -9   0   12.70    1.70
  -4  -9   0   10.10    2.00
  -4  -9   0   14.30    1.60
   4   9   0   11.90    1.60
   4   9   0   14.70    2.20
  -5  -9   0    0.90    1.90
  -5  -9   0   -0.10    1.40
  -5  -9   0    0.10    1.00
   5   9   0   -1.80    1.30
  -6  -9   0    1.80    2.80
  -6  -9   0    4.30    1.30
   6   9   0    1.80    1.80
  -7  -9   0    8.00    1.80
 -13  10   0   -0.50    3.20
 -13  10   0    1.90    1.60
 -13  10   0   -4.10    3.40
  12 -10   0   14.30    1.90
 -12  10   0   10.50    2.60
 -12  10   0   14.50    1.80
 -12  10   0   14.20    3.20
  11 -10   0    3.60    1.60
 -11  10   0    0.10    2.10
 -11  10   0   -1.40    1.90
 -11  10   0    2.60    1.10
  10 -10   0    3.10    1.40
 -10  10   0    2.00    1.70
 -10  10   0    3.00    1.10
 -10  10   0    0.20    1.90
   9 -10   0    4.40    1.50
  -9  10   0    6.20    1.80
  -9  10   0    7.40    1.10
  -9  10   0    4.60    1.70
   8 -10   0    1.90    0.80
   8 -10   0    0.00    1.30
   8 -10   0    1.10    0.40
  -8  10   0    0.40    0.70
  -8  10   0    2.10    1.40
  -8  10   0    0.70    1.70
   7 -10   0   43.20    2.70
   7 -10   0   47.40    2.40
   7 -10   0   48.20    3.70
  -7  10   0   36.20    3.60
  -7  10   0   44.30    2.70
  -7  10   0   44.30    3.50
   6 -10   0  123.69    6.10
   6 -10   0  118.59    6.20
   6 -10   0  124.89    7.20
  -6  10   0  126.79    7.00
  -6  10   0  115.89    6.20
  -6  10   0  111.39    6.90
   5 -10   0  142.69    7.30
   5 -10   0  138.39    7.30
   5 -10   0  144.09    8.20
  -5  10   0  145.59    7.40
  -5  10   0  145.89    8.00
  -5  10   0  150.38    8.00
   4 -10   0    0.80    0.50
   4 -10   0    1.00    0.50
   4 -10   0    0.20    1.20
  -4  10   0    3.30    1.20
  -4  10   0    0.80    0.60
  -4  10   0    0.10    1.00
   3 -10   0  318.27   16.20
   3 -10   0  330.27   17.10
   3 -10   0  364.26   16.30
  -3  10   0  312.37   16.80
  -3  10   0  318.97   16.30
  -3  10   0  339.67   16.70
   2 -10   0  150.48    9.50
   2 -10   0  185.48    8.90
   2 -10   0  177.38    8.90
  -2  10   0  159.68    9.20
  -2  10   0  195.38    9.60
  -2  10   0  186.18    8.90
   1 -10   0   26.00    1.80
   1 -10   0   25.80    1.90
   1 -10   0   22.90    2.70
  -1  10   0   25.70    2.70
  -1  10   0   26.00    2.20
  -1  10   0   29.10    2.10
   0 -10   0    4.70    0.80
   0 -10   0    3.60    0.70
   0 -10   0    2.80    1.30
   0  10   0    4.60    1.00
   0  10   0    4.40    0.90
   0  10   0    7.70    1.50
  -1 -10   0    5.10    0.90
  -1 -10   0    3.30    1.40
  -1 -10   0    3.10    1.00
   1  10   0    2.80    0.80
   1  10   0    2.60    1.00
   1  10   0    4.60    1.40
  -2 -10   0    0.80    0.70
  -2 -10   0   -1.00    0.80
  -2 -10   0    0.80    1.50
   2  10   0    0.40    0.70
   2  10   0   -1.20    1.10
   2  10   0    0.20    1.20
  -3 -10   0   30.00    2.30
  -3 -10   0   20.10    2.30
  -3 -10   0   32.60    3.70
   3  10   0   20.40    2.50
   3  10   0   29.70    3.10
  -4 -10   0    7.80    1.50
  -4 -10   0    7.90    2.40
  -4 -10   0    7.80    1.20
   4  10   0    8.10    1.90
  -5 -10   0    0.80    1.20
   5  10   0    1.00    1.80
  -6 -10   0   75.19    5.10
 -13  11   0   37.50    5.00
 -13  11   0   39.90    3.70
  12 -11   0    3.30    1.90
 -12  11   0   -0.50    2.90
 -12  11   0    3.60    2.70
 -12  11   0    2.00    1.30
  11 -11   0    4.10    1.90
 -11  11   0    5.20    1.30
 -11  11   0    2.10    2.40
 -11  11   0    2.30    2.20
  10 -11   0    7.00    2.00
 -10  11   0    9.90    2.30
 -10  11   0   10.50    2.50
 -10  11   0    8.40    1.30
   9 -11   0    4.90    1.80
   9 -11   0    8.20    1.30
  -9  11   0    8.20    2.00
  -9  11   0    9.70    1.30
  -9  11   0    6.00    2.10
   8 -11   0   16.20    2.30
   8 -11   0   14.80    1.80
   8 -11   0   17.90    1.20
  -8  11   0   15.40    2.40
  -8  11   0   21.10    3.10
  -8  11   0   18.10    1.80
   7 -11   0   14.30    1.60
   7 -11   0   13.10    1.10
   7 -11   0   16.50    2.40
  -7  11   0   17.10    2.40
  -7  11   0   10.20    1.30
  -7  11   0   10.60    2.00
   6 -11   0  203.58   10.20
   6 -11   0  187.08   11.10
   6 -11   0  202.68   10.10
  -6  11   0  212.38   11.00
  -6  11   0  206.28   10.20
   5 -11   0  868.61   42.00
   5 -11   0  896.71   42.00
   5 -11   0  831.92   42.90
  -5  11   0  872.01   42.00
  -5  11   0  941.51   42.80
  -5  11   0  800.72   42.60
   4 -11   0  179.58    8.90
   4 -11   0  172.18    8.90
   4 -11   0  178.38   10.00
  -4  11   0  181.78    9.00
  -4  11   0  168.68    9.50
  -4  11   0  176.48    9.60
   3 -11   0   18.50    1.60
   3 -11   0   19.20    1.60
   3 -11   0   21.40    3.10
  -3  11   0   19.60    1.70
  -3  11   0   17.30    2.10
  -3  11   0   19.50    2.70
   2 -11   0   72.19    4.00
   2 -11   0   73.69    3.90
   2 -11   0   61.59    4.90
  -2  11   0   67.39    4.80
  -2  11   0   71.89    4.40
   1 -11   0   26.30    1.90
   1 -11   0   21.50    1.80
   1 -11   0   20.90    3.10
  -1  11   0   25.60    3.00
  -1  11   0   22.30    2.20
   0 -11   0    0.40    0.70
   0 -11   0    2.00    1.70
   0 -11   0    2.00    0.70
   0  11   0    1.10    0.80
   0  11   0    0.70    1.50
   0  11   0    2.20    1.10
  -1 -11   0    7.30    1.20
  -1 -11   0    6.20    1.00
  -1 -11   0    6.10    2.00
   1  11   0    4.10    1.70
   1  11   0    3.80    1.00
   1  11   0    6.40    1.40
  -2 -11   0    2.60    1.10
  -2 -11   0    0.70    0.80
  -2 -11   0   -1.00    1.90
   2  11   0    0.90    1.40
   2  11   0    0.20    0.80
   2  11   0   -0.30    1.60
  -3 -11   0    3.20    1.30
  -3 -11   0    3.40    2.50
  -3 -11   0    0.80    1.10
   3  11   0    6.70    2.00
  -4 -11   0   33.20    2.90
   4  11   0   25.90    3.10
  -5 -11   0   24.50    3.30
  12 -12   0    3.20    4.00
 -12  12   0   11.40    3.60
 -12  12   0    7.70    1.70
  11 -12   0   11.70    2.50
 -11  12   0    8.90    2.80
 -11  12   0    4.40    3.00
 -11  12   0    8.10    1.60
  10 -12   0    7.70    2.20
 -10  12   0    7.60    2.60
 -10  12   0   12.00    2.80
 -10  12   0    7.50    1.30
   9 -12   0    1.00    2.00
   9 -12   0   -3.00    1.10
  -9  12   0    0.80    2.00
  -9  12   0    1.20    0.90
  -9  12   0    0.70    1.70
   8 -12   0    0.40    1.10
   8 -12   0    1.30    2.10
   8 -12   0    1.50    0.50
  -8  12   0    0.00    1.00
  -8  12   0   -1.10    1.90
  -8  12   0   -1.10    1.60
   7 -12   0    3.30    2.20
   7 -12   0    1.40    0.60
   7 -12   0    1.80    1.00
  -7  12   0    3.10    1.70
  -7  12   0    0.50    1.70
  -7  12   0    1.60    0.90
   6 -12   0   64.89    5.50
   6 -12   0   69.69    4.10
   6 -12   0   68.69    3.80
  -6  12   0   76.89    5.00
  -6  12   0   69.49    5.10
   5 -12   0   57.89    3.50
   5 -12   0   45.40    4.70
   5 -12   0   64.29    3.40
  -5  12   0   58.79    3.50
  -5  12   0   61.39    4.30
  -5  12   0   56.79    4.50
   4 -12   0  141.69    7.10
   4 -12   0  132.39    8.40
   4 -12   0  136.39    7.10
  -4  12   0  125.59    8.00
  -4  12   0  144.49    7.20
  -4  12   0  138.19    7.80
   3 -12   0    4.00    0.90
   3 -12   0    8.70    2.40
   3 -12   0    7.50    1.10
  -3  12   0    5.00    1.40
  -3  12   0    4.80    1.00
  -3  12   0    4.70    1.70
   2 -12   0    9.20    2.30
   2 -12   0    4.40    1.20
   2 -12   0    5.40    1.00
  -2  12   0    7.70    2.10
  -2  12   0    3.90    1.40
   1 -12   0    0.50    0.80
   1 -12   0    2.40    1.90
   1 -12   0    1.80    0.90
  -1  12   0   -0.20    1.80
  -1  12   0    0.70    1.10
   0 -12   0   16.40    1.80
   0 -12   0   15.60    1.90
   0 -12   0   15.70    2.80
   0  12   0   13.10    2.50
  -1 -12   0    3.90    1.10
  -1 -12   0    5.10    2.60
  -1 -12   0    1.80    1.00
   1  12   0    5.10    1.50
   1  12   0    4.10    2.20
  -2 -12   0   -1.20    1.10
  -2 -12   0    0.70    1.30
   2  12   0    1.00    2.20
  -3 -12   0    6.50    1.50
   3  12   0    9.20    2.80
  -4 -12   0   31.50    3.50
 -12  13   0   -0.60    3.30
 -12  13   0    4.80    1.80
  11 -13   0    1.30    2.80
 -11  13   0    5.10    3.20
 -11  13   0    1.50    1.40
  10 -13   0   -0.30    2.40
 -10  13   0    4.30    2.50
 -10  13   0   -0.30    1.10
   9 -13   0    1.10    0.60
   9 -13   0    4.20    2.70
  -9  13   0    1.70    2.20
  -9  13   0   -1.60    1.10
   8 -13   0   45.40    2.50
   8 -13   0   33.10    5.00
   8 -13   0   41.50    3.20
  -8  13   0   42.20    4.40
  -8  13   0   39.60    3.10
  -8  13   0   49.99    5.10
   7 -13   0    0.10    1.00
   7 -13   0    1.40    2.50
   7 -13   0   -0.20    0.60
  -7  13   0   -1.80    1.50
  -7  13   0    0.00    2.20
  -7  13   0   -0.80    1.00
   6 -13   0    6.40    2.60
   6 -13   0    2.10    0.80
   6 -13   0    1.60    1.00
  -6  13   0    4.70    2.20
  -6  13   0    2.60    1.00
  -6  13   0    0.40    1.60
   5 -13   0    7.10    2.10
   5 -13   0    7.60    1.10
   5 -13   0   10.60    1.40
  -5  13   0    7.70    2.30
  -5  13   0   10.60    1.40
  -5  13   0   10.10    2.00
   4 -13   0    3.50    2.40
   4 -13   0    3.90    1.10
   4 -13   0    4.00    1.00
  -4  13   0    6.00    2.20
  -4  13   0    3.30    1.40
  -4  13   0    4.50    1.20
   3 -13   0    5.80    2.50
   3 -13   0    6.30    1.20
   3 -13   0    5.70    1.10
  -3  13   0    5.60    1.50
  -3  13   0   12.50    2.50
   2 -13   0    6.30    2.80
   2 -13   0    6.00    1.10
   2 -13   0    7.80    1.30
  -2  13   0    4.80    1.50
  -2  13   0    2.30    2.30
   1 -13   0    1.10    0.90
   1 -13   0    0.50    1.00
  -1  13   0   -3.90    2.10
  -1  13   0    0.60    1.10
   0 -13   0    3.40    1.10
   0 -13   0    2.60    1.10
   0  13   0    1.60    1.30
   0  13   0    5.90    2.60
  -1 -13   0    2.70    1.30
   1  13   0   -1.10    2.60
   1  13   0    0.60    1.20
  -2 -13   0    3.00    1.50
   2  13   0    4.00    3.10
 -11  14   0    2.20    1.70
 -11  14   0    2.00    3.40
 -10  14   0    7.30    2.90
 -10  14   0    2.90    1.50
  -9  14   0    4.60    1.50
  -9  14   0    2.00    2.50
   8 -14   0    8.50    1.10
  -8  14   0    6.70    2.20
  -8  14   0    6.10    1.50
   7 -14   0    2.50    0.90
   7 -14   0    0.50    1.30
  -7  14   0    4.20    1.20
  -7  14   0    0.20    1.90
   6 -14   0   19.20    1.90
   6 -14   0   24.10    2.50
  -6  14   0   16.30    2.70
  -6  14   0   16.30    1.90
   5 -14   0    1.20    0.90
   5 -14   0    2.10    1.20
  -5  14   0   -0.50    1.50
  -5  14   0    2.00    1.10
   4 -14   0    0.90    1.30
   4 -14   0   -0.70    0.90
  -4  14   0    1.30    1.20
  -4  14   0    2.00    1.60
   3 -14   0    1.30    0.90
   3 -14   0    0.50    1.30
  -3  14   0    0.50    1.60
   2 -14   0    1.50    1.00
   2 -14   0   -1.70    1.30
  -2  14   0   -0.40    1.40
   1 -14   0   12.60    1.70
  -1  14   0    9.60    1.80
   0 -14   0   20.60    2.80
   0  14   0   20.30    3.00
  -1 -14   0    5.60    1.70
   1  14   0    2.10    1.70
 -10  15   0    0.60    5.10
 -10  15   0    1.20    1.90
  -9  15   0    0.10    2.60
  -9  15   0    4.70    1.70
   8 -15   0    2.30    1.10
  -8  15   0    3.50    1.50
  -8  15   0    1.40    2.50
   7 -15   0    0.80    1.90
  -7  15   0    0.10    2.50
  -7  15   0    2.00    1.50
   6 -15   0    3.20    1.20
  -6  15   0    2.00    1.40
  -6  15   0    5.80    2.10
   5 -15   0    6.50    1.30
  -5  15   0    3.00    2.20
  -5  15   0    4.00    1.50
   4 -15   0    1.30    1.10
  -4  15   0    1.10    1.90
   3 -15   0   20.40    2.60
  -3  15   0   18.00    2.60
   2 -15   0   75.99    4.80
  -2  15   0   70.89    5.20
   1 -15   0    2.50    1.60
  -1  15   0    0.60    1.70
  -8  16   0   -0.50    1.70
   7 -16   0    6.30    1.50
  -7  16   0    5.30    2.80
  -7  16   0    3.80    2.00
   6 -16   0    4.40    1.50
  -6  16   0    4.90    2.80
  -6  16   0    5.00    1.90
   5 -16   0   10.60    1.80
  -5  16   0   13.70    2.90
   4 -16   0   27.60    3.20
  -4  16   0   27.10    3.40
  -3  16  -1    4.40    2.30
   3 -16   1    4.40    1.70
  -4  16  -1   -0.70    2.40
   4 -16   1    6.00    1.60
  -5  16  -1   34.60    5.10
  -5  16  -1   32.10    3.90
   5 -16   1   43.90    3.30
  -6  16  -1    8.00    2.90
  -6  16  -1    4.20    1.90
   6 -16   1   11.80    1.70
  -7  16  -1   27.80    3.60
  -7  16  -1   20.90    2.60
   7 -16   1   25.70    2.70
  -8  16  -1    1.40    2.00
   0  15  -1    3.90    1.90
   0 -15   1    5.80    1.80
  -1  15  -1    3.40    1.80
   1 -15   1    4.50    1.60
  -2  15  -1   12.80    2.30
   2 -15   1   21.40    2.60
  -3  15  -1   26.90    3.20
   3 -15   1   35.10    2.80
  -4  15  -1    4.80    2.10
   4 -15   1    3.80    1.30
  -5  15  -1   38.50    3.60
  -5  15  -1   44.20    4.50
   5 -15   1   47.70    3.20
  -6  15  -1    4.90    1.60
  -6  15  -1    9.70    2.40
   6 -15   1    5.80    1.50
  -7  15  -1    3.70    1.60
  -7  15  -1   -0.70    2.40
   7 -15   1    7.30    1.20
  -8  15  -1    7.60    1.80
  -8  15  -1    8.50    2.80
   8 -15   1    5.50    1.10
  -9  15  -1   -2.90    1.70
  -9  15  -1   -1.50    2.50
 -10  15  -1    5.90    2.00
 -10  15  -1    8.50    5.60
  -2 -14   1    2.60    2.80
   1  14  -1    6.30    1.80
  -1 -14   1   11.60    1.90
   0  14  -1    5.90    1.70
   0 -14   1   10.40    1.60
  -1  14  -1  104.49    6.20
   1 -14   1  100.89    5.80
  -2  14  -1    3.20    1.50
   2 -14   1    4.70    1.20
   2 -14   1    4.40    1.40
  -3  14  -1   21.30    3.20
   3 -14   1   26.40    2.70
   3 -14   1   24.30    2.30
  -4  14  -1    8.10    1.40
  -4  14  -1    9.30    2.10
   4 -14   1    9.90    1.60
   4 -14   1    9.30    1.30
  -5  14  -1    4.90    1.80
  -5  14  -1    9.40    1.50
   5 -14   1    5.50    1.10
   5 -14   1    1.80    1.20
  -6  14  -1    1.10    1.20
  -6  14  -1    0.20    1.80
   6 -14   1   -0.30    1.30
   6 -14   1    3.10    0.90
  -7  14  -1    0.50    1.90
  -7  14  -1    0.30    1.10
   7 -14   1    0.40    4.70
   7 -14   1    1.60    0.80
  -8  14  -1    0.60    1.30
  -8  14  -1   -2.00    1.90
   8 -14   1    2.20    0.80
   8 -14   1   -0.70    3.60
  -9  14  -1    1.80    1.40
  -9  14  -1    2.70    2.60
   9 -14   1    4.00    3.70
 -10  14  -1   19.80    2.40
 -10  14  -1   27.10    4.00
  10 -14   1   28.30    4.50
 -11  14  -1   -2.40    3.50
 -11  14  -1    2.00    1.70
   3  13  -1   13.90    3.60
  -3 -13   1    8.70    1.90
   2  13  -1    2.30    2.60
   2  13  -1    0.70    1.40
  -2 -13   1    4.20    1.40
   1  13  -1    3.90    1.40
   1  13  -1    4.10    2.60
  -1 -13   1    5.80    1.30
   0  13  -1   -1.00    2.30
   0  13  -1    1.70    1.20
   0 -13   1    1.30    1.10
   0 -13   1    2.80    1.00
  -1  13  -1    6.30    1.50
  -1  13  -1    9.70    2.50
   1 -13   1   10.80    1.40
   1 -13   1    0.90    3.50
   1 -13   1    6.30    1.30
  -2  13  -1   18.10    2.80
  -2  13  -1   14.30    2.00
   2 -13   1   20.00    1.90
   2 -13   1   22.40    3.40
   2 -13   1   14.90    1.70
  -3  13  -1   22.30    2.90
  -3  13  -1   32.40    4.00
  -3  13  -1   28.00    2.40
   3 -13   1   26.60    2.30
   3 -13   1   24.60    3.40
  -4  13  -1   83.19    4.90
  -4  13  -1   91.69    6.10
  -4  13  -1   83.19    5.50
   4 -13   1   86.79    4.90
   4 -13   1   76.09    6.50
   4 -13   1   85.49    4.70
  -5  13  -1  206.28   10.70
  -5  13  -1  223.68   11.50
  -5  13  -1  191.38   11.60
   5 -13   1  210.38   10.50
   5 -13   1  210.98   10.60
   5 -13   1  208.18   12.00
  -6  13  -1    1.80    1.60
  -6  13  -1    1.70    1.00
  -6  13  -1    1.00    2.10
   6 -13   1   -0.90    1.00
   6 -13   1    1.10    2.20
   6 -13   1    1.60    0.70
  -7  13  -1    7.40    2.20
  -7  13  -1    4.10    2.40
  -7  13  -1    4.80    1.30
   7 -13   1    9.10    1.40
   7 -13   1    9.70    2.60
   7 -13   1   11.20    1.20
  -8  13  -1   14.70    3.10
  -8  13  -1    9.20    2.40
  -8  13  -1   11.70    1.60
   8 -13   1   13.10    2.70
   8 -13   1   12.20    1.20
   8 -13   1    8.10    1.60
  -9  13  -1    7.60    1.50
  -9  13  -1   10.00    2.70
   9 -13   1    6.80    2.60
 -10  13  -1    1.50    1.30
 -10  13  -1   -0.10    2.40
  10 -13   1   -0.70    2.40
 -11  13  -1    2.10    1.60
 -11  13  -1    9.50    3.00
  11 -13   1    6.00    2.70
 -12  13  -1    3.30    2.00
 -12  13  -1   -1.30    3.70
  -4 -12   1    5.80    1.70
   3  12  -1    0.80    2.40
  -3 -12   1    3.20    1.30
   2  12  -1    5.90    1.30
   2  12  -1    5.60    2.20
  -2 -12   1    7.70    1.50
  -2 -12   1    7.00    1.20
   1  12  -1    2.10    1.40
   1  12  -1    0.30    1.90
   1  12  -1    3.20    1.10
  -1 -12   1    2.30    2.40
  -1 -12   1    1.40    0.90
  -1 -12   1    3.80    1.00
   0  12  -1   40.00    3.40
   0  12  -1   45.90    3.20
   0  12  -1   44.30    4.20
   0 -12   1   40.50    2.90
   0 -12   1   48.80    4.60
   0 -12   1   40.90    2.90
  -1  12  -1    2.00    1.10
  -1  12  -1    2.00    1.70
  -1  12  -1    3.20    1.10
   1 -12   1    1.50    1.70
   1 -12   1    3.20    0.90
   1 -12   1    3.00    0.90
  -2  12  -1   -0.50    1.00
  -2  12  -1    1.20    1.60
   2 -12   1    1.20    0.60
   2 -12   1    0.20    0.80
   2 -12   1    5.30    2.10
  -3  12  -1  144.29    8.60
  -3  12  -1  150.28    7.90
  -3  12  -1  145.39    8.30
   3 -12   1  161.98    7.80
   3 -12   1  148.69    7.80
   3 -12   1  154.48    9.10
  -4  12  -1   13.30    1.90
  -4  12  -1   10.50    1.30
  -4  12  -1   11.50    2.10
   4 -12   1   13.40    2.30
   4 -12   1   15.80    1.40
   4 -12   1   14.30    1.70
  -5  12  -1    1.30    1.40
  -5  12  -1    3.10    1.30
   5 -12   1    1.70    0.60
   5 -12   1   -0.60    1.80
   5 -12   1    1.60    0.80
  -6  12  -1    0.50    0.80
  -6  12  -1    0.90    1.50
  -6  12  -1    1.00    1.50
   6 -12   1    1.00    0.60
   6 -12   1    3.70    2.00
   6 -12   1    0.50    0.80
  -7  12  -1    1.60    1.70
  -7  12  -1    1.40    1.60
  -7  12  -1    2.10    0.90
   7 -12   1    1.70    1.00
   7 -12   1    0.40    1.80
   7 -12   1    2.70    0.60
  -8  12  -1    3.60    1.90
  -8  12  -1    0.50    1.70
  -8  12  -1    3.30    1.00
   8 -12   1    6.70    0.80
   8 -12   1    3.60    1.20
   8 -12   1    5.40    2.20
  -9  12  -1    4.00    2.00
  -9  12  -1    3.40    2.40
  -9  12  -1    2.90    1.20
   9 -12   1    4.60    1.90
   9 -12   1    2.40    1.30
 -10  12  -1    0.90    2.40
 -10  12  -1    1.80    1.10
 -10  12  -1    2.90    2.40
  10 -12   1   -1.00    1.90
 -11  12  -1    0.60    1.30
 -11  12  -1    6.20    2.80
 -11  12  -1   -2.70    2.90
  11 -12   1    0.40    2.10
 -12  12  -1    9.30    1.80
 -12  12  -1    5.20    3.60
  -5 -11   1   18.70    2.20
   4  11  -1    3.90    1.90
  -4 -11   1    4.80    1.30
   3  11  -1   13.30    2.30
  -3 -11   1   12.70    1.70
  -3 -11   1   14.10    1.90
  -3 -11   1   14.00    2.70
   2  11  -1   26.00    3.20
   2  11  -1   25.60    2.60
   2  11  -1   29.20    2.30
  -2 -11   1   27.50    2.40
  -2 -11   1   26.20    2.20
  -2 -11   1   19.50    2.80
   1  11  -1   15.90    1.90
   1  11  -1   16.60    1.90
   1  11  -1   19.60    2.90
  -1 -11   1   17.40    1.70
  -1 -11   1   14.50    1.70
  -1 -11   1   14.70    2.20
   0  11  -1    8.10    1.40
   0  11  -1   13.30    1.60
   0  11  -1   10.40    1.80
   0 -11   1    8.80    1.80
   0 -11   1    8.80    1.10
  -1  11  -1  158.48    8.50
  -1  11  -1  158.98    7.90
  -1  11  -1  149.99    8.00
   1 -11   1  132.99    8.50
   1 -11   1  151.68    7.70
   1 -11   1  145.79    7.70
  -2  11  -1   24.90    2.80
  -2  11  -1   28.60    2.50
  -2  11  -1   27.60    2.10
  -2  11  -1   26.80    2.10
   2 -11   1   28.70    1.90
   2 -11   1   27.80    2.00
   2 -11   1   27.10    3.20
  -3  11  -1   50.79    3.50
  -3  11  -1   46.30    3.70
  -3  11  -1   51.79    3.00
   3 -11   1   47.60    2.90
   3 -11   1   54.09    2.90
   3 -11   1   43.30    4.10
  -4  11  -1   66.79    3.80
  -4  11  -1   67.19    4.50
  -4  11  -1   68.69    4.40
   4 -11   1   61.39    4.90
   4 -11   1   67.79    3.80
   4 -11   1   69.09    3.70
  -5  11  -1   80.79    5.40
  -5  11  -1   89.49    4.80
  -5  11  -1   91.19    5.50
   5 -11   1   90.59    4.60
   5 -11   1   92.19    4.80
   5 -11   1   83.79    5.90
  -6  11  -1   45.30    5.30
  -6  11  -1   50.29    4.00
  -6  11  -1   55.39    3.30
   6 -11   1   56.29    3.30
   6 -11   1   55.59    2.90
   6 -11   1   58.69    4.50
  -7  11  -1    4.00    1.50
  -7  11  -1    4.30    1.80
   7 -11   1    5.50    1.80
   7 -11   1    5.10    1.10
   7 -11   1    7.50    0.80
  -8  11  -1   15.00    1.80
  -8  11  -1   17.00    2.60
  -8  11  -1   17.80    2.40
   8 -11   1   21.90    2.60
   8 -11   1   17.90    1.90
  -9  11  -1    9.50    2.20
  -9  11  -1    7.00    1.20
  -9  11  -1    7.90    2.00
   9 -11   1    6.50    1.70
   9 -11   1    7.50    1.30
 -10  11  -1    1.50    2.10
 -10  11  -1    1.20    1.10
 -10  11  -1    2.30    2.30
  10 -11   1   -1.70    1.50
 -11  11  -1   32.60    4.80
 -11  11  -1   31.90    2.90
 -11  11  -1   33.10    3.80
  11 -11   1   30.60    3.40
 -12  11  -1   -0.20    1.30
 -12  11  -1    8.70    3.30
 -12  11  -1   -3.90    2.70
 -13  11  -1   -2.30    3.60
  -6 -10   1   29.10    3.00
   5  10  -1   40.30    3.90
  -5 -10   1   43.60    3.30
   4  10  -1   -0.80    2.60
   4  10  -1    1.30    1.60
  -4 -10   1    0.70    1.20
  -4 -10   1    2.80    1.00
  -4 -10   1    3.80    1.90
   3  10  -1    4.60    1.50
   3  10  -1    6.00    1.40
  -3 -10   1    3.80    1.10
  -3 -10   1    5.70    1.00
  -3 -10   1    6.10    1.90
   2  10  -1   -0.60    0.90
   2  10  -1    0.50    1.20
   2  10  -1    0.10    0.70
  -2 -10   1    0.80    0.70
  -2 -10   1    0.80    0.70
  -2 -10   1    0.80    1.40
   1  10  -1    9.70    1.40
   1  10  -1    9.30    1.30
   1  10  -1    8.60    1.60
  -1 -10   1   11.00    1.40
  -1 -10   1    9.20    1.20
  -1 -10   1    5.60    1.60
   0  10  -1    7.70    1.00
   0  10  -1    4.90    1.00
   0  10  -1    8.20    1.50
   0 -10   1    6.20    0.90
   0 -10   1    6.40    1.60
   0 -10   1    5.30    0.80
  -1  10  -1   17.70    2.20
  -1  10  -1   14.60    1.80
  -1  10  -1   19.40    1.70
   1 -10   1   19.80    1.50
   1 -10   1   16.20    2.40
   1 -10   1   20.90    1.50
  -2  10  -1  172.48    9.10
  -2  10  -1  182.18    9.60
  -2  10  -1  180.08    9.50
  -2  10  -1  179.78    9.40
   2 -10   1  185.98    9.10
   2 -10   1  177.58    9.80
   2 -10   1  182.18    9.10
  -3  10  -1  161.88    8.10
  -3  10  -1  137.89    7.90
  -3  10  -1  149.29    7.50
   3 -10   1  138.09    8.20
   3 -10   1  137.09    7.40
   3 -10   1  150.68    7.40
  -4  10  -1   66.79    4.10
  -4  10  -1   61.79    3.60
   4 -10   1   58.29    3.40
   4 -10   1   64.89    3.50
   4 -10   1   68.79    4.50
  -5  10  -1    7.10    1.40
  -5  10  -1    7.20    0.90
  -5  10  -1    7.20    1.50
   5 -10   1    5.60    0.70
   5 -10   1    7.40    1.60
   5 -10   1    6.70    0.90
  -6  10  -1    5.40    1.30
  -6  10  -1    5.40    0.80
  -6  10  -1    6.00    1.40
   6 -10   1    5.50    0.80
   6 -10   1    7.20    0.70
   6 -10   1    5.70    1.50
  -7  10  -1   12.40    1.80
  -7  10  -1    8.70    1.70
  -7  10  -1    8.00    1.00
   7 -10   1    9.50    1.10
   7 -10   1   11.30    1.90
   7 -10   1   12.70    0.80
  -8  10  -1    1.00    1.50
  -8  10  -1    1.90    1.40
   8 -10   1    2.20    1.30
   8 -10   1   -0.90    0.80
  -9  10  -1    4.70    1.80
  -9  10  -1    4.20    0.90
  -9  10  -1    4.20    1.70
   9 -10   1    5.70    1.50
 -10  10  -1   13.80    2.20
 -10  10  -1   13.30    1.60
 -10  10  -1   12.40    2.60
  10 -10   1   16.40    3.00
 -11  10  -1    2.70    1.20
 -11  10  -1    2.90    2.40
 -11  10  -1    1.80    2.20
  11 -10   1    2.90    1.40
 -12  10  -1   44.50    5.00
 -12  10  -1   51.79    3.70
 -12  10  -1   44.20    5.60
 -13  10  -1   41.50    3.60
 -13  10  -1   30.00    4.80
  -7  -9   1   44.80    3.50
   6   9  -1   35.70    3.10
  -6  -9   1   41.10    3.10
  -6  -9   1   33.70    4.30
   5   9  -1    5.60    1.50
   5   9  -1    1.50    1.30
  -5  -9   1    3.40    1.00
  -5  -9   1    3.30    1.70
  -5  -9   1   -0.50    1.20
   4   9  -1    1.90    1.00
  -4  -9   1    1.50    0.70
  -4  -9   1    0.80    1.40
  -4  -9   1    0.40    0.90
   3   9  -1   62.29    3.90
  -3  -9   1   60.59    4.30
  -3  -9   1   65.59    3.70
  -3  -9   1   63.99    3.70
   2   9  -1    7.30    1.20
   2   9  -1    8.00    1.70
   2   9  -1    8.40    1.20
  -2  -9   1    8.30    1.10
  -2  -9   1   10.80    1.20
  -2  -9   1    8.40    1.40
   1   9  -1    1.00    0.60
   1   9  -1    3.00    1.10
   1   9  -1    0.70    0.60
  -1  -9   1    2.20    0.70
  -1  -9   1    2.70    0.60
  -1  -9   1    2.30    1.00
   0   9  -1   44.00    2.70
   0   9  -1   46.50    2.70
   0   9  -1   37.80    3.10
   0  -9   1   41.50    3.10
   0  -9   1   45.10    2.50
   0  -9   1   39.10    2.50
  -1   9  -1  175.78    8.40
  -1   9  -1  163.88    8.60
  -1   9  -1  151.58    8.80
  -1   9  -1  180.38    8.50
   1  -9   1  171.08    9.00
   1  -9   1  153.88    8.30
  -2   9  -1    2.40    1.00
  -2   9  -1    2.30    0.70
  -2   9  -1    1.60    0.70
  -2   9  -1    1.90    0.60
   2  -9   1    1.70    1.00
   2  -9   1    2.00    0.50
   2  -9   1    1.40    0.50
  -3   9  -1   77.99    4.70
  -3   9  -1   85.99    4.70
  -3   9  -1   77.79    4.20
   3  -9   1   75.79    5.00
   3  -9   1   79.39    4.20
   3  -9   1   75.49    4.10
  -4   9  -1  105.69    5.90
  -4   9  -1  100.09    5.40
  -4   9  -1  106.49    5.90
   4  -9   1  105.39    5.30
  -5   9  -1  120.09    6.40
  -5   9  -1  119.69    6.90
  -5   9  -1  132.39    7.10
   5  -9   1  129.09    6.40
   5  -9   1  125.89    6.20
  -6   9  -1    3.00    1.00
  -6   9  -1    1.30    0.50
  -6   9  -1    0.70    0.90
   6  -9   1    1.30    0.50
   6  -9   1    1.20    0.30
  -7   9  -1   58.69    4.20
  -7   9  -1   56.89    3.30
  -7   9  -1   61.49    3.90
   7  -9   1   55.09    4.30
   7  -9   1   56.19    3.30
  -8   9  -1   19.10    1.70
  -8   9  -1   23.40    2.90
   8  -9   1   19.30    1.70
   8  -9   1   19.40    2.20
  -9   9  -1    0.20    1.50
  -9   9  -1    0.40    0.80
  -9   9  -1   -1.40    1.20
   9  -9   1    1.20    1.00
 -10   9  -1    1.90    1.00
 -10   9  -1   -0.50    1.70
 -10   9  -1    2.40    1.60
  10  -9   1   -1.30    1.00
 -11   9  -1   -0.40    1.80
 -11   9  -1    0.50    1.00
 -11   9  -1   -2.30    1.90
 -12   9  -1    3.00    1.20
 -12   9  -1    2.70    2.00
 -12   9  -1    1.40    2.60
 -13   9  -1    0.20    1.50
 -13   9  -1    0.60    3.10
  -8  -8   1    8.60    1.70
   7   8  -1    1.60    0.90
  -7  -8   1    1.90    2.20
  -7  -8   1    1.90    1.20
   6   8  -1    3.00    1.50
   6   8  -1    3.90    1.10
  -6  -8   1    3.10    1.10
  -6  -8   1    4.10    1.70
  -6  -8   1    2.20    1.30
   5   8  -1   36.50    2.80
   5   8  -1   35.90    2.90
  -5  -8   1   38.30    2.60
  -5  -8   1   37.70    3.20
  -5  -8   1   33.60    2.70
   4   8  -1   44.70    3.20
   4   8  -1   51.39    3.30
  -4  -8   1   50.99    3.50
  -4  -8   1   48.50    3.10
   3   8  -1    2.60    1.00
   3   8  -1    0.80    0.70
  -3  -8   1    1.10    1.00
  -3  -8   1    2.60    0.70
  -3  -8   1    2.20    0.60
   2   8  -1   10.80    1.40
   2   8  -1   13.40    1.80
   2   8  -1   12.00    1.20
  -2  -8   1   12.90    1.30
  -2  -8   1   12.40    1.20
  -2  -8   1    9.80    1.40
   1   8  -1   59.29    3.20
   1   8  -1   49.10    3.40
   1   8  -1   52.99    3.10
  -1  -8   1   51.29    3.00
  -1  -8   1   56.99    3.00
  -1  -8   1   49.90    3.50
   0   8  -1   28.70    2.20
   0   8  -1   25.60    1.80
   0   8  -1   24.90    1.90
   0  -8   1   25.20    1.60
   0  -8   1   24.40    2.20
   0  -8   1   25.90    1.70
  -1   8  -1   30.90    2.30
  -1   8  -1   32.70    2.00
  -1   8  -1   34.10    2.10
  -1   8  -1   34.60    2.40
   1  -8   1   33.30    2.50
   1  -8   1   32.00    2.00
   1  -8   1   35.50    2.00
  -2   8  -1  143.29    7.20
  -2   8  -1  141.49    7.20
  -2   8  -1  149.69    7.60
  -2   8  -1  133.69    7.50
   2  -8   1  151.68    7.20
   2  -8   1  131.69    7.70
   2  -8   1  146.69    7.20
  -3   8  -1    0.30    0.60
  -3   8  -1    1.20    0.70
  -3   8  -1    2.40    0.40
  -3   8  -1    1.40    0.50
   3  -8   1    1.60    0.40
   3  -8   1    1.80    0.40
   3  -8   1    2.50    0.90
  -4   8  -1  120.19    6.70
  -4   8  -1  122.89    6.80
  -4   8  -1  129.09    6.40
   4  -8   1  119.49    6.90
   4  -8   1  127.39    6.20
   4  -8   1  130.39    6.30
  -5   8  -1   23.00    2.00
  -5   8  -1   16.50    2.00
  -5   8  -1   23.00    1.50
   5  -8   1   19.50    1.40
   5  -8   1   22.00    2.20
   5  -8   1   22.50    1.30
  -6   8  -1   32.30    2.70
  -6   8  -1   37.20    3.00
  -6   8  -1   40.30    2.30
   6  -8   1   38.60    1.90
   6  -8   1   37.50    2.80
  -7   8  -1    0.40    0.50
  -7   8  -1    0.70    1.10
  -7   8  -1   -1.10    1.00
   7  -8   1   -0.10    0.70
   7  -8   1    0.70    0.60
  -8   8  -1   23.10    2.70
  -8   8  -1   21.20    2.70
  -8   8  -1   21.60    1.70
   8  -8   1   25.00    2.10
  -9   8  -1    4.20    1.30
  -9   8  -1    7.10    1.70
   9  -8   1    4.80    1.10
 -10   8  -1   10.10    1.70
 -10   8  -1    5.70    1.80
 -10   8  -1    6.70    1.10
  10  -8   1    6.10    1.00
 -11   8  -1    4.90    2.10
 -11   8  -1    5.70    1.70
 -11   8  -1    2.80    1.10
 -12   8  -1    4.00    1.90
 -12   8  -1    3.80    2.50
 -12   8  -1    3.90    1.40
 -13   8  -1   42.90    5.90
 -13   8  -1   43.00    3.70
  -9  -7   1    8.40    1.60
  -8  -7   1   16.40    2.60
  -8  -7   1   18.70    2.10
   7   7  -1   11.10    1.20
   7   7  -1   11.90    1.90
  -7  -7   1   14.20    2.10
  -7  -7   1   11.20    1.40
   6   7  -1    1.20    1.00
   6   7  -1    1.60    0.80
  -6  -7   1    4.10    1.30
  -6  -7   1    3.20    0.90
   5   7  -1   32.40    2.50
   5   7  -1   34.70    2.40
  -5  -7   1   33.50    2.70
  -5  -7   1   33.70    2.40
  -5  -7   1   33.90    2.60
   4   7  -1   48.00    2.90
   4   7  -1   44.10    3.00
  -4  -7   1   44.80    2.80
  -4  -7   1   48.00    3.20
  -4  -7   1   47.60    2.90
   3   7  -1   24.90    2.00
   3   7  -1   25.60    1.80
  -3  -7   1   23.50    1.70
  -3  -7   1   21.50    2.00
  -3  -7   1   26.00    1.70
   2   7  -1   95.69    5.00
   2   7  -1   92.59    5.20
  -2  -7   1   96.19    5.30
  -2  -7   1   95.09    4.90
  -2  -7   1   93.29    4.90
   1   7  -1   27.80    1.80
   1   7  -1   25.70    1.80
   1   7  -1   25.30    2.00
  -1  -7   1   27.40    1.70
  -1  -7   1   32.20    2.10
  -1  -7   1   25.50    1.70
   0   7  -1  196.88    9.90
   0   7  -1  184.38    9.80
   0   7  -1  196.68   10.10
   0  -7   1  196.78    9.80
   0  -7   1  208.28   10.20
   0  -7   1  201.48    9.80
  -1   7  -1   54.39    3.10
  -1   7  -1   54.89    3.30
  -1   7  -1   59.99    3.40
  -1   7  -1   59.89    3.10
   1  -7   1   61.19    3.10
   1  -7   1   60.19    3.50
   1  -7   1   56.29    3.10
  -2   7  -1    6.00    0.90
  -2   7  -1    6.70    0.70
  -2   7  -1    4.10    0.80
  -2   7  -1    6.50    0.70
   2  -7   1    4.30    0.90
   2  -7   1    5.90    0.60
   2  -7   1    6.70    0.70
  -3   7  -1   10.50    1.20
  -3   7  -1   10.40    0.80
  -3   7  -1    8.90    0.90
  -3   7  -1   10.60    1.30
   3  -7   1    9.20    0.70
   3  -7   1    9.00    0.80
   3  -7   1   11.40    1.40
  -4   7  -1   57.69    3.00
  -4   7  -1   55.09    3.30
  -4   7  -1   55.99    3.50
   4  -7   1   54.39    2.90
   4  -7   1   58.59    3.00
   4  -7   1   52.19    3.50
  -5   7  -1  312.97   16.10
  -5   7  -1  322.57   15.80
  -5   7  -1  322.27   16.30
   5  -7   1  334.87   16.30
   5  -7   1  328.57   15.60
   5  -7   1  319.37   15.80
  -6   7  -1   11.60    1.50
  -6   7  -1   10.10    1.50
  -6   7  -1   10.10    1.00
   6  -7   1    9.10    1.20
   6  -7   1   10.10    1.00
  -7   7  -1    0.40    0.90
  -7   7  -1    0.10    0.80
  -7   7  -1   -0.60    0.40
   7  -7   1    0.70    0.50
   7  -7   1   -0.20    0.60
  -8   7  -1    1.40    0.60
  -8   7  -1    1.80    0.90
  -8   7  -1    0.30    1.00
   8  -7   1    1.20    0.70
  -9   7  -1   89.89    5.80
  -9   7  -1   95.89    5.40
  -9   7  -1   97.99    5.10
   9  -7   1   94.69    5.00
 -10   7  -1   32.00    2.80
 -10   7  -1   30.90    2.30
 -10   7  -1   30.90    3.40
 -11   7  -1   19.00    2.50
 -11   7  -1   21.30    4.50
 -11   7  -1   20.50    2.10
 -12   7  -1   18.30    2.00
 -12   7  -1   17.20    1.90
 -12   7  -1   15.70    2.90
 -13   7  -1    1.10    1.50
 -13   7  -1   -1.80    2.90
 -10  -6   1   39.20    3.30
  -9  -6   1    3.40    2.00
  -9  -6   1   -0.70    1.10
   8   6  -1    4.70    1.50
  -8  -6   1    4.60    1.10
  -8  -6   1    6.80    1.60
   7   6  -1  161.38    8.80
  -7  -6   1  169.08    8.90
  -7  -6   1  171.68    8.60
   6   6  -1   91.39    5.20
   6   6  -1   91.29    4.80
  -6  -6   1   94.79    5.00
  -6  -6   1   92.79    5.30
   5   6  -1  133.29    6.90
   5   6  -1  126.39    6.70
  -5  -6   1  137.79    7.00
  -5  -6   1  126.59    6.70
   4   6  -1  467.85   22.20
   4   6  -1  443.26   22.10
  -4  -6   1  440.86   22.30
  -4  -6   1  458.75   22.10
   3   6  -1  108.09    5.70
   3   6  -1  101.39    5.70
  -3  -6   1  112.19    5.60
  -3  -6   1  114.59    5.80
  -3  -6   1  100.39    5.50
   2   6  -1   14.80    1.20
   2   6  -1   13.40    1.40
   2   6  -1   15.40    1.10
  -2  -6   1   15.30    1.40
  -2  -6   1   14.30    1.10
  -2  -6   1   13.40    1.10
   1   6  -1   49.60    2.80
   1   6  -1   53.89    3.00
   1   6  -1   51.59    2.80
  -1  -6   1   49.30    2.80
  -1  -6   1   50.29    3.00
  -1  -6   1   51.19    2.80
   0   6  -1    0.30    0.30
   0   6  -1    0.40    0.30
   0   6  -1    0.00    0.30
   0   6  -1    0.20    0.40
   0  -6   1    0.50    0.50
   0  -6   1    0.20    0.20
   0  -6   1    0.30    0.30
  -1   6  -1   24.20    1.50
  -1   6  -1   22.90    1.70
  -1   6  -1   23.80    1.50
   1  -6   1   23.80    1.40
   1  -6   1   25.50    1.40
   1  -6   1   24.10    1.80
  -2   6  -1   23.10    1.70
  -2   6  -1   20.60    1.50
  -2   6  -1   22.10    1.30
  -2   6  -1   22.00    1.30
   2  -6   1   21.00    1.30
   2  -6   1   24.40    1.30
   2  -6   1   19.80    1.70
  -3   6  -1   39.10    2.40
  -3   6  -1   36.80    2.00
  -3   6  -1   37.80    2.30
   3  -6   1   34.60    2.40
   3  -6   1   36.60    2.00
   3  -6   1   35.30    1.90
  -4   6  -1  210.58    9.70
  -4   6  -1  191.98    9.20
  -4   6  -1  200.48    9.50
   4  -6   1  186.48    9.20
   4  -6   1  175.18    9.10
   4  -6   1  159.58    9.50
  -5   6  -1    0.10    0.30
  -5   6  -1    0.00    0.50
  -5   6  -1    0.10    0.70
   5  -6   1    0.00    0.30
   5  -6   1    0.30    0.60
  -6   6  -1   40.40    2.80
  -6   6  -1   39.60    2.50
  -6   6  -1   37.30    2.20
   6  -6   1   37.00    2.20
   6  -6   1   36.30    2.40
  -7   6  -1   81.89    4.80
  -7   6  -1   76.69    4.40
  -7   6  -1   78.49    4.20
   7  -6   1   77.89    4.30
  -8   6  -1   44.90    2.80
  -8   6  -1   49.50    3.00
  -8   6  -1   46.80    3.40
   8  -6   1   45.80    2.70
  -9   6  -1  148.49    7.70
  -9   6  -1  126.69    7.00
  -9   6  -1  131.29    7.10
 -10   6  -1  141.59    7.90
 -10   6  -1  137.19    7.20
 -10   6  -1  129.69    7.20
 -11   6  -1   23.40    2.20
 -11   6  -1   19.80    2.70
 -11   6  -1   15.30    2.10
 -12   6  -1    9.60    2.50
 -12   6  -1   13.30    1.80
 -12   6  -1   15.20    1.90
 -13   6  -1   36.40    3.60
 -13   6  -1   37.00    4.40
 -10  -5   1    6.70    1.40
   9   5  -1   36.30    3.30
  -9  -5   1   38.10    2.70
  -9  -5   1   33.10    3.20
   8   5  -1    4.50    1.30
  -8  -5   1    5.20    1.00
  -8  -5   1    5.60    1.20
   7   5  -1    1.20    0.80
  -7  -5   1   -0.20    0.60
  -7  -5   1   -0.20    0.80
   6   5  -1   21.50    1.40
   6   5  -1   21.10    1.80
  -6  -5   1   19.50    1.60
  -6  -5   1   20.70    1.80
   5   5  -1  174.58    8.60
   5   5  -1  172.78    8.80
  -5  -5   1  168.18    8.80
  -5  -5   1  176.88    8.70
   4   5  -1   -0.50    0.40
   4   5  -1   -0.10    0.40
  -4  -5   1    0.20    0.40
  -4  -5   1    0.50    0.50
   3   5  -1   18.80    1.40
   3   5  -1   19.20    1.40
  -3  -5   1   18.80    1.30
  -3  -5   1   18.10    1.40
   2   5  -1   51.99    2.80
   2   5  -1   49.80    2.80
   2   5  -1   50.99    2.90
  -2  -5   1   48.80    2.70
  -2  -5   1   49.00    2.70
  -2  -5   1   55.69    2.90
   1   5  -1  104.09    5.10
   1   5  -1  101.19    5.10
   1   5  -1  100.49    5.20
  -1  -5   1  101.09    5.00
  -1  -5   1   95.09    5.00
  -1  -5   1   96.19    5.20
   0   5  -1  545.45   26.20
   0   5  -1  538.05   26.10
   0   5  -1  523.85   26.20
   0   5  -1  532.75   26.00
   0  -5   1  542.65   26.00
   0  -5   1  555.94   26.00
   0  -5   1  536.75   26.30
  -1   5  -1  321.47   14.80
  -1   5  -1  278.97   14.70
  -1   5  -1  296.87   14.60
  -1   5  -1  301.37   14.60
   1  -5   1  294.77   14.90
   1  -5   1  308.77   14.60
   1  -5   1  300.47   14.60
  -2   5  -1    7.30    0.60
  -2   5  -1    6.10    0.50
  -2   5  -1    7.60    0.90
  -2   5  -1    7.20    0.80
   2  -5   1    6.20    0.90
   2  -5   1    6.50    0.60
   2  -5   1    6.10    0.50
  -3   5  -1   74.59    4.50
  -3   5  -1   71.89    4.30
  -3   5  -1   93.89    4.20
   3  -5   1   80.39    4.20
   3  -5   1   88.99    4.60
   3  -5   1   86.09    4.10
  -4   5  -1   51.39    2.60
  -4   5  -1   49.20    3.00
  -4   5  -1   50.79    2.80
   4  -5   1   45.20    2.90
   4  -5   1   48.40    2.60
  -5   5  -1  163.08    8.00
  -5   5  -1  167.48    8.30
  -5   5  -1  161.08    7.80
   5  -5   1  153.38    7.80
   5  -5   1  144.89    8.00
  -6   5  -1   10.90    1.20
  -6   5  -1   11.60    1.40
  -6   5  -1   10.40    1.00
   6  -5   1   13.00    1.10
  -7   5  -1   43.00    2.90
  -7   5  -1   42.50    2.50
  -7   5  -1   42.90    2.60
   7  -5   1   40.60    2.40
  -8   5  -1    0.30    0.50
  -8   5  -1    1.10    0.70
  -8   5  -1    0.00    0.80
  -9   5  -1    0.70    0.60
  -9   5  -1    0.60    1.00
  -9   5  -1    1.70    0.80
 -10   5  -1   44.40    2.90
 -10   5  -1   42.40    3.60
 -10   5  -1   44.50    2.80
 -11   5  -1    0.70    0.80
 -11   5  -1    1.70    1.00
 -11   5  -1    2.00    1.60
 -12   5  -1   16.80    2.00
 -12   5  -1   16.90    2.80
 -13   5  -1    1.70    1.60
 -13   5  -1   -1.30    2.80
 -11  -4   1    5.90    1.40
 -11  -4   1    4.80    2.10
  10   4  -1   -1.20    1.50
 -10  -4   1    0.20    1.00
 -10  -4   1   -0.20    1.50
   9   4  -1    7.00    1.50
  -9  -4   1    4.90    1.00
  -9  -4   1    5.40    1.30
   8   4  -1   31.10    2.40
  -8  -4   1   27.50    2.20
  -8  -4   1   27.20    2.00
   7   4  -1    6.00    1.00
  -7  -4   1    5.70    0.90
  -7  -4   1    6.30    0.80
   6   4  -1   88.99    4.70
  -6  -4   1   85.49    4.60
  -6  -4   1   83.49    4.50
   5   4  -1   30.90    1.80
   5   4  -1   29.50    2.00
  -5  -4   1   34.40    2.00
  -5  -4   1   33.60    2.00
   4   4  -1  112.69    6.10
   4   4  -1  118.99    6.00
  -4  -4   1  124.19    6.10
  -4  -4   1  120.19    6.00
   3   4  -1   53.09    2.80
   3   4  -1   50.29    2.80
  -3  -4   1   51.69    2.80
  -3  -4   1   52.19    2.80
   2   4  -1 1369.86   66.39
   2   4  -1 1279.47   66.39
   2   4  -1 1351.06   66.39
  -2  -4   1 1413.36   66.39
  -2  -4   1 1500.85   66.49
   1   4  -1   60.09    3.10
   1   4  -1   54.39    3.00
   1   4  -1   55.29    3.00
  -1  -4   1   57.39    3.00
  -1  -4   1   59.99    3.00
  -1  -4   1   62.69    3.20
   0   4  -1  305.07   15.20
   0   4  -1  325.77   15.20
   0   4  -1  286.27   15.30
   0   4  -1  325.57   15.30
   0  -4   1  320.47   15.20
   0  -4   1  309.37   15.20
   0  -4   1  322.27   15.40
  -1   4  -1   10.80    0.90
  -1   4  -1   12.70    0.80
  -1   4  -1   11.20    0.70
  -1   4  -1   12.50    0.90
   1  -4   1   11.80    0.70
   1  -4   1   11.10    0.70
   1  -4   1   11.80    1.00
  -2   4  -1   44.90    2.30
  -2   4  -1   43.50    2.30
  -2   4  -1   44.80    2.50
  -2   4  -1   52.19    2.60
   2  -4   1   41.90    2.30
   2  -4   1   44.80    2.30
   2  -4   1   44.20    2.60
  -3   4  -1  232.88   11.70
  -3   4  -1  216.98   12.00
  -3   4  -1  260.87   11.90
   3  -4   1  219.08   11.60
   3  -4   1  263.57   12.00
   3  -4   1  254.87   11.70
  -4   4  -1   37.30    2.10
  -4   4  -1   39.00    2.00
  -4   4  -1   36.50    2.30
   4  -4   1   31.60    2.10
   4  -4   1   36.10    2.00
  -5   4  -1   35.80    2.20
  -5   4  -1   35.00    2.40
  -5   4  -1   41.60    2.20
   5  -4   1   42.30    2.20
  -6   4  -1    0.60    0.60
  -6   4  -1    0.80    0.40
  -6   4  -1    0.60    0.30
   6  -4   1    0.80    0.30
  -7   4  -1   56.49    3.10
  -7   4  -1   58.09    3.10
  -7   4  -1   51.69    3.40
  -8   4  -1   20.50    2.00
  -8   4  -1   17.70    1.50
  -8   4  -1   20.30    1.60
  -9   4  -1    4.10    0.80
  -9   4  -1    5.60    1.20
  -9   4  -1    6.40    0.90
 -10   4  -1   27.00    2.20
 -10   4  -1   25.00    2.80
 -10   4  -1   28.70    1.80
 -11   4  -1   21.80    2.20
 -11   4  -1   22.70    3.20
 -12   4  -1    9.00    1.70
 -13   4  -1   12.10    1.90
 -13   4  -1   11.40    3.10
  11   3  -1    0.80    1.80
 -11  -3   1    3.50    1.20
 -11  -3   1    5.90    1.80
 -11  -3   1    3.20    1.90
  10   3  -1    4.40    1.50
 -10  -3   1    6.80    1.10
 -10  -3   1    7.80    1.50
   9   3  -1    2.20    1.00
  -9  -3   1    0.20    0.90
  -9  -3   1    0.30    0.60
   8   3  -1    6.40    1.00
  -8  -3   1    5.50    0.90
  -8  -3   1    6.20    0.80
   7   3  -1   16.90    1.60
  -7  -3   1   15.90    1.40
  -7  -3   1   19.90    1.40
   6   3  -1    9.00    1.00
  -6  -3   1    8.00    1.00
  -6  -3   1   10.90    1.00
   5   3  -1    0.10    0.40
   5   3  -1    0.00    0.20
  -5  -3   1    0.50    0.30
  -5  -3   1    0.80    0.40
   4   3  -1   15.50    1.20
   4   3  -1   17.50    1.10
  -4  -3   1   18.00    1.10
  -4  -3   1   16.70    1.20
   3   3  -1   56.19    3.00
   3   3  -1   62.19    3.10
  -3  -3   1   58.99    3.10
  -3  -3   1   57.19    3.00
   2   3  -1    2.10    0.40
   2   3  -1    1.90    0.30
   2   3  -1    2.40    0.40
  -2  -3   1    2.40    0.40
  -2  -3   1    2.30    0.40
   1   3  -1   17.20    1.00
   1   3  -1   17.80    1.10
  -1  -3   1   17.60    1.10
  -1  -3   1   16.40    1.00
  -1  -3   1   16.60    1.00
   0   3  -1   58.29    3.00
   0   3  -1   60.19    3.00
   0   3  -1   64.69    3.10
   0   3  -1   59.09    3.10
   0  -3   1   52.09    3.10
   0  -3   1   61.49    3.00
  -1   3  -1   -0.50    0.10
  -1   3  -1   -0.40    0.10
  -1   3  -1   -0.50    0.20
  -1   3  -1   -0.40    0.30
   1  -3   1   -0.30    0.10
   1  -3   1   -0.50    0.10
   1  -3   1   -0.20    0.20
  -2   3  -1   10.80    0.80
  -2   3  -1    8.70    0.80
  -2   3  -1    9.50    0.60
  -2   3  -1   10.30    0.60
   2  -3   1   10.10    0.60
   2  -3   1   10.50    0.50
   2  -3   1   10.10    0.80
  -3   3  -1   98.19    4.70
  -3   3  -1   95.09    4.80
  -3   3  -1   98.09    4.90
   3  -3   1   91.09    4.80
   3  -3   1   93.79    4.70
  -4   3  -1   57.19    2.80
  -4   3  -1   50.89    2.80
  -4   3  -1   49.60    2.90
   4  -3   1   55.39    2.80
  -5   3  -1    1.40    0.50
  -5   3  -1    1.20    0.30
  -5   3  -1    1.20    0.30
  -6   3  -1    0.20    0.30
  -6   3  -1    1.00    0.40
  -6   3  -1    0.70    0.50
  -7   3  -1    0.50    0.40
  -7   3  -1    1.10    0.60
  -7   3  -1    1.40    0.50
   7  -3   1    1.00    0.30
  -8   3  -1   19.30    1.40
  -8   3  -1   22.40    1.80
  -8   3  -1   21.60    1.60
   8  -3   1   18.60    1.20
  -9   3  -1   16.20    1.20
  -9   3  -1   18.70    1.60
  -9   3  -1   15.70    1.90
 -10   3  -1   13.80    1.80
 -10   3  -1   16.40    2.20
 -11   3  -1   10.60    1.90
 -11   3  -1   10.40    1.50
 -12   3  -1    0.70    1.20
 -13   3  -1    2.00    1.80
 -13   3  -1    2.90    2.90
  12   2  -1   17.30    2.70
 -12  -2   1   17.20    1.90
 -12  -2   1   15.90    2.60
  11   2  -1   93.39    5.60
 -11  -2   1   95.29    5.20
 -11  -2   1  100.19    5.90
 -11  -2   1   88.49    5.50
  10   2  -1    2.40    1.10
 -10  -2   1    2.00    1.10
 -10  -2   1    3.60    0.80
 -10  -2   1    1.60    1.00
   9   2  -1   -0.50    0.80
  -9  -2   1    0.10    0.70
  -9  -2   1    0.10    0.50
   8   2  -1   -0.30    0.60
  -8  -2   1   -0.20    0.60
  -8  -2   1    0.20    0.50
   7   2  -1   22.30    1.60
  -7  -2   1   22.40    1.50
   6   2  -1   23.00    1.60
  -6  -2   1   25.10    1.50
   5   2  -1    6.40    0.70
  -5  -2   1    6.40    0.70
   4   2  -1  579.04   27.50
   4   2  -1  586.34   27.60
  -4  -2   1  544.25   27.60
  -4  -2   1  578.34   27.60
   3   2  -1   50.09    2.70
   3   2  -1   50.79    2.60
  -3  -2   1   54.89    2.70
  -3  -2   1   52.39    2.70
   2   2  -1  164.18    7.90
   2   2  -1  159.98    7.90
  -2  -2   1  161.88    7.90
  -2  -2   1  164.08    7.90
   1   2  -1 1037.80   51.49
   1   2  -1 1118.29   51.49
  -1  -2   1 1086.79   51.49
  -1  -2   1 1019.30   51.29
   0   2  -1 2200.08  110.09
   0   2  -1 2598.14  110.69
   0   2  -1 2328.57  110.09
   0  -2   1 2226.38  109.99
   0  -2   1 2107.29  109.99
  -1   2  -1    7.10    0.60
  -1   2  -1    6.00    0.40
   1  -2   1    5.50    0.40
   1  -2   1    5.60    0.40
   1  -2   1    5.50    0.60
  -2   2  -1  259.87   11.60
  -2   2  -1  235.78   11.50
   2  -2   1  224.98   11.50
   2  -2   1  232.78   11.60
  -3   2  -1  352.26   17.60
  -3   2  -1  363.16   17.50
   3  -2   1  372.76   17.50
  -4   2  -1  195.68    9.70
  -4   2  -1  195.18    9.60
  -4   2  -1  197.08    9.70
   4  -2   1  204.98    9.60
  -5   2  -1  222.28   10.60
  -5   2  -1  208.78   10.50
  -5   2  -1  209.98   10.50
  -5   2  -1  214.28   10.30
   5  -2   1  216.88   10.40
  -6   2  -1   73.09    4.00
  -6   2  -1   68.49    3.70
  -6   2  -1   82.19    3.90
  -6   2  -1   72.49    3.70
   6  -2   1   75.09    3.70
  -7   2  -1   17.40    1.50
  -7   2  -1   17.20    1.10
  -7   2  -1   18.00    1.10
  -7   2  -1   18.00    1.40
   7  -2   1   18.60    1.20
  -8   2  -1   38.90    2.60
  -8   2  -1   41.90    2.50
  -8   2  -1   42.20    2.10
   8  -2   1   36.30    2.20
  -9   2  -1   69.89    3.50
  -9   2  -1   68.99    3.90
  -9   2  -1   68.19    4.10
   9  -2   1   64.49    3.60
 -10   2  -1    5.50    1.30
 -10   2  -1    4.60    1.10
 -10   2  -1    5.50    0.70
 -11   2  -1   21.60    2.40
 -11   2  -1   23.40    3.00
 -12   2  -1    5.30    1.50
 -12   2  -1    7.50    2.90
  12   1  -1   27.80    3.30
 -12  -1   1   23.60    3.10
 -12  -1   1   24.90    2.40
 -12  -1   1   29.80    3.80
  11   1  -1    5.10    1.30
 -11  -1   1    5.80    1.00
  10   1  -1    1.90    1.00
 -10  -1   1    3.10    1.10
 -10  -1   1    2.20    0.70
   9   1  -1   19.90    1.70
  -9  -1   1   20.10    1.50
  -9  -1   1   18.20    1.90
   8   1  -1    6.20    0.80
  -8  -1   1    5.30    0.70
  -8  -1   1    6.30    1.00
   7   1  -1    1.70    0.50
  -7  -1   1    2.40    0.50
   6   1  -1    0.10    0.30
  -6  -1   1    0.00    0.20
   5   1  -1    6.10    0.60
  -5  -1   1    7.30    0.60
   4   1  -1    8.10    0.60
  -4  -1   1    8.30    0.60
   3   1  -1   32.30    1.60
   3   1  -1   31.50    1.70
  -3  -1   1   32.80    1.70
   2   1  -1   48.20    2.40
  -2  -1   1   46.70    2.40
   1   1  -1   11.40    0.60
   1   1  -1   11.40    0.70
  -1  -1   1   12.20    0.60
  -1  -1   1   11.50    0.70
   0  -1   1    6.20    0.60
   0  -1   1    5.40    0.50
  -1   1  -1    9.50    0.60
  -1   1  -1   10.30    0.60
   1  -1   1   10.90    0.60
   1  -1   1    9.90    0.60
  -2   1  -1    8.90    0.50
  -2   1  -1    7.70    0.50
  -2   1  -1    8.20    0.50
   2  -1   1    8.30    0.50
  -3   1  -1   14.50    0.80
  -3   1  -1   15.00    0.90
   3  -1   1   14.40    0.80
  -4   1  -1   56.09    2.80
  -4   1  -1   56.89    2.80
   4  -1   1   52.49    2.80
  -5   1  -1    1.60    0.40
  -5   1  -1    2.10    0.30
   5  -1   1    2.10    0.30
  -6   1  -1   35.70    1.80
  -6   1  -1   34.90    2.00
  -6   1  -1   35.00    1.90
   6  -1   1   33.30    1.90
  -7   1  -1    1.80    0.40
  -7   1  -1    1.90    0.50
   7  -1   1    1.40    0.40
  -8   1  -1   13.50    1.00
  -8   1  -1   11.80    1.40
   8  -1   1   11.80    1.10
  -9   1  -1   14.80    1.20
  -9   1  -1   14.80    1.70
   9  -1   1   11.30    1.30
 -10   1  -1    0.90    0.60
 -10   1  -1    0.80    1.00
 -10   1  -1    0.30    1.10
  10  -1   1   -0.90    0.80
 -11   1  -1   58.79    3.40
 -11   1  -1   59.69    4.10
 -11   1  -1   65.89    4.50
 -12   1  -1    5.60    2.20
 -12   1  -1    3.40    1.60
 -13   0   1   66.19    6.00
 -13   0   1   57.09    5.30
  12   0  -1   92.09    5.40
 -12   0   1   92.89    6.20
  11   0  -1  226.08   11.70
 -11   0   1  246.58   11.60
 -11   0   1  220.98   12.10
  10   0  -1  126.29    6.70
 -10   0   1  133.09    6.50
 -10   0   1  123.99    7.00
   9   0  -1   64.19    3.60
  -9   0   1   66.29    3.50
  -9   0   1   65.99    3.90
   8   0  -1   27.80    1.80
  -8   0   1   29.80    2.10
  -8   0   1   28.30    1.70
   7   0  -1  205.68    9.90
  -7   0   1  204.08    9.90
  -7   0   1  193.68   10.10
   6   0  -1   32.60    1.90
  -6   0   1   35.80    1.90
  -6   0   1   33.40    2.10
   5   0  -1  587.44   28.90
  -5   0   1  611.14   28.80
   4   0  -1  907.71   43.00
  -4   0   1  883.71   43.00
   3   0  -1 1333.57   64.99
  -3   0   1 1367.36   64.99
   2   0  -1   63.69    3.30
  -2   0   1   65.79    3.30
   1   0  -1   -1.50    0.10
  -2   0  -1   37.40    1.90
   2   0   1   38.50    1.90
  -3   0  -1   67.99    3.40
   3   0   1   67.69    3.40
  -4   0  -1  829.52   39.60
   4   0   1  821.52   39.70
  -5   0  -1  132.89    6.50
  -5   0  -1  135.89    6.70
   5   0   1  136.19    6.70
  -6   0  -1  237.38   11.70
   6   0   1  243.38   11.80
  -7   0  -1   34.90    2.10
  -7   0  -1   35.90    2.00
   7   0   1   32.60    2.10
  -8   0  -1  162.18    8.10
  -8   0  -1  156.18    7.80
   8   0   1  153.48    7.90
  -9   0  -1   69.49    3.60
  -9   0  -1   69.99    3.90
   9   0   1   59.59    3.70
 -10   0  -1   60.89    3.40
 -10   0  -1   64.69    4.00
  10   0   1   58.69    3.70
 -11   0  -1   84.09    4.30
 -11   0  -1   75.29    4.90
 -11   0  -1   71.19    5.00
 -12   0  -1   -1.90    1.30
 -12   0  -1    3.70    1.80
 -12   0  -1    0.20    2.20
 -13   1   1   11.10    2.20
 -13   1   1   11.10    2.80
  12  -1  -1   22.90    2.40
 -12   1   1   26.30    3.60
 -12   1   1   24.00    2.80
  11  -1  -1    4.10    1.10
 -11   1   1    1.40    1.40
  10  -1  -1   88.69    4.80
 -10   1   1   94.49    5.40
 -10   1   1   90.69    4.70
   9  -1  -1   28.10    1.80
  -9   1   1   27.40    1.70
  -9   1   1   22.90    2.10
   8  -1  -1   12.10    1.10
  -8   1   1   14.00    1.00
  -8   1   1   13.80    1.50
   7  -1  -1   10.50    0.90
  -7   1   1   12.20    0.80
  -7   1   1   11.40    1.20
   6  -1  -1    5.30    0.50
  -6   1   1    6.10    0.80
  -6   1   1    5.80    0.50
   5  -1  -1   64.29    3.10
  -5   1   1   60.19    3.30
  -5   1   1   63.59    3.10
  -5   1   1   61.79    3.10
   4  -1  -1   62.59    3.20
  -4   1   1   65.59    3.30
  -4   1   1   70.39    3.40
  -4   1   1   64.19    3.20
   3  -1  -1   70.39    3.60
   3  -1  -1   72.19    3.50
  -3   1   1   66.59    3.60
  -3   1   1   78.89    3.70
   2  -1  -1   -1.20    0.20
  -2   1   1   -1.30    0.10
  -2   1   1   -1.40    0.10
   1  -1  -1   24.40    1.30
   1  -1  -1   22.80    1.20
  -1   1   1   24.50    1.30
   0  -1  -1    1.40    0.30
   0  -1  -1    2.70    0.30
   0   1   1    1.90    0.30
   0   1   1    1.80    0.20
  -1  -1  -1   14.40    0.90
  -1  -1  -1   15.50    0.90
   1   1   1   14.80    0.90
   1   1   1   15.80    0.90
  -2  -1  -1    2.40    0.30
  -2  -1  -1    2.70    0.30
   2   1   1    2.60    0.30
   2   1   1    2.70    0.30
  -3  -1  -1    1.30    0.30
  -3  -1  -1    1.70    0.30
   3   1   1    1.60    0.30
  -4  -1  -1   58.39    3.00
   4   1   1   57.49    3.10
  -5  -1  -1   53.39    2.80
   5   1   1   52.29    2.90
  -6  -1  -1   11.20    0.90
   6   1   1   10.60    1.00
  -7  -1  -1   -0.10    0.40
   7   1   1    0.70    0.50
  -8  -1  -1   84.59    4.40
   8   1   1   84.29    4.60
  -9  -1  -1    1.50    0.90
  -9  -1  -1    0.60    0.60
   9   1   1   -1.30    0.90
 -10  -1  -1    5.60    1.20
 -10  -1  -1    2.70    0.90
  10   1   1    4.60    1.20
 -11  -1  -1    3.10    1.80
 -11  -1  -1    3.90    1.50
 -11  -1  -1    4.60    1.30
 -13   2   1    2.10    1.80
 -13   2   1    2.90    2.50
  12  -2  -1  127.39    6.60
 -12   2   1  123.69    7.60
 -12   2   1  125.99    7.00
  11  -2  -1   15.90    1.60
 -11   2   1   13.70    2.00
 -11   2   1   17.10    2.00
  10  -2  -1    1.80    0.60
 -10   2   1   -0.40    0.70
 -10   2   1    1.80    1.10
   9  -2  -1   33.90    2.10
  -9   2   1   38.30    2.70
   8  -2  -1   29.40    1.70
  -8   2   1   29.30    2.20
   7  -2  -1   58.19    3.00
  -7   2   1   57.29    3.00
  -7   2   1   60.89    3.40
   6  -2  -1   31.00    1.60
  -6   2   1   28.40    1.70
  -6   2   1   30.60    2.00
   5  -2  -1   31.60    1.80
   5  -2  -1   29.10    1.60
  -5   2   1   30.10    1.70
  -5   2   1   34.00    2.00
   4  -2  -1   93.39    4.60
   4  -2  -1   86.69    4.40
   4  -2  -1   93.99    4.50
  -4   2   1   90.89    4.50
  -4   2   1   90.99    4.70
  -4   2   1   87.29    4.50
   3  -2  -1 1295.87   61.29
   3  -2  -1 1340.37   61.29
  -3   2   1 1357.96   61.29
  -3   2   1 1141.89   61.19
  -3   2   1 1241.28   61.39
   2  -2  -1  404.86   18.80
   2  -2  -1  391.96   18.70
  -2   2   1  361.66   18.90
  -2   2   1  380.86   18.80
  -2   2   1  400.66   18.70
   1  -2  -1  312.97   15.10
   1  -2  -1  306.27   14.90
   1  -2  -1  329.57   15.10
  -1   2   1  312.07   15.10
  -1   2   1  315.07   15.10
  -1   2   1  290.47   15.00
   0  -2  -1  688.83   32.50
   0  -2  -1  681.93   32.60
   0  -2  -1  687.33   32.60
   0  -2  -1  704.83   32.50
   0   2   1  606.94   32.50
   0   2   1  710.73   32.80
   0   2   1  657.53   32.60
  -1  -2  -1    0.30    0.30
  -1  -2  -1    0.30    0.20
  -1  -2  -1    0.30    0.20
   1   2   1    0.40    0.20
   1   2   1    0.30    0.10
  -2  -2  -1  740.63   36.20
  -2  -2  -1  790.52   36.30
  -2  -2  -1  772.42   36.30
   2   2   1  738.03   36.30
   2   2   1  732.93   36.30
  -3  -2  -1   81.99    4.20
  -3  -2  -1   82.09    4.20
  -3  -2  -1   84.99    4.10
   3   2   1   80.39    4.20
   3   2   1   82.79    4.10
  -4  -2  -1  100.79    5.10
  -4  -2  -1  102.39    5.00
   4   2   1  100.39    5.20
  -5  -2  -1   44.10    2.30
  -5  -2  -1   43.30    2.40
   5   2   1   45.40    2.50
  -6  -2  -1   20.80    1.40
   6   2   1   19.00    1.50
  -7  -2  -1   60.19    3.30
  -7  -2  -1   58.59    3.30
  -8  -2  -1  249.78   12.10
  -8  -2  -1  227.58   12.30
   8   2   1  255.97   12.30
  -9  -2  -1   15.80    1.60
  -9  -2  -1   15.80    1.70
   9   2   1   18.20    1.80
 -10  -2  -1   24.30    2.80
 -10  -2  -1   23.50    2.40
 -10  -2  -1   27.80    2.20
  10   2   1   31.60    2.80
 -11  -2  -1   21.70    3.10
 -11  -2  -1   24.80    2.40
 -11  -2  -1   29.10    3.40
 -13   3   1   -1.60    1.40
 -13   3   1   -0.70    2.40
  12  -3  -1    6.20    1.00
 -12   3   1    5.80    2.00
 -12   3   1    5.10    1.20
  11  -3  -1   16.40    1.40
 -11   3   1   18.70    2.00
 -11   3   1   17.30    2.20
  10  -3  -1   46.90    2.50
 -10   3   1   41.70    3.30
   9  -3  -1   65.79    3.30
  -9   3   1   61.59    3.60
  -9   3   1   68.19    4.00
  -9   3   1   60.39    3.30
   8  -3  -1    7.30    0.70
  -8   3   1    9.70    1.00
  -8   3   1    9.40    1.30
  -8   3   1    9.30    0.90
   7  -3  -1    4.40    0.50
  -7   3   1    4.60    0.60
  -7   3   1    5.40    0.70
  -7   3   1    5.40    0.90
   6  -3  -1   -0.20    0.30
   6  -3  -1    0.20    0.20
  -6   3   1    0.50    0.30
  -6   3   1    0.50    0.30
  -6   3   1    0.60    0.50
   5  -3  -1   83.89    4.10
   5  -3  -1   82.49    4.30
   5  -3  -1   92.99    4.40
  -5   3   1   84.99    4.30
  -5   3   1   74.69    4.20
   4  -3  -1    0.10    0.30
   4  -3  -1   -0.10    0.30
  -4   3   1    0.00    0.40
  -4   3   1    0.00    0.20
  -4   3   1    0.50    0.30
   3  -3  -1   60.99    3.20
   3  -3  -1   63.99    3.40
   3  -3  -1   65.99    3.30
  -3   3   1   62.49    3.20
  -3   3   1   63.59    3.30
   2  -3  -1   19.30    1.30
   2  -3  -1   21.60    1.40
   2  -3  -1   21.30    1.10
  -2   3   1   22.40    1.40
  -2   3   1   18.40    1.10
  -2   3   1   19.50    1.30
   1  -3  -1  126.39    6.10
   1  -3  -1  134.39    6.20
   1  -3  -1  114.69    6.30
   1  -3  -1  124.99    6.30
  -1   3   1  133.99    6.40
  -1   3   1  129.59    6.10
  -1   3   1  114.19    6.30
   0  -3  -1   36.00    2.00
   0  -3  -1   38.10    2.00
   0  -3  -1   38.50    2.10
   0  -3  -1   36.50    1.90
   0   3   1   33.80    2.00
   0   3   1   38.20    2.00
   0   3   1   36.20    2.10
  -1  -3  -1   43.50    2.30
  -1  -3  -1   38.90    2.30
  -1  -3  -1   45.00    2.30
   1   3   1   45.20    2.20
   1   3   1   40.80    2.30
   1   3   1   41.20    2.30
  -2  -3  -1    0.40    0.20
  -2  -3  -1    0.40    0.20
  -2  -3  -1    0.10    0.30
   2   3   1    0.60    0.30
   2   3   1    0.60    0.30
  -3  -3  -1   12.20    0.90
  -3  -3  -1   12.30    0.90
  -3  -3  -1   12.80    0.90
   3   3   1   12.00    0.90
   3   3   1   10.90    1.00
  -4  -3  -1    1.40    0.40
  -4  -3  -1    0.50    0.30
  -4  -3  -1    0.90    0.40
   4   3   1    0.90    0.40
   4   3   1    0.90    0.40
  -5  -3  -1   26.40    1.60
  -5  -3  -1   26.50    1.50
  -5  -3  -1   26.10    1.70
   5   3   1   25.70    1.80
  -6  -3  -1    1.20    0.50
  -6  -3  -1    0.70    0.50
   6   3   1    1.80    0.80
  -7  -3  -1   53.89    3.20
  -7  -3  -1   53.59    3.20
   7   3   1   59.89    3.40
  -8  -3  -1  102.49    5.40
  -8  -3  -1  102.09    5.50
   8   3   1  100.19    5.60
  -9  -3  -1    5.50    1.20
  -9  -3  -1    6.20    1.00
   9   3   1    4.00    1.40
 -10  -3  -1    3.90    1.10
 -10  -3  -1    5.60    1.50
 -10  -3  -1    5.90    1.70
  10   3   1    9.30    1.90
 -11  -3  -1    0.30    2.10
 -11  -3  -1    1.00    1.30
 -14   4   1    8.00    2.50
 -14   4   1    7.50    3.40
 -13   4   1    7.40    1.50
 -13   4   1   10.50    2.80
  12  -4  -1   -0.40    0.70
 -12   4   1    1.90    1.10
 -12   4   1   -1.50    1.80
  11  -4  -1    7.60    1.00
 -11   4   1    9.60    1.30
 -11   4   1    6.70    1.80
  10  -4  -1   75.49    3.70
 -10   4   1   60.09    4.20
 -10   4   1   72.59    4.70
 -10   4   1   71.59    3.70
   9  -4  -1    0.40    0.30
  -9   4   1   -0.40    0.60
  -9   4   1    0.00    0.90
  -9   4   1    1.00    0.60
   8  -4  -1    5.10    0.50
  -8   4   1    4.90    0.80
  -8   4   1    5.00    1.10
  -8   4   1    7.30    0.80
   7  -4  -1  116.39    5.70
   7  -4  -1  117.19    6.10
  -7   4   1  117.09    6.10
  -7   4   1  116.49    6.40
  -7   4   1  121.49    6.00
   6  -4  -1    7.40    0.50
   6  -4  -1    7.30    0.90
  -6   4   1    8.90    0.80
  -6   4   1    6.50    0.90
  -6   4   1    8.30    1.20
   5  -4  -1  483.05   23.00
   5  -4  -1  449.06   22.90
  -5   4   1  488.55   22.80
  -5   4   1  484.15   23.00
  -5   4   1  452.35   23.10
   4  -4  -1    2.90    0.70
   4  -4  -1    3.30    0.50
   4  -4  -1    4.50    0.50
  -4   4   1    2.30    0.50
  -4   4   1    3.90    0.70
  -4   4   1    3.60    0.40
   3  -4  -1   62.79    3.30
   3  -4  -1   61.79    3.10
  -3   4   1   57.49    3.30
  -3   4   1   66.59    3.10
   2  -4  -1  369.46   18.10
   2  -4  -1  417.66   18.30
   2  -4  -1  322.97   17.90
   2  -4  -1  351.46   17.90
  -2   4   1  389.56   18.10
  -2   4   1  350.06   17.90
  -2   4   1  398.26   18.20
   1  -4  -1 1657.23   81.59
   1  -4  -1 1528.45   81.49
   1  -4  -1 1784.52   81.69
   1  -4  -1 1815.82   81.89
  -1   4   1 1763.52   81.69
  -1   4   1 1678.03   81.49
  -1   4   1 1656.43   81.79
   0  -4  -1  139.29    6.90
   0  -4  -1  140.69    7.10
   0  -4  -1  144.99    7.10
   0  -4  -1  136.69    7.00
   0   4   1  139.19    7.00
   0   4   1  145.99    7.00
   0   4   1  137.59    7.10
  -1  -4  -1    1.70    0.40
  -1  -4  -1    2.10    0.50
  -1  -4  -1    1.40    0.30
   1   4   1    2.00    0.30
   1   4   1    1.10    0.30
   1   4   1    1.20    0.40
  -2  -4  -1    8.80    0.80
  -2  -4  -1    8.50    0.80
  -2  -4  -1   10.00    0.90
   2   4   1   10.50    0.90
   2   4   1    9.70    0.90
  -3  -4  -1    4.50    0.60
  -3  -4  -1    5.40    0.80
  -3  -4  -1    4.90    0.60
   3   4   1    4.70    0.60
   3   4   1    4.80    0.70
  -4  -4  -1   75.09    3.90
  -4  -4  -1   71.59    3.90
  -4  -4  -1   76.19    4.00
   4   4   1   72.99    3.90
   4   4   1   75.19    4.00
  -5  -4  -1  153.08    7.90
  -5  -4  -1  164.18    8.00
   5   4   1  156.88    7.80
   5   4   1  155.38    8.10
  -6  -4  -1   36.50    2.30
  -6  -4  -1   36.90    2.30
   6   4   1   32.10    2.40
  -7  -4  -1   43.30    2.60
  -7  -4  -1   36.60    2.60
   7   4   1   41.40    2.80
  -8  -4  -1   12.90    1.80
  -8  -4  -1   12.90    1.70
   8   4   1   11.40    1.70
  -9  -4  -1   58.79    3.60
  -9  -4  -1   59.99    3.90
   9   4   1   51.99    4.20
 -10  -4  -1   30.70    2.90
 -10  -4  -1   36.30    3.70
 -14   5   1    2.10    3.00
 -14   5   1    2.80    1.90
 -13   5   1   -2.70    2.20
 -13   5   1    0.30    1.30
 -12   5   1   34.70    4.10
 -12   5   1   37.70    2.80
 -12   5   1   37.10    2.10
 -11   5   1    2.00    0.80
 -11   5   1    2.80    1.50
 -11   5   1    3.40    1.00
  10  -5  -1  120.89    6.10
 -10   5   1  125.79    6.50
 -10   5   1  123.19    7.20
 -10   5   1  124.69    6.40
   9  -5  -1  378.76   18.30
  -9   5   1  375.06   18.60
  -9   5   1  397.86   19.20
  -9   5   1  368.16   18.60
   8  -5  -1   25.20    1.80
   8  -5  -1   23.90    1.40
  -8   5   1   21.80    1.80
  -8   5   1   30.10    1.80
  -8   5   1   30.00    2.30
   7  -5  -1   29.00    2.10
   7  -5  -1   30.80    1.60
  -7   5   1   32.60    2.40
  -7   5   1   34.00    2.20
  -7   5   1   33.20    1.90
   6  -5  -1    3.20    0.60
   6  -5  -1    2.50    0.60
  -6   5   1    3.50    0.50
  -6   5   1    4.00    0.90
  -6   5   1    3.30    0.70
   5  -5  -1   46.20    3.10
   5  -5  -1   54.89    2.80
   5  -5  -1   53.29    3.00
  -5   5   1   52.79    3.10
  -5   5   1   55.99    3.30
  -5   5   1   53.49    2.80
   4  -5  -1   15.10    1.00
   4  -5  -1   16.90    1.50
   4  -5  -1   16.40    1.30
   4  -5  -1   16.30    1.00
  -4   5   1   14.40    1.40
  -4   5   1   14.30    1.00
  -4   5   1   16.40    1.30
   3  -5  -1  299.67   14.50
   3  -5  -1  286.47   14.10
   3  -5  -1  288.97   14.30
   3  -5  -1  285.27   14.10
  -3   5   1  308.87   14.50
  -3   5   1  284.37   14.40
  -3   5   1  283.67   14.10
   2  -5  -1   22.90    1.70
   2  -5  -1   25.60    1.40
   2  -5  -1   25.40    1.50
   2  -5  -1   25.00    1.80
  -2   5   1   26.10    1.70
  -2   5   1   26.30    1.40
  -2   5   1   25.20    1.70
   1  -5  -1  126.79    6.40
   1  -5  -1  123.19    6.60
   1  -5  -1  121.89    6.60
   1  -5  -1  136.59    6.30
  -1   5   1  131.49    6.70
  -1   5   1  133.69    6.60
  -1   5   1  121.09    6.40
  -1   5   1  134.29    6.40
   0  -5  -1  236.28   11.80
   0  -5  -1  250.17   11.90
   0  -5  -1  247.58   11.70
   0  -5  -1  240.58   11.60
   0   5   1  232.48   11.70
   0   5   1  236.88   11.90
   0   5   1  226.98   11.70
  -1  -5  -1    3.60    0.50
  -1  -5  -1    3.30    0.60
  -1  -5  -1    3.30    0.50
  -1  -5  -1    4.10    0.70
   1   5   1    3.50    0.50
   1   5   1    3.60    0.50
   1   5   1    3.60    0.70
  -2  -5  -1   61.79    3.50
  -2  -5  -1   62.39    3.40
  -2  -5  -1   65.59    3.50
   2   5   1   66.49    3.50
   2   5   1   61.39    3.50
  -3  -5  -1   48.00    2.90
  -3  -5  -1   54.99    2.90
  -3  -5  -1   52.09    2.90
   3   5   1   50.69    2.90
   3   5   1   51.49    3.00
  -4  -5  -1  272.57   12.70
  -4  -5  -1  247.78   12.60
  -4  -5  -1  250.17   12.50
   4   5   1  251.57   12.70
   4   5   1  250.57   12.60
  -5  -5  -1  342.47   17.60
  -5  -5  -1  345.07   17.70
   5   5   1  390.96   17.80
   5   5   1  357.06   17.50
  -6  -5  -1   20.00    2.00
  -6  -5  -1   23.80    1.80
   6   5   1   26.30    2.10
  -7  -5  -1    3.40    1.10
  -7  -5  -1    5.20    1.00
   7   5   1    2.40    1.10
  -8  -5  -1    2.50    1.00
  -8  -5  -1    1.40    1.30
   8   5   1    0.50    1.40
  -9  -5  -1    2.60    1.90
  -9  -5  -1    1.00    1.20
 -14   6   1    5.60    1.90
 -14   6   1    4.30    3.30
 -13   6   1    9.50    1.00
 -13   6   1    8.70    2.50
 -13   6   1    6.80    1.60
 -12   6   1    1.40    2.00
 -12   6   1    5.10    1.10
 -12   6   1    4.90    1.20
 -11   6   1   13.30    1.80
 -11   6   1   11.00    1.40
 -11   6   1   10.60    2.00
 -10   6   1  167.68    8.50
 -10   6   1  152.08    8.50
 -10   6   1  174.38    9.20
   9  -6  -1   97.99    5.20
  -9   6   1   79.79    5.60
  -9   6   1   92.69    5.20
  -9   6   1  108.49    5.10
   8  -6  -1   92.29    5.50
   8  -6  -1   90.59    4.90
  -8   6   1  103.99    5.60
  -8   6   1  107.19    5.30
  -8   6   1  118.49    6.10
   7  -6  -1  158.28    8.30
  -7   6   1  154.38    8.30
  -7   6   1  174.68    8.00
  -7   6   1  148.49    8.60
   6  -6  -1    4.40    0.70
   6  -6  -1    2.90    0.80
   6  -6  -1    4.40    0.60
  -6   6   1    3.60    0.80
  -6   6   1    4.50    0.60
  -6   6   1    6.30    1.10
   5  -6  -1  319.57   15.20
   5  -6  -1  329.67   15.40
   5  -6  -1  297.47   14.90
   5  -6  -1  289.97   14.80
  -5   6   1  301.27   14.90
  -5   6   1  301.87   15.20
  -5   6   1  303.37   15.40
   4  -6  -1   14.70    1.30
   4  -6  -1   11.90    0.90
   4  -6  -1   13.90    0.90
   4  -6  -1   12.30    1.40
  -4   6   1   11.90    1.30
  -4   6   1   12.60    1.40
  -4   6   1   12.30    0.90
   3  -6  -1    0.70    0.50
   3  -6  -1    0.80    0.30
   3  -6  -1    0.90    0.30
   3  -6  -1    1.20    0.70
  -3   6   1    1.70    0.60
  -3   6   1    1.10    0.30
  -3   6   1    0.50    0.50
   2  -6  -1   38.20    2.50
   2  -6  -1   34.20    1.90
   2  -6  -1   38.70    2.10
   2  -6  -1   35.60    2.30
  -2   6   1   35.60    2.00
  -2   6   1   34.00    2.30
  -2   6   1   36.30    2.30
   1  -6  -1   70.89    3.50
   1  -6  -1   68.59    3.70
   1  -6  -1   62.89    3.80
   1  -6  -1   63.99    3.40
  -1   6   1   67.19    3.60
  -1   6   1   65.19    3.40
  -1   6   1   69.99    3.80
  -1   6   1   59.99    3.50
   0  -6  -1  108.59    5.50
   0  -6  -1  109.09    5.80
   0  -6  -1  114.59    5.60
   0  -6  -1   99.19    5.80
   0   6   1  113.99    5.60
   0   6   1  114.49    5.90
   0   6   1  107.59    5.70
  -1  -6  -1   40.10    2.50
  -1  -6  -1   44.00    2.60
  -1  -6  -1   45.90    2.70
  -1  -6  -1   41.70    2.40
   1   6   1   44.70    2.60
   1   6   1   43.40    2.40
   1   6   1   43.20    2.70
  -2  -6  -1   24.70    1.70
  -2  -6  -1   22.70    1.50
  -2  -6  -1   24.50    1.60
  -2  -6  -1   21.00    1.80
   2   6   1   20.00    1.70
   2   6   1   23.60    1.40
   2   6   1   22.90    1.70
  -3  -6  -1   75.29    4.20
  -3  -6  -1   78.69    4.30
  -3  -6  -1   76.69    4.20
   3   6   1   78.59    4.30
   3   6   1   75.79    4.30
  -4  -6  -1   55.99    3.40
  -4  -6  -1   62.99    3.70
   4   6   1   65.29    3.60
   4   6   1   56.89    3.40
  -5  -6  -1   39.10    2.40
  -5  -6  -1   38.50    2.70
   5   6   1   32.80    2.60
   5   6   1   35.60    2.40
  -6  -6  -1   26.90    2.10
  -6  -6  -1   23.50    2.50
   6   6   1   24.70    2.40
  -7  -6  -1    9.60    1.70
  -7  -6  -1   10.50    1.30
   7   6   1    8.60    1.70
  -8  -6  -1   17.40    2.40
  -8  -6  -1   17.30    2.30
  -9  -6  -1  137.99    7.60
 -14   7   1    4.20    3.50
 -14   7   1   -1.90    1.70
 -13   7   1    0.40    2.50
 -13   7   1   -1.90    1.20
 -12   7   1   28.70    4.10
 -12   7   1   24.70    2.50
 -12   7   1   28.80    2.70
 -11   7   1    0.20    0.90
 -11   7   1   -0.10    1.10
 -11   7   1    0.30    2.00
  10  -7  -1   42.10    2.70
 -10   7   1   37.10    2.90
 -10   7   1   31.10    3.50
   9  -7  -1   79.89    4.40
  -9   7   1   64.79    4.80
  -9   7   1   79.49    4.50
  -9   7   1   69.89    4.10
   8  -7  -1   24.20    1.30
   8  -7  -1   25.30    2.10
   8  -7  -1   23.30    1.40
  -8   7   1   22.40    2.20
  -8   7   1   25.10    1.70
  -8   7   1   26.10    2.60
   7  -7  -1   84.19    4.20
   7  -7  -1   74.99    3.90
   7  -7  -1   71.79    4.50
  -7   7   1   78.39    4.50
  -7   7   1   79.19    4.80
  -7   7   1   77.89    4.10
   6  -7  -1   54.49    3.60
   6  -7  -1   52.39    3.30
   6  -7  -1   61.99    3.00
   6  -7  -1   55.09    2.90
  -6   7   1   55.89    3.70
  -6   7   1   49.70    3.40
  -6   7   1   56.09    3.00
   5  -7  -1   17.30    1.60
   5  -7  -1   16.60    1.20
   5  -7  -1   17.80    1.30
   5  -7  -1   19.70    2.00
  -5   7   1   23.90    2.00
  -5   7   1   20.40    1.80
  -5   7   1   20.50    1.30
   4  -7  -1   40.40    2.30
   4  -7  -1   43.60    2.40
   4  -7  -1   42.10    2.70
   4  -7  -1   43.80    3.00
  -4   7   1   45.30    2.80
  -4   7   1   45.80    2.40
  -4   7   1   41.90    2.90
   3  -7  -1    3.70    0.70
   3  -7  -1    3.80    0.50
   3  -7  -1    2.80    0.80
   3  -7  -1    3.20    0.50
  -3   7   1    3.60    0.80
  -3   7   1    3.60    0.50
  -3   7   1    4.80    0.90
   2  -7  -1    0.40    0.30
   2  -7  -1    0.60    0.50
   2  -7  -1    0.00    0.60
   2  -7  -1    0.50    0.30
  -2   7   1    0.70    0.30
  -2   7   1   -0.10    0.60
  -2   7   1    0.60    0.50
   1  -7  -1   56.19    3.50
   1  -7  -1   56.69    3.00
   1  -7  -1   50.99    3.30
   1  -7  -1   56.49    3.10
  -1   7   1   61.89    3.20
  -1   7   1   55.39    3.40
  -1   7   1   52.59    3.20
   0  -7  -1   21.20    1.70
   0  -7  -1   20.00    1.50
   0  -7  -1   20.00    1.90
   0  -7  -1   22.30    1.40
   0   7   1   19.80    1.80
   0   7   1   21.10    1.50
   0   7   1   20.00    1.50
  -1  -7  -1    8.40    1.20
  -1  -7  -1   11.00    1.30
  -1  -7  -1    8.70    1.00
  -1  -7  -1    8.90    1.00
   1   7   1    9.10    1.40
   1   7   1    8.90    0.90
   1   7   1    7.30    1.10
  -2  -7  -1   12.30    1.20
  -2  -7  -1   11.70    1.50
  -2  -7  -1   12.10    1.60
  -2  -7  -1   12.50    1.20
   2   7   1   13.00    1.10
   2   7   1   10.10    1.30
   2   7   1   11.10    1.40
  -3  -7  -1    8.60    1.30
  -3  -7  -1    8.30    1.00
  -3  -7  -1   10.70    1.40
  -3  -7  -1    7.80    1.00
   3   7   1    8.50    1.10
   3   7   1   11.00    1.50
  -4  -7  -1    2.40    0.80
  -4  -7  -1    3.20    0.70
  -4  -7  -1    1.90    1.00
   4   7   1    1.70    0.90
   4   7   1    2.10    0.90
  -5  -7  -1    0.90    0.80
  -5  -7  -1    1.20    1.10
   5   7   1    1.70    1.10
   5   7   1    3.10    0.90
  -6  -7  -1   33.00    3.20
  -6  -7  -1   35.00    2.50
   6   7   1   30.80    2.20
   6   7   1   21.40    2.90
  -7  -7  -1    4.70    1.90
  -7  -7  -1    1.40    1.20
  -8  -7  -1    3.50    1.50
  -8  -7  -1    2.80    3.80
 -14   8   1    1.20    1.80
 -14   8   1    2.70    3.50
 -13   8   1    0.90    2.70
 -13   8   1    0.30    1.30
 -13   8   1    0.70    2.00
 -12   8   1    7.20    1.70
 -12   8   1    6.60    1.30
 -12   8   1    7.30    2.50
  11  -8  -1    5.70    1.50
 -11   8   1    4.00    2.00
 -11   8   1    2.70    1.50
 -11   8   1    4.50    1.10
  10  -8  -1   -0.30    1.00
 -10   8   1    1.60    1.50
 -10   8   1   -1.00    1.10
 -10   8   1   -0.40    0.70
   9  -8  -1   15.50    2.00
  -9   8   1   16.90    2.20
  -9   8   1    8.90    1.80
  -9   8   1   11.80    1.40
   8  -8  -1   22.90    1.40
  -8   8   1   22.60    2.70
  -8   8   1   27.80    2.70
  -8   8   1   25.00    1.80
   7  -8  -1  118.49    7.50
   7  -8  -1  125.59    6.50
   7  -8  -1  139.79    6.70
  -7   8   1  125.69    7.40
  -7   8   1  138.29    6.70
   6  -8  -1    9.10    1.00
   6  -8  -1    7.30    0.80
   6  -8  -1   11.30    1.40
   6  -8  -1    5.30    1.20
  -6   8   1    5.40    1.20
  -6   8   1    9.20    1.40
  -6   8   1    9.60    1.00
   5  -8  -1   12.40    1.10
   5  -8  -1    9.10    1.40
   5  -8  -1   10.70    1.50
   5  -8  -1   14.10    1.00
  -5   8   1   13.90    1.10
  -5   8   1   13.20    1.70
  -5   8   1   13.30    1.80
   4  -8  -1   11.50    1.00
   4  -8  -1   12.80    1.00
   4  -8  -1   13.20    1.90
   4  -8  -1   12.50    1.40
  -4   8   1   13.80    1.10
  -4   8   1   11.80    1.60
  -4   8   1   12.80    1.70
   3  -8  -1    7.90    1.20
   3  -8  -1    8.30    0.80
   3  -8  -1    8.30    0.90
   3  -8  -1   10.00    1.50
  -3   8   1    7.90    1.10
  -3   8   1    7.20    1.10
  -3   8   1    9.70    0.90
   2  -8  -1    1.20    0.40
   2  -8  -1    2.10    0.60
   2  -8  -1    1.40    0.70
   2  -8  -1    2.00    0.90
  -2   8   1    0.90    0.80
  -2   8   1    1.60    0.40
  -2   8   1    1.50    0.60
   1  -8  -1    7.10    0.80
   1  -8  -1    6.00    1.30
   1  -8  -1    4.40    0.70
   1  -8  -1    5.10    0.90
  -1   8   1    6.20    1.10
  -1   8   1    5.90    0.90
   0  -8  -1   -0.20    0.40
   0  -8  -1   -0.20    0.40
   0  -8  -1    0.20    0.60
   0   8   1   -0.10    0.60
   0   8   1    0.10    0.80
   0   8   1    0.10    0.50
  -1  -8  -1    6.20    0.80
  -1  -8  -1    5.80    1.20
  -1  -8  -1    5.90    0.70
  -1  -8  -1    7.00    1.10
   1   8   1    6.50    1.00
   1   8   1    6.20    0.80
   1   8   1    7.30    1.20
  -2  -8  -1    1.80    1.00
  -2  -8  -1    1.90    0.60
  -2  -8  -1    3.10    0.90
  -2  -8  -1    2.30    0.70
   2   8   1    1.40    0.80
   2   8   1    2.70    0.60
   2   8   1    2.10    1.00
  -3  -8  -1   37.40    2.60
  -3  -8  -1   39.10    3.20
   3   8   1   41.00    2.90
   3   8   1   40.90    3.00
  -4  -8  -1   64.49    4.30
  -4  -8  -1   60.99    3.60
  -4  -8  -1   56.79    3.50
   4   8   1   58.89    3.80
   4   8   1   60.89    3.90
  -5  -8  -1    8.10    1.30
  -5  -8  -1    9.50    1.40
  -5  -8  -1   11.70    1.90
   5   8   1    7.70    1.60
   5   8   1   13.80    2.00
  -6  -8  -1    7.90    1.30
  -6  -8  -1    7.90    1.70
  -6  -8  -1    1.80    2.00
   6   8   1    6.90    1.30
  -7  -8  -1   46.60    3.70
 -14   9   1   -3.20    3.40
 -14   9   1   -0.80    1.80
 -13   9   1    0.00    1.30
 -13   9   1    0.10    2.70
 -13   9   1    5.10    2.10
 -12   9   1   16.50    3.10
 -12   9   1   15.40    1.80
 -12   9   1   13.00    2.30
  11  -9  -1   19.90    2.60
 -11   9   1   17.60    2.90
 -11   9   1   23.10    3.10
 -11   9   1   21.90    2.10
  10  -9  -1   11.20    1.70
 -10   9   1    8.10    2.10
 -10   9   1    6.90    1.10
 -10   9   1    9.20    1.80
   9  -9  -1   96.09    5.60
  -9   9   1   92.19    6.10
  -9   9   1   98.59    5.70
  -9   9   1   88.59    5.00
   8  -9  -1   27.40    2.10
   8  -9  -1   33.70    2.90
   8  -9  -1   32.70    1.80
  -8   9   1   29.30    3.20
  -8   9   1   34.60    2.20
  -8   9   1   30.00    2.90
   7  -9  -1    9.10    0.90
   7  -9  -1    7.30    1.50
   7  -9  -1    8.60    1.00
  -7   9   1    7.40    1.60
  -7   9   1    9.30    1.50
  -7   9   1    9.80    1.10
   6  -9  -1   98.39    5.10
   6  -9  -1   92.89    6.00
   6  -9  -1  106.19    5.30
  -6   9   1  105.69    5.90
  -6   9   1   98.89    6.00
  -6   9   1   99.29    5.20
   5  -9  -1    1.70    0.90
   5  -9  -1    1.80    1.20
   5  -9  -1    1.70    0.50
   5  -9  -1    1.60    0.50
  -5   9   1    0.80    0.90
  -5   9   1    1.60    1.00
  -5   9   1    1.40    0.50
   4  -9  -1   65.99    3.70
   4  -9  -1   72.99    4.20
   4  -9  -1   73.29    4.60
   4  -9  -1   63.19    3.70
  -4   9   1   66.59    4.30
  -4   9   1   71.69    4.30
  -4   9   1   71.29    3.70
   3  -9  -1   78.79    4.10
   3  -9  -1   70.39    4.40
   3  -9  -1   74.29    3.90
   3  -9  -1   73.89    4.80
  -3   9   1   74.19    4.50
  -3   9   1   78.09    4.00
  -3   9   1   72.09    4.60
   2  -9  -1   19.10    1.50
   2  -9  -1   22.20    2.00
   2  -9  -1   19.80    1.40
   2  -9  -1   21.20    2.30
  -2   9   1   20.30    2.20
  -2   9   1   19.50    1.80
  -2   9   1   20.30    1.50
   1  -9  -1    0.50    0.90
   1  -9  -1    0.60    0.80
   1  -9  -1    1.60    0.60
   1  -9  -1    1.40    0.50
  -1   9   1    1.20    0.90
  -1   9   1    1.60    0.70
   0  -9  -1   25.40    2.60
   0  -9  -1   23.10    2.20
   0  -9  -1   23.00    1.80
   0  -9  -1   20.80    1.80
   0   9   1   26.10    1.90
   0   9   1   26.40    2.10
   0   9   1   24.50    2.40
  -1  -9  -1    3.10    1.00
  -1  -9  -1    3.40    0.80
  -1  -9  -1    1.00    1.00
  -1  -9  -1    2.90    0.70
   1   9   1    3.50    0.80
   1   9   1    1.60    1.20
   1   9   1    1.90    0.60
  -2  -9  -1   20.90    1.80
  -2  -9  -1   22.40    2.70
  -2  -9  -1   18.10    1.80
   2   9   1   21.20    1.60
   2   9   1   20.00    2.40
   2   9   1   15.80    2.00
  -3  -9  -1   20.80    1.90
  -3  -9  -1   24.10    3.00
  -3  -9  -1   19.70    2.00
   3   9   1   17.80    2.30
   3   9   1   21.00    2.50
  -4  -9  -1   26.30    3.10
  -4  -9  -1   20.40    1.90
  -4  -9  -1   16.80    1.90
   4   9   1   16.30    2.10
   4   9   1   17.10    2.00
  -5  -9  -1   21.70    2.40
  -5  -9  -1   19.50    2.80
  -5  -9  -1   21.20    2.70
  -6  -9  -1   37.00    3.20
 -13  10   1   12.50    2.80
 -13  10   1    9.00    1.90
 -13  10   1    6.60    3.30
  12 -10  -1   -1.00    1.60
 -12  10   1   -1.60    2.10
 -12  10   1    0.20    1.10
 -12  10   1   -1.30    2.50
  11 -10  -1    8.90    1.90
 -11  10   1    7.00    1.20
 -11  10   1    9.40    2.50
 -11  10   1    8.60    2.10
  10 -10  -1    5.80    1.60
 -10  10   1    5.50    1.90
 -10  10   1    3.20    1.80
 -10  10   1    4.10    0.90
   9 -10  -1   11.30    1.90
   9 -10  -1   10.00    0.90
  -9  10   1    6.50    1.60
  -9  10   1   11.20    2.10
  -9  10   1   13.80    2.10
   8 -10  -1    3.00    0.60
   8 -10  -1    4.10    1.50
   8 -10  -1    3.00    0.80
  -8  10   1    2.30    0.80
  -8  10   1    3.20    1.40
   7 -10  -1   19.60    2.90
   7 -10  -1   16.00    1.60
   7 -10  -1   20.90    1.40
  -7  10   1   16.40    2.50
  -7  10   1   19.60    1.60
  -7  10   1   18.70    2.60
   6 -10  -1   74.69    4.30
   6 -10  -1   84.69    4.30
   6 -10  -1   75.59    5.30
  -6  10   1   81.29    5.10
  -6  10   1   81.49    5.10
  -6  10   1   82.99    4.30
   5 -10  -1   89.89    5.00
   5 -10  -1  101.59    5.60
   5 -10  -1   93.19    5.00
   5 -10  -1   94.49    6.00
  -5  10   1   96.99    5.80
  -5  10   1  106.49    5.80
  -5  10   1   93.19    5.10
   4 -10  -1    0.10    0.60
   4 -10  -1    0.90    0.90
   4 -10  -1    1.60    1.30
   4 -10  -1    0.50    0.50
  -4  10   1    0.90    0.60
  -4  10   1    0.40    1.00
  -4  10   1    0.30    1.10
   3 -10  -1   23.50    2.20
   3 -10  -1   20.10    2.70
   3 -10  -1   19.90    1.60
   3 -10  -1   20.30    1.60
  -3  10   1   17.90    1.60
  -3  10   1   23.20    2.50
  -3  10   1   22.40    2.20
   2 -10  -1   -0.10    0.50
   2 -10  -1    1.30    0.90
   2 -10  -1    0.40    0.60
   2 -10  -1    1.00    1.30
  -2  10   1    0.90    0.90
  -2  10   1    1.80    1.30
   1 -10  -1   -0.10    0.50
   1 -10  -1   -0.30    0.60
   1 -10  -1    0.20    1.00
   1 -10  -1    1.50    1.00
  -1  10   1    0.80    1.20
  -1  10   1    0.70    0.80
   0 -10  -1    2.90    0.80
   0 -10  -1    3.80    0.80
   0 -10  -1    5.00    1.50
   0  10   1    6.60    1.50
   0  10   1    4.30    0.90
  -1 -10  -1   20.40    2.90
  -1 -10  -1   21.00    1.90
  -1 -10  -1   23.20    1.90
   1  10   1   22.60    2.80
   1  10   1   24.30    1.90
  -2 -10  -1   18.00    2.50
  -2 -10  -1   16.40    1.90
  -2 -10  -1   16.40    1.90
   2  10   1   23.70    2.40
   2  10   1   21.00    2.80
  -3 -10  -1    1.80    1.90
  -3 -10  -1    1.20    0.90
  -3 -10  -1   -2.00    1.00
   3  10   1    1.60    1.70
   3  10   1   -0.30    1.60
  -4 -10  -1   10.80    1.60
  -4 -10  -1    9.00    1.60
  -4 -10  -1    8.90    2.60
   4  10   1    6.30    2.00
  -5 -10  -1   67.89    4.50
  -6 -10  -1   31.10    3.90
 -13  11   1   38.50    5.80
 -13  11   1   31.00    4.60
 -13  11   1   34.90    3.40
  12 -11  -1   21.80    2.80
 -12  11   1   15.70    3.50
 -12  11   1   15.60    1.90
 -12  11   1   17.20    3.10
  11 -11  -1    0.20    1.90
 -11  11   1   -0.30    2.20
 -11  11   1    2.10    1.10
 -11  11   1    0.20    2.40
  10 -11  -1   27.80    3.60
 -10  11   1   28.90    2.50
 -10  11   1   37.40    4.40
 -10  11   1   31.60    3.90
   9 -11  -1  106.19    6.90
   9 -11  -1  113.19    5.60
   9 -11  -1  112.29    6.10
  -9  11   1  108.39    7.20
  -9  11   1  106.89    6.90
  -9  11   1  119.79    6.00
   8 -11  -1   53.49    4.80
   8 -11  -1   54.29    3.70
   8 -11  -1   70.79    3.50
  -8  11   1   69.89    4.80
  -8  11   1   67.19    4.90
  -8  11   1   61.39    3.90
   7 -11  -1   30.30    3.70
   7 -11  -1   33.50    2.10
   7 -11  -1   37.00    2.50
  -7  11   1   37.40    3.50
  -7  11   1   32.60    3.50
  -7  11   1   37.00    2.40
   6 -11  -1    8.50    1.00
   6 -11  -1    4.60    1.90
   6 -11  -1    8.50    1.10
  -6  11   1    9.80    2.00
  -6  11   1    7.00    1.00
   5 -11  -1    8.40    1.90
   5 -11  -1    9.80    1.20
   5 -11  -1   10.70    1.10
  -5  11   1    7.70    1.60
  -5  11   1   11.50    1.20
  -5  11   1    8.40    1.60
   4 -11  -1   34.50    2.30
   4 -11  -1   32.20    2.30
   4 -11  -1   40.40    3.80
  -4  11   1   36.40    3.30
  -4  11   1   36.70    2.30
  -4  11   1   34.70    3.00
   3 -11  -1   37.20    3.70
   3 -11  -1   34.60    2.20
   3 -11  -1   34.80    2.30
  -3  11   1   35.10    2.30
  -3  11   1   32.80    3.30
  -3  11   1   32.20    2.80
   2 -11  -1   17.70    1.60
   2 -11  -1   16.40    1.50
   2 -11  -1   15.30    2.30
  -2  11   1   16.70    2.00
  -2  11   1   13.20    2.10
   1 -11  -1  179.78   10.40
   1 -11  -1  188.38    9.40
   1 -11  -1  189.38    9.60
  -1  11   1  187.68    9.60
  -1  11   1  180.48   10.10
   0 -11  -1   29.60    2.20
   0 -11  -1   26.20    2.30
   0 -11  -1   29.00    3.70
   0  11   1   31.60    3.40
   0  11   1   31.80    2.30
  -1 -11  -1   80.89    4.70
  -1 -11  -1   83.19    4.60
  -1 -11  -1   76.19    5.90
   1  11   1   82.79    4.60
   1  11   1   80.39    5.60
  -2 -11  -1    0.00    0.90
  -2 -11  -1    1.50    2.20
  -2 -11  -1    2.90    1.10
   2  11   1    0.90    1.90
  -3 -11  -1   30.20    3.00
  -3 -11  -1   31.30    2.70
   3  11   1   27.70    4.10
  -4 -11  -1   -1.00    1.20
   4  11   1    0.60    2.90
 -13  12   1    9.00    4.20
 -13  12   1   11.40    2.10
  12 -12  -1   -0.60    2.60
 -12  12   1   -0.40    3.20
 -12  12   1   -1.00    1.40
  11 -12  -1    1.60    2.20
 -11  12   1    0.20    1.20
 -11  12   1    1.20    2.70
 -11  12   1   -1.40    2.70
  10 -12  -1    1.30    2.00
  10 -12  -1   -0.50    0.50
 -10  12   1   -1.20    0.90
 -10  12   1    0.20    2.30
 -10  12   1   -0.70    2.00
   9 -12  -1    6.30    0.90
   9 -12  -1    7.40    1.40
   9 -12  -1    3.90    2.20
  -9  12   1    4.80    2.20
  -9  12   1    7.30    2.20
  -9  12   1    7.50    1.30
   8 -12  -1   15.60    2.00
   8 -12  -1   16.70    1.50
   8 -12  -1   20.90    2.70
  -8  12   1   15.20    2.50
  -8  12   1   13.10    2.30
  -8  12   1   15.40    1.90
   7 -12  -1   86.79    6.30
   7 -12  -1   79.39    4.40
   7 -12  -1   81.89    4.60
  -7  12   1   85.39    5.80
  -7  12   1   82.39    5.60
  -7  12   1   75.49    5.30
   6 -12  -1  132.29    6.70
   6 -12  -1  127.49    6.80
   6 -12  -1  126.19    8.10
  -6  12   1  128.69    7.70
  -6  12   1  131.59    7.80
  -6  12   1  129.59    6.80
   5 -12  -1   48.50    4.70
   5 -12  -1   56.39    3.20
   5 -12  -1   46.40    3.10
  -5  12   1   52.89    3.30
  -5  12   1   49.99    4.10
  -5  12   1   63.59    4.50
   4 -12  -1   28.80    2.30
   4 -12  -1   39.70    4.20
   4 -12  -1   31.40    2.20
  -4  12   1   29.70    2.30
  -4  12   1   30.50    2.90
  -4  12   1   29.50    3.50
   3 -12  -1    2.20    1.90
   3 -12  -1    1.20    1.00
   3 -12  -1    1.20    0.80
  -3  12   1    1.50    1.30
  -3  12   1    0.50    1.70
   2 -12  -1    2.60    0.90
   2 -12  -1    2.10    0.90
   2 -12  -1    6.50    2.20
  -2  12   1    0.80    1.30
  -2  12   1    4.40    1.90
   1 -12  -1    4.40    1.00
   1 -12  -1    2.80    2.10
   1 -12  -1    3.60    1.00
  -1  12   1    3.80    1.40
  -1  12   1    4.60    2.10
   0 -12  -1   11.20    1.50
   0 -12  -1    9.80    2.80
   0 -12  -1   12.20    1.40
   0  12   1   13.70    1.60
   0  12   1   10.60    2.30
  -1 -12  -1    2.70    1.10
  -1 -12  -1    3.10    1.20
   1  12   1    7.00    2.30
   1  12   1    2.80    1.10
  -2 -12  -1    0.60    1.10
  -2 -12  -1    0.10    1.30
   2  12   1    1.80    2.40
  -3 -12  -1    3.40    1.50
   3  12   1    8.00    2.80
 -12  13   1    7.30    3.60
 -12  13   1    4.50    1.70
  11 -13  -1   -4.20    3.00
 -11  13   1   -0.40    2.70
 -11  13   1    1.30    1.40
  10 -13  -1   -1.80    2.70
  10 -13  -1    2.80    0.70
 -10  13   1    4.70    2.70
 -10  13   1    2.70    1.30
   9 -13  -1    6.10    1.50
   9 -13  -1    5.40    2.70
   9 -13  -1    6.30    1.00
  -9  13   1    5.60    2.20
  -9  13   1    9.50    1.50
   8 -13  -1   20.00    3.30
   8 -13  -1   19.70    1.80
   8 -13  -1   18.60    2.40
  -8  13   1   24.80    3.70
  -8  13   1   19.90    2.30
  -8  13   1   19.80    4.50
   7 -13  -1    3.20    2.70
   7 -13  -1    0.70    1.10
   7 -13  -1    2.20    0.90
  -7  13   1   -0.60    1.80
  -7  13   1    0.40    2.20
  -7  13   1    2.70    1.10
   6 -13  -1    6.90    2.50
   6 -13  -1    1.20    1.00
   6 -13  -1    0.80    0.80
  -6  13   1    1.80    1.70
  -6  13   1    1.20    1.90
  -6  13   1    2.20    1.00
   5 -13  -1   -1.70    2.30
   5 -13  -1   -1.30    0.80
   5 -13  -1    0.60    0.90
  -5  13   1   -0.10    0.90
  -5  13   1    0.50    1.50
  -5  13   1    0.10    2.00
   4 -13  -1   10.30    1.40
   4 -13  -1    8.50    1.20
   4 -13  -1    9.10    2.80
  -4  13   1    9.00    2.40
  -4  13   1    9.10    1.40
  -4  13   1    6.30    1.70
   3 -13  -1    8.80    2.70
   3 -13  -1    3.40    1.00
   3 -13  -1    3.30    1.10
  -3  13   1    4.40    1.50
  -3  13   1    2.80    2.40
   2 -13  -1    0.50    1.00
   2 -13  -1    1.10    1.10
  -2  13   1    6.90    2.40
  -2  13   1    0.80    1.20
   1 -13  -1    5.90    1.40
   1 -13  -1    4.20    1.20
  -1  13   1    7.40    2.50
  -1  13   1    7.70    1.50
   0 -13  -1   10.50    1.60
   0 -13  -1   10.00    1.60
   0  13   1   11.00    3.10
   0  13   1    9.40    1.60
  -1 -13  -1    1.10    1.20
   1  13   1    1.90    2.30
  -2 -13  -1    0.80    1.60
 -11  14   1   -6.80    3.20
 -11  14   1   -0.20    1.80
  10 -14  -1    6.70    1.50
 -10  14   1    7.10    3.20
 -10  14   1    3.10    1.60
   9 -14  -1    7.00    1.10
  -9  14   1    4.00    2.60
  -9  14   1    5.20    1.50
   8 -14  -1   11.10    2.70
   8 -14  -1    9.10    1.30
  -8  14   1    5.70    2.40
  -8  14   1    9.80    1.50
   7 -14  -1   23.70    2.80
   7 -14  -1   31.50    2.40
  -7  14   1   26.70    2.80
  -7  14   1   28.10    3.40
   6 -14  -1    2.60    1.40
   6 -14  -1    4.90    1.20
  -6  14   1    3.70    2.00
  -6  14   1    4.80    1.30
   5 -14  -1   23.80    2.60
   5 -14  -1   23.70    2.40
  -5  14   1   26.10    2.60
  -5  14   1   26.40    3.00
   4 -14  -1   33.90    3.00
   4 -14  -1   34.80    2.70
  -4  14   1   30.50    3.70
   3 -14  -1   18.50    2.30
   3 -14  -1   20.60    2.00
  -3  14   1   20.30    3.00
   2 -14  -1    7.80    1.50
   2 -14  -1    9.90    1.70
  -2  14   1    7.70    1.70
   1 -14  -1    1.30    1.20
  -1  14   1    0.40    1.50
   0 -14  -1    6.40    1.60
   0  14   1    6.30    1.70
 -10  15   1    8.70    2.10
 -10  15   1   16.30    5.10
   9 -15  -1   10.70    1.40
  -9  15   1    6.00    2.90
  -9  15   1   10.10    1.90
   8 -15  -1   18.40    2.70
  -8  15   1   11.30    3.10
  -8  15   1   24.20    3.00
   7 -15  -1    1.50    1.20
  -7  15   1    3.60    1.60
  -7  15   1    2.20    2.60
   6 -15  -1   49.50    3.60
  -6  15   1   52.09    5.00
  -6  15   1   52.49    3.90
   5 -15  -1    2.90    1.30
  -5  15   1    2.10    2.20
   4 -15  -1   -0.60    1.30
  -4  15   1   -0.40    2.00
   3 -15  -1   13.30    1.80
  -3  15   1   14.30    2.40
   2 -15  -1    8.00    1.70
  -2  15   1    3.60    1.90
   7 -16  -1    7.10    1.60
  -7  16   1    5.70    2.00
  -7  16   1    7.70    3.00
   6 -16  -1    3.10    1.40
  -6  16   1    2.40    1.90
  -6  16   1    1.40    2.70
  -5  16   1   10.90    2.70
  -3  16  -2    3.50    2.30
   3 -16   2    2.50    1.70
  -4  16  -2   -3.40    2.50
   4 -16   2    1.70    1.50
  -5  16  -2   -1.60    2.40
  -5  16  -2    1.40    1.80
   5 -16   2    3.10    1.40
  -6  16  -2    4.40    2.60
  -6  16  -2    5.90    1.90
   6 -16   2    7.90    1.50
  -7  16  -2   65.79    6.20
  -7  16  -2   52.49    4.50
   7 -16   2   52.09    4.20
   0  15  -2    6.80    2.10
   0 -15   2    7.80    1.80
  -1  15  -2    4.60    1.80
   1 -15   2    5.00    1.60
  -2  15  -2   -0.70    1.80
   2 -15   2    2.90    1.40
  -3  15  -2   -2.50    1.70
   3 -15   2    2.80    1.30
  -4  15  -2    0.00    1.40
  -4  15  -2    2.30    2.00
   4 -15   2    1.10    1.20
  -5  15  -2    6.50    2.40
  -5  15  -2    3.20    1.60
   5 -15   2    6.30    1.30
  -6  15  -2    0.10    1.40
  -6  15  -2    0.90    1.90
   6 -15   2   -0.60    1.00
  -7  15  -2    0.80    2.20
  -7  15  -2    4.80    1.60
   7 -15   2    1.40    0.90
  -8  15  -2    1.00    1.60
  -8  15  -2    6.00    2.80
  -9  15  -2   -2.50    2.80
  -9  15  -2    0.10    1.70
   2  14  -2    2.00    1.70
  -2 -14   2    6.70    1.80
   1  14  -2   19.20    2.30
  -1 -14   2   21.60    2.90
   0  14  -2    6.20    1.60
   0 -14   2    5.80    1.40
  -1  14  -2    4.70    1.60
   1 -14   2    8.90    1.30
  -2  14  -2    6.70    1.80
   2 -14   2    7.40    1.20
  -3  14  -2    2.30    1.20
  -3  14  -2    0.40    1.50
   3 -14   2    1.70    1.30
   3 -14   2    3.00    1.00
  -4  14  -2   22.10    2.80
  -4  14  -2   26.80    2.60
   4 -14   2   33.30    2.90
  -5  14  -2    1.10    1.50
  -5  14  -2    0.70    1.10
   5 -14   2    1.50    0.80
   5 -14   2   -0.90    2.80
   5 -14   2    2.10    1.30
  -6  14  -2    1.50    1.10
  -6  14  -2   -0.10    1.90
   6 -14   2    2.00    0.80
   6 -14   2    4.50    3.00
  -7  14  -2   37.80    4.20
  -7  14  -2   25.00    2.80
   7 -14   2   33.30    4.20
   7 -14   2   30.40    2.10
  -8  14  -2    7.20    1.60
  -8  14  -2    4.50    2.40
   8 -14   2    5.20    0.70
   8 -14   2    2.40    3.00
  -9  14  -2   -4.20    2.30
  -9  14  -2   -0.50    1.30
   9 -14   2    4.30    3.00
 -10  14  -2   25.30    3.20
 -10  14  -2   17.20    3.60
  10 -14   2   15.70    3.30
   3  13  -2   -1.50    2.80
  -3 -13   2    2.50    1.60
   2  13  -2    1.90    1.40
   2  13  -2    0.50    2.50
  -2 -13   2    2.50    1.30
   1  13  -2   24.00    3.30
   1  13  -2   19.40    2.60
  -1 -13   2   26.70    2.50
   0  13  -2   39.70    4.90
   0  13  -2   46.50    3.50
   0  13  -2   39.80    3.70
   0 -13   2   41.10    3.20
   0 -13   2   51.19    3.20
  -1  13  -2  141.89    7.90
  -1  13  -2  140.79    8.70
  -1  13  -2  146.49    8.00
   1 -13   2  152.68    7.60
   1 -13   2  136.89    9.00
   1 -13   2  139.89    7.60
  -2  13  -2   10.60    1.80
  -2  13  -2   13.30    2.60
  -2  13  -2    9.10    1.60
   2 -13   2   12.90    2.80
   2 -13   2    9.20    1.40
   2 -13   2   13.10    1.60
  -3  13  -2    9.40    1.80
  -3  13  -2   11.00    1.50
  -3  13  -2    6.00    2.10
   3 -13   2   10.10    2.80
   3 -13   2   14.00    1.50
   3 -13   2    9.20    1.30
  -4  13  -2   16.10    2.00
  -4  13  -2   14.60    2.50
  -4  13  -2   17.50    2.60
   4 -13   2   24.00    2.20
   4 -13   2   18.50    1.70
   4 -13   2   21.10    3.30
  -5  13  -2   10.30    2.20
  -5  13  -2    6.40    1.30
  -5  13  -2    5.30    1.70
   5 -13   2    7.70    1.00
   5 -13   2   10.40    2.60
   5 -13   2    2.90    1.00
  -6  13  -2    1.00    1.50
  -6  13  -2    3.60    2.00
  -6  13  -2    1.50    1.00
   6 -13   2    3.40    2.50
   6 -13   2    0.90    1.10
   6 -13   2    0.50    0.70
  -7  13  -2   11.50    1.50
  -7  13  -2   11.00    2.50
  -7  13  -2   13.70    2.50
   7 -13   2   13.90    1.20
   7 -13   2   11.60    1.60
   7 -13   2    9.90    2.90
  -8  13  -2   -1.80    2.40
  -8  13  -2   -0.40    1.80
  -8  13  -2   -0.50    1.20
   8 -13   2   -0.40    2.40
  -9  13  -2   44.70    5.10
  -9  13  -2   44.40    3.50
   9 -13   2   50.59    4.90
 -10  13  -2   15.60    3.20
 -10  13  -2   12.10    1.80
  10 -13   2    9.30    2.50
 -11  13  -2   14.80    3.50
 -11  13  -2    7.80    1.90
  -5 -12   2    8.50    2.00
   4  12  -2   -0.40    2.50
  -4 -12   2    3.10    1.50
   3  12  -2   40.50    4.80
  -3 -12   2   49.80    3.50
   2  12  -2    7.10    2.20
   2  12  -2    6.40    1.40
  -2 -12   2    8.10    1.30
  -2 -12   2    5.20    1.30
   1  12  -2    8.80    1.50
   1  12  -2   11.30    1.60
   1  12  -2   13.40    2.40
  -1 -12   2   10.10    2.30
  -1 -12   2   10.30    1.30
  -1 -12   2   12.90    1.40
   0  12  -2    1.40    1.10
   0  12  -2    2.50    1.00
   0  12  -2    4.20    1.80
   0 -12   2    2.00    0.90
   0 -12   2    4.90    0.90
   0 -12   2    2.70    1.70
  -1  12  -2   24.10    2.50
  -1  12  -2   20.50    2.30
  -1  12  -2   24.00    2.70
   1 -12   2   28.00    3.60
   1 -12   2   23.50    2.00
  -2  12  -2   37.70    2.90
  -2  12  -2   43.10    3.60
  -2  12  -2   38.90    3.10
  -2  12  -2   34.50    2.80
   2 -12   2   37.10    4.10
   2 -12   2   39.00    2.50
   2 -12   2   37.60    2.60
  -3  12  -2   28.40    3.20
  -3  12  -2   27.80    3.40
  -3  12  -2   26.10    2.80
   3 -12   2   27.90    3.90
   3 -12   2   32.00    2.00
   3 -12   2   28.50    2.20
  -4  12  -2    0.60    1.00
  -4  12  -2    1.30    1.20
  -4  12  -2    0.40    1.30
   4 -12   2   -0.10    0.80
   4 -12   2    1.00    0.50
   4 -12   2    2.90    1.90
  -5  12  -2    3.20    1.50
  -5  12  -2    8.30    1.80
  -5  12  -2    5.80    1.00
   5 -12   2    8.00    2.10
   5 -12   2    4.70    0.70
   5 -12   2    3.50    0.90
  -6  12  -2    1.00    1.50
  -6  12  -2    0.80    0.90
  -6  12  -2    0.60    1.60
   6 -12   2    1.30    0.50
   6 -12   2   -2.20    0.80
   6 -12   2    0.70    1.80
  -7  12  -2   10.90    1.40
  -7  12  -2   14.40    2.20
  -7  12  -2   12.90    2.30
   7 -12   2   12.50    2.50
   7 -12   2   11.10    1.40
   7 -12   2   12.10    1.00
  -8  12  -2   24.10    3.50
  -8  12  -2   18.00    2.10
  -8  12  -2   15.00    2.40
   8 -12   2   20.90    2.80
   8 -12   2   19.40    2.20
  -9  12  -2   21.30    3.20
  -9  12  -2   29.50    4.00
  -9  12  -2   19.60    2.30
   9 -12   2   23.10    2.80
 -10  12  -2    2.20    1.30
 -10  12  -2    4.30    2.70
 -10  12  -2    3.70    2.30
  10 -12   2    3.90    1.90
 -11  12  -2    9.50    3.70
 -11  12  -2   11.70    3.10
 -11  12  -2    5.20    1.50
 -12  12  -2   37.40    4.70
 -12  12  -2   26.80    3.50
  -6 -11   2    4.70    1.60
   5  11  -2   10.10    2.30
  -5 -11   2    7.20    1.50
   4  11  -2   10.00    2.20
  -4 -11   2   11.90    1.60
   3  11  -2   26.70    3.10
   3  11  -2   33.20    3.60
  -3 -11   2   34.20    2.90
  -3 -11   2   39.40    2.80
  -3 -11   2   41.50    4.50
   2  11  -2   17.00    1.90
   2  11  -2   15.80    1.90
   2  11  -2   16.20    2.30
  -2 -11   2   19.30    1.80
  -2 -11   2   16.10    2.40
  -2 -11   2   15.30    1.90
   1  11  -2   13.90    1.70
   1  11  -2   15.20    2.10
   1  11  -2   10.30    1.50
  -1 -11   2   13.00    1.50
  -1 -11   2   10.30    1.20
  -1 -11   2   12.90    2.20
   0  11  -2   -0.30    1.20
   0  11  -2   -1.10    0.80
   0  11  -2    1.30    0.90
   0 -11   2    0.10    0.70
   0 -11   2   -1.00    0.50
   0 -11   2   -0.50    1.30
  -1  11  -2   28.00    2.20
  -1  11  -2   20.50    2.70
  -1  11  -2   26.40    2.40
   1 -11   2   29.20    3.10
   1 -11   2   25.50    1.90
   1 -11   2   24.90    1.90
  -2  11  -2   17.10    1.80
  -2  11  -2   22.90    2.50
  -2  11  -2   16.60    2.10
  -2  11  -2   17.70    1.70
   2 -11   2   21.50    1.60
   2 -11   2   18.30    1.70
   2 -11   2   24.40    2.90
  -3  11  -2    2.60    1.20
  -3  11  -2    1.00    1.00
  -3  11  -2   -0.40    0.60
   3 -11   2   -0.20    0.60
   3 -11   2    0.30    1.40
   3 -11   2    0.50    0.50
  -4  11  -2   14.50    1.50
  -4  11  -2   11.60    1.70
  -4  11  -2   14.20    2.10
   4 -11   2   15.50    1.20
   4 -11   2   13.70    2.10
   4 -11   2   14.00    1.50
  -5  11  -2    2.50    1.20
  -5  11  -2    5.50    1.50
  -5  11  -2    5.10    0.90
   5 -11   2    3.80    0.80
   5 -11   2    4.30    1.70
   5 -11   2    4.60    0.60
  -6  11  -2    2.20    1.40
  -6  11  -2    0.70    0.70
   6 -11   2    0.00    1.40
   6 -11   2    0.60    0.70
   6 -11   2    1.40    0.50
  -7  11  -2   12.70    1.50
  -7  11  -2   10.90    1.90
  -7  11  -2    9.40    2.00
   7 -11   2    8.80    1.90
   7 -11   2   11.40    1.40
   7 -11   2   10.40    0.80
  -8  11  -2    1.20    1.60
  -8  11  -2   -0.30    0.70
  -8  11  -2    0.20    1.60
   8 -11   2   -2.30    1.30
   8 -11   2   -0.50    0.90
  -9  11  -2    4.80    1.10
  -9  11  -2    8.40    2.10
  -9  11  -2    4.20    2.00
   9 -11   2    6.60    1.60
   9 -11   2    6.20    1.30
 -10  11  -2  104.89    7.10
 -10  11  -2   99.09    5.70
 -10  11  -2  102.89    6.90
  10 -11   2   97.69    6.00
 -11  11  -2   -1.00    2.60
 -11  11  -2    3.80    1.30
 -11  11  -2    0.20    2.60
  11 -11   2    1.80    1.50
 -12  11  -2    8.30    3.30
 -12  11  -2   -1.60    3.00
 -12  11  -2    0.10    1.40
  -7 -10   2   18.20    2.30
  -6 -10   2    1.60    1.30
   5  10  -2    4.70    1.80
  -5 -10   2    4.40    1.20
  -5 -10   2    2.00    2.50
   4  10  -2    2.50    1.50
   4  10  -2    1.80    1.20
  -4 -10   2    1.70    0.90
  -4 -10   2    0.40    1.90
  -4 -10   2    0.80    1.10
   3  10  -2    2.60    0.90
   3  10  -2    2.90    1.50
   3  10  -2    2.30    1.10
  -3 -10   2    4.50    1.50
  -3 -10   2    1.60    1.00
  -3 -10   2    2.70    0.80
   2  10  -2    1.80    1.30
   2  10  -2    0.20    0.70
   2  10  -2    0.30    0.90
  -2 -10   2    3.40    1.50
  -2 -10   2    0.50    0.80
  -2 -10   2   -0.40    0.70
   1  10  -2   27.30    2.20
   1  10  -2   29.60    2.40
   1  10  -2   30.30    2.80
  -1 -10   2   35.00    2.20
  -1 -10   2   32.60    2.10
  -1 -10   2   33.40    3.00
   0  10  -2  182.88    9.40
   0  10  -2  175.98    9.10
   0  10  -2  184.58    9.00
   0 -10   2  172.28    9.50
   0 -10   2  163.98    8.80
   0 -10   2  170.58    8.80
  -1  10  -2   21.90    2.30
  -1  10  -2   16.70    1.60
  -1  10  -2   16.00    1.90
  -1  10  -2   19.20    1.60
   1 -10   2   19.60    1.50
   1 -10   2   16.50    1.50
   1 -10   2   18.00    2.40
  -2  10  -2   58.39    3.50
  -2  10  -2   61.79    3.50
  -2  10  -2   64.79    4.10
  -2  10  -2   61.99    3.90
   2 -10   2   61.99    3.30
   2 -10   2   61.09    3.40
   2 -10   2   55.99    4.20
  -3  10  -2   24.70    1.90
  -3  10  -2   26.20    2.40
  -3  10  -2   26.30    2.50
  -3  10  -2   28.30    2.00
   3 -10   2   33.30    1.80
   3 -10   2   28.00    1.90
   3 -10   2   27.80    2.90
  -4  10  -2    0.40    0.90
  -4  10  -2   -0.20    0.80
  -4  10  -2    1.50    0.70
   4 -10   2    2.30    0.50
   4 -10   2    3.00    0.70
   4 -10   2    1.80    1.30
  -5  10  -2    5.20    0.90
  -5  10  -2    2.70    1.20
  -5  10  -2    4.40    1.30
   5 -10   2    5.80    1.50
   5 -10   2    5.80    0.90
   5 -10   2    6.70    0.70
  -6  10  -2   -1.80    0.90
  -6  10  -2    0.60    1.10
  -6  10  -2    0.80    0.60
   6 -10   2   -0.90    0.60
   6 -10   2    0.50    1.20
   6 -10   2    0.20    0.30
  -7  10  -2    5.40    1.40
  -7  10  -2    5.00    1.50
  -7  10  -2    5.30    0.90
   7 -10   2    5.40    1.50
   7 -10   2    4.20    0.80
  -8  10  -2   24.80    2.90
  -8  10  -2   26.20    3.10
  -8  10  -2   19.10    1.90
   8 -10   2   22.00    2.00
   8 -10   2   20.70    2.50
  -9  10  -2   14.00    2.10
  -9  10  -2    8.80    1.30
  -9  10  -2   10.20    2.20
   9 -10   2   16.30    2.20
 -10  10  -2    5.40    2.00
 -10  10  -2    8.90    2.30
 -10  10  -2    3.60    1.00
  10 -10   2    6.50    1.30
 -11  10  -2   64.89    6.10
 -11  10  -2   74.59    5.70
 -11  10  -2   75.59    4.50
 -12  10  -2   41.10    5.70
 -12  10  -2   45.80    5.40
 -12  10  -2   52.19    3.80
  -8  -9   2    0.50    1.50
  -7  -9   2    3.00    1.30
   6   9  -2   24.50    2.70
  -6  -9   2   22.10    2.20
  -6  -9   2   19.70    2.80
   5   9  -2    3.90    1.30
   5   9  -2    1.40    1.20
  -5  -9   2    2.60    1.60
  -5  -9   2    2.40    1.30
  -5  -9   2    3.10    0.90
   4   9  -2    5.10    1.60
   4   9  -2    5.90    1.30
  -4  -9   2    9.20    1.30
  -4  -9   2    7.30    1.10
  -4  -9   2    6.60    1.60
   3   9  -2   -0.50    0.60
   3   9  -2    0.20    0.70
  -3  -9   2    0.40    1.00
  -3  -9   2    0.70    0.80
  -3  -9   2    0.90    1.10
   2   9  -2   14.90    1.50
   2   9  -2   10.30    1.40
  -2  -9   2   14.10    1.30
  -2  -9   2   14.20    2.00
  -2  -9   2   10.80    1.40
   1   9  -2    4.60    0.90
   1   9  -2    2.90    1.20
   1   9  -2    4.40    0.80
  -1  -9   2    4.10    1.20
  -1  -9   2    3.90    0.70
  -1  -9   2    4.10    0.70
   0   9  -2    4.70    1.30
   0   9  -2    5.50    0.90
   0   9  -2    5.70    1.00
   0  -9   2    3.40    0.60
   0  -9   2    4.30    1.00
   0  -9   2    5.30    0.70
  -1   9  -2    4.60    0.70
  -1   9  -2    3.70    0.90
  -1   9  -2    5.00    0.80
  -1   9  -2    4.50    0.90
   1  -9   2    3.00    1.00
   1  -9   2    4.70    0.60
   1  -9   2    4.80    0.70
  -2   9  -2    2.40    0.60
  -2   9  -2    1.80    0.70
  -2   9  -2    1.90    0.90
  -2   9  -2    2.20    0.60
   2  -9   2    1.30    0.40
   2  -9   2    0.60    0.80
  -3   9  -2    4.40    0.70
  -3   9  -2    3.00    1.00
  -3   9  -2    3.10    0.60
  -3   9  -2    3.20    0.90
   3  -9   2    3.60    0.50
   3  -9   2    3.60    0.80
  -4   9  -2   -0.20    0.80
  -4   9  -2    0.10    0.70
  -4   9  -2    0.40    0.40
   4  -9   2    0.40    1.10
   4  -9   2    0.80    0.30
   4  -9   2    0.10    0.40
  -5   9  -2   16.20    1.40
  -5   9  -2   13.30    1.80
  -5   9  -2   12.90    1.90
   5  -9   2   18.60    2.20
   5  -9   2   18.90    1.10
   5  -9   2   15.50    1.30
  -6   9  -2    0.00    0.90
  -6   9  -2    0.60    0.60
  -6   9  -2    0.10    1.00
   6  -9   2   -0.20    0.50
   6  -9   2    0.30    1.10
   6  -9   2    0.20    0.20
  -7   9  -2   26.50    2.00
  -7   9  -2   26.20    2.80
  -7   9  -2   31.30    2.70
   7  -9   2   28.30    2.00
   7  -9   2   29.10    2.50
  -8   9  -2   36.40    3.60
  -8   9  -2   44.40    3.40
   8  -9   2   39.30    2.60
   8  -9   2   41.40    2.90
  -9   9  -2    4.70    1.80
  -9   9  -2    8.00    1.60
   9  -9   2    7.60    1.20
 -10   9  -2  176.88   10.10
 -10   9  -2  192.18   10.70
 -10   9  -2  194.18    9.70
  10  -9   2  187.88    9.50
 -11   9  -2   36.70    4.00
 -11   9  -2   38.70    3.00
 -11   9  -2   35.10    4.60
 -12   9  -2   14.40    3.30
 -12   9  -2   19.30    2.70
 -12   9  -2   14.80    1.90
 -13   9  -2   20.50    4.20
 -13   9  -2   22.50    3.50
  -9  -8   2   61.29    4.40
  -8  -8   2   33.70    2.90
   7   8  -2   27.90    2.30
  -7  -8   2   29.50    3.80
  -7  -8   2   29.00    2.50
   6   8  -2   47.50    3.20
   6   8  -2   48.20    3.50
  -6  -8   2   51.79    4.00
  -6  -8   2   50.39    3.20
  -6  -8   2   49.10    3.50
   5   8  -2   11.40    1.50
   5   8  -2   16.30    1.80
  -5  -8   2   11.80    1.60
  -5  -8   2   14.30    1.80
  -5  -8   2   13.20    1.90
   4   8  -2   13.00    1.90
   4   8  -2   12.80    1.60
  -4  -8   2   12.80    1.40
  -4  -8   2   10.30    1.30
  -4  -8   2   15.40    1.80
   3   8  -2   30.30    2.00
   3   8  -2   27.50    2.40
  -3  -8   2   30.20    2.00
  -3  -8   2   27.30    2.10
  -3  -8   2   29.70    2.50
   2   8  -2    0.50    0.50
   2   8  -2    0.10    0.70
   2   8  -2   -0.20    0.50
  -2  -8   2   -0.30    0.50
  -2  -8   2    0.20    0.40
  -2  -8   2    0.50    0.80
   1   8  -2  133.19    6.80
   1   8  -2  134.39    7.00
  -1  -8   2  117.49    7.10
  -1  -8   2  137.49    6.70
   0   8  -2   44.40    2.60
   0   8  -2   42.20    2.90
   0   8  -2   51.39    2.90
   0  -8   2   45.90    2.50
   0  -8   2   47.50    2.60
   0  -8   2   38.20    3.00
  -1   8  -2    3.20    0.80
  -1   8  -2    6.10    0.80
  -1   8  -2    4.70    0.70
  -1   8  -2    4.00    0.90
   1  -8   2    4.00    0.90
   1  -8   2    4.30    0.60
   1  -8   2    4.90    0.70
  -2   8  -2    2.80    0.70
  -2   8  -2    3.80    0.60
  -2   8  -2    3.50    0.80
  -2   8  -2    3.40    0.60
   2  -8   2    2.50    0.80
   2  -8   2    4.60    0.60
   2  -8   2    2.30    0.50
  -3   8  -2    7.70    1.10
  -3   8  -2    7.40    0.90
  -3   8  -2    8.50    1.30
  -3   8  -2    7.50    0.80
   3  -8   2    7.80    0.80
   3  -8   2    5.10    1.20
   3  -8   2    8.00    0.70
  -4   8  -2   35.00    2.50
  -4   8  -2   34.10    1.90
  -4   8  -2   27.10    2.20
   4  -8   2   30.50    1.70
   4  -8   2   27.20    2.50
   4  -8   2   29.90    1.90
  -5   8  -2    1.60    0.40
  -5   8  -2    1.20    0.90
  -5   8  -2    2.20    0.80
   5  -8   2    1.30    0.30
   5  -8   2    1.20    0.50
   5  -8   2    2.20    0.90
  -6   8  -2    2.80    1.10
  -6   8  -2    2.10    1.00
  -6   8  -2    2.60    0.70
   6  -8   2    3.10    0.70
   6  -8   2    1.30    0.90
  -7   8  -2    0.30    1.10
  -7   8  -2    1.10    0.50
   7  -8   2    1.80    0.80
   7  -8   2    0.90    0.60
  -8   8  -2   33.30    2.80
  -8   8  -2   35.30    2.30
  -8   8  -2   33.10    3.20
   8  -8   2   37.20    2.40
  -9   8  -2  202.38   10.50
  -9   8  -2  188.98   10.10
  -9   8  -2  216.78   11.00
   9  -8   2  192.08   10.00
 -10   8  -2  207.18   10.40
 -10   8  -2  199.68   10.70
 -10   8  -2  203.68   11.30
 -11   8  -2   37.40    4.60
 -11   8  -2   42.50    3.10
 -11   8  -2   48.00    4.00
 -12   8  -2    8.60    2.00
 -12   8  -2    9.60    1.60
 -12   8  -2    5.60    2.60
 -13   8  -2   -3.50    3.00
 -13   8  -2   -1.10    1.80
  -9  -7   2   -0.60    1.20
  -8  -7   2   34.90    2.70
  -8  -7   2   33.90    4.00
   7   7  -2   -0.20    0.70
   7   7  -2    1.00    1.20
  -7  -7   2    0.70    0.80
  -7  -7   2    2.70    1.50
   6   7  -2   51.59    3.00
   6   7  -2   46.90    3.20
  -6  -7   2   47.30    3.60
  -6  -7   2   49.90    3.10
   5   7  -2  193.88    9.80
   5   7  -2  191.58    9.70
  -5  -7   2  204.48   10.00
  -5  -7   2  193.58    9.70
  -5  -7   2  170.08    9.70
   4   7  -2  277.27   14.20
   4   7  -2  276.77   14.20
  -4  -7   2  289.07   14.10
  -4  -7   2  288.97   14.10
  -4  -7   2  286.87   14.40
   3   7  -2   11.80    1.30
   3   7  -2   14.30    1.30
   3   7  -2   14.90    1.50
  -3  -7   2   14.60    1.20
  -3  -7   2   12.30    1.30
  -3  -7   2   15.00    1.60
   2   7  -2    1.50    0.70
   2   7  -2    1.20    0.50
   2   7  -2    2.20    0.50
  -2  -7   2    1.90    0.70
  -2  -7   2    1.00    0.50
  -2  -7   2    1.40    0.40
   1   7  -2   33.70    2.00
   1   7  -2   33.30    2.20
   1   7  -2   33.00    2.10
  -1  -7   2   30.70    1.90
  -1  -7   2   31.10    1.90
  -1  -7   2   32.50    2.30
   0   7  -2   65.29    3.60
   0   7  -2   61.99    3.70
   0   7  -2   69.59    3.80
   0   7  -2   71.59    3.60
   0  -7   2   64.29    3.90
   0  -7   2   63.19    3.50
   0  -7   2   69.39    3.50
  -1   7  -2  161.88    7.80
  -1   7  -2  148.69    7.50
  -1   7  -2  158.08    7.80
  -1   7  -2  141.69    7.50
   1  -7   2  150.68    7.40
   1  -7   2  137.99    7.80
   1  -7   2  148.79    7.50
  -2   7  -2   31.80    1.80
  -2   7  -2   29.60    2.10
  -2   7  -2   25.30    2.00
  -2   7  -2   32.60    1.80
   2  -7   2   30.40    2.30
   2  -7   2   33.30    1.80
   2  -7   2   31.80    1.70
  -3   7  -2  113.89    5.30
  -3   7  -2  109.89    5.70
  -3   7  -2  103.39    5.40
  -3   7  -2  115.39    5.80
   3  -7   2  102.69    5.30
   3  -7   2   87.59    5.80
   3  -7   2  110.89    5.40
  -4   7  -2    0.20    0.60
  -4   7  -2    0.20    0.40
  -4   7  -2    0.40    0.60
   4  -7   2    0.40    0.20
   4  -7   2    0.20    0.40
   4  -7   2    0.40    0.60
  -5   7  -2    2.50    0.90
  -5   7  -2    2.10    0.50
  -5   7  -2    2.20    0.80
   5  -7   2    2.80    0.90
   5  -7   2    3.60    0.60
  -6   7  -2   54.19    3.10
  -6   7  -2   57.99    3.70
  -6   7  -2   59.29    3.40
   6  -7   2   51.39    3.10
   6  -7   2   55.89    3.30
  -7   7  -2   42.70    3.20
  -7   7  -2   41.30    2.80
  -7   7  -2   43.30    2.50
   7  -7   2   41.60    2.60
  -8   7  -2    0.50    1.00
  -8   7  -2    1.30    0.60
  -8   7  -2    1.30    0.90
   8  -7   2    1.60    0.60
  -9   7  -2   79.79    4.60
  -9   7  -2   72.19    5.00
  -9   7  -2   74.79    4.30
 -10   7  -2   65.69    4.80
 -10   7  -2   62.99    4.10
 -10   7  -2   59.09    3.70
 -11   7  -2   48.90    3.40
 -11   7  -2   51.29    3.90
 -11   7  -2   57.79    5.20
 -12   7  -2   42.10    3.30
 -12   7  -2   38.10    3.40
 -12   7  -2   40.80    5.00
 -13   7  -2    0.10    3.10
 -13   7  -2   -0.50    1.80
 -10  -6   2    1.80    1.30
  -9  -6   2  120.09    6.30
  -9  -6   2  107.99    7.00
   8   6  -2   41.40    3.00
  -8  -6   2   32.00    2.50
  -8  -6   2   30.80    3.20
   7   6  -2    0.10    0.90
   7   6  -2    0.20    0.50
  -7  -6   2    0.00    1.10
  -7  -6   2    1.10    0.70
   6   6  -2   28.10    1.90
   6   6  -2   24.80    2.10
  -6  -6   2   27.40    1.90
  -6  -6   2   26.10    2.30
   5   6  -2   36.80    2.50
   5   6  -2   42.40    2.60
  -5  -6   2   41.20    2.70
  -5  -6   2   41.00    2.50
   4   6  -2  238.08   11.80
   4   6  -2  225.28   11.80
  -4  -6   2  242.38   11.70
  -4  -6   2  235.78   12.10
   3   6  -2    7.50    1.10
   3   6  -2    5.50    0.80
   3   6  -2    4.70    0.70
  -3  -6   2    6.60    0.80
  -3  -6   2    6.00    0.80
  -3  -6   2    6.40    1.00
   2   6  -2    0.10    0.40
   2   6  -2    0.30    0.40
   2   6  -2    0.20    0.40
  -2  -6   2    0.00    0.30
  -2  -6   2    0.60    0.50
  -2  -6   2   -0.10    0.30
   1   6  -2   73.99    4.10
   1   6  -2   78.39    4.00
   1   6  -2   77.19    4.10
  -1  -6   2   69.59    4.20
  -1  -6   2   79.29    4.00
  -1  -6   2   77.49    4.00
   0   6  -2  491.55   24.30
   0   6  -2  524.65   24.20
   0   6  -2  485.25   24.20
   0   6  -2  536.05   24.40
   0  -6   2  450.55   24.10
   0  -6   2  518.05   24.50
   0  -6   2  491.25   24.10
  -1   6  -2  133.79    6.80
  -1   6  -2  135.29    7.10
  -1   6  -2  139.39    6.80
  -1   6  -2  130.49    7.00
   1  -6   2  140.49    7.20
   1  -6   2  145.09    6.80
   1  -6   2  136.89    6.80
  -2   6  -2  416.16   20.50
  -2   6  -2  465.35   20.20
  -2   6  -2  418.26   20.20
  -2   6  -2  430.06   20.50
   2  -6   2  402.46   20.10
   2  -6   2  422.76   20.20
   2  -6   2  368.76   20.50
  -3   6  -2   31.30    2.10
  -3   6  -2   28.90    1.70
  -3   6  -2   28.60    2.00
   3  -6   2   31.00    1.80
   3  -6   2   31.40    1.60
   3  -6   2   33.80    2.20
  -4   6  -2   14.50    1.30
  -4   6  -2   12.10    1.00
  -4   6  -2   12.30    1.50
   4  -6   2   11.60    1.40
   4  -6   2   14.00    0.70
   4  -6   2   13.00    1.00
  -5   6  -2  185.28    9.50
  -5   6  -2  170.48    9.20
  -5   6  -2  164.18    9.00
   5  -6   2  205.88    9.30
   5  -6   2  188.58    9.10
  -6   6  -2  107.59    6.20
  -6   6  -2  117.29    6.50
  -6   6  -2  114.29    6.10
   6  -6   2  126.79    6.20
   6  -6   2  130.89    6.10
  -7   6  -2   28.90    2.20
  -7   6  -2   31.80    2.60
  -7   6  -2   32.00    2.00
   7  -6   2   30.40    1.90
  -8   6  -2    0.20    0.70
  -8   6  -2    1.90    1.00
  -8   6  -2    0.60    0.60
  -9   6  -2    1.10    0.90
  -9   6  -2    0.90    1.10
 -10   6  -2    8.30    1.40
 -10   6  -2    6.80    1.70
 -10   6  -2    7.40    1.20
 -11   6  -2    9.00    1.50
 -11   6  -2    7.70    1.40
 -11   6  -2    5.00    1.90
 -12   6  -2    1.40    1.40
 -12   6  -2    1.00    1.20
 -12   6  -2    0.90    2.40
 -13   6  -2   16.80    3.60
 -13   6  -2    9.90    2.00
 -11  -5   2   13.50    1.90
 -11  -5   2   12.10    2.60
 -10  -5   2    0.80    1.00
   9   5  -2    0.50    1.40
  -9  -5   2   -0.60    0.80
  -9  -5   2    0.00    1.30
   8   5  -2    4.70    1.20
  -8  -5   2    5.50    1.00
  -8  -5   2    5.30    1.20
   7   5  -2   66.19    3.90
  -7  -5   2   65.39    3.70
  -7  -5   2   68.09    4.00
   6   5  -2   31.10    1.90
   6   5  -2   31.00    2.20
  -6  -5   2   27.10    2.20
  -6  -5   2   32.30    2.00
   5   5  -2   27.40    1.80
   5   5  -2   24.40    1.80
  -5  -5   2   27.10    1.80
  -5  -5   2   29.30    1.90
   4   5  -2    0.20    0.40
   4   5  -2    0.50    0.50
  -4  -5   2    0.50    0.50
  -4  -5   2    0.40    0.40
   3   5  -2    4.70    0.70
   3   5  -2    5.60    0.70
   3   5  -2    4.70    0.70
  -3  -5   2    4.80    0.60
  -3  -5   2    3.90    0.70
   2   5  -2   80.89    4.20
   2   5  -2   84.09    4.30
   2   5  -2   82.29    4.20
  -2  -5   2   74.09    4.10
  -2  -5   2   77.19    4.30
  -2  -5   2   86.49    4.20
   1   5  -2  143.59    7.30
   1   5  -2  147.39    7.30
   1   5  -2  146.69    7.40
  -1  -5   2  149.19    7.20
  -1  -5   2  150.18    7.20
  -1  -5   2  138.89    7.40
   0   5  -2  167.88    8.80
   0   5  -2  180.78    8.70
   0   5  -2  181.38    8.90
   0   5  -2  179.68    8.70
   0  -5   2  172.28    8.70
   0  -5   2  173.38    8.90
   0  -5   2  181.38    8.70
  -1   5  -2    0.80    0.40
  -1   5  -2    1.30    0.30
  -1   5  -2    1.50    0.40
  -1   5  -2    0.90    0.20
   1  -5   2    0.70    0.20
   1  -5   2    1.50    0.50
   1  -5   2    1.00    0.20
  -2   5  -2  306.77   16.00
  -2   5  -2  373.96   16.20
  -2   5  -2  317.97   15.80
  -2   5  -2  334.57   15.80
   2  -5   2  330.97   15.80
   2  -5   2  302.47   16.10
   2  -5   2  320.67   15.70
  -3   5  -2  189.68    9.60
  -3   5  -2  192.28    9.80
  -3   5  -2  197.08    9.90
  -3   5  -2  194.48    9.50
   3  -5   2  205.18    9.50
   3  -5   2  197.98    9.90
   3  -5   2  198.08    9.60
  -4   5  -2   13.30    1.30
  -4   5  -2   10.70    1.10
  -4   5  -2   11.70    0.90
   4  -5   2   12.90    1.20
   4  -5   2   13.20    0.90
  -5   5  -2    1.50    0.60
  -5   5  -2    2.10    0.60
  -5   5  -2    2.00    0.40
   5  -5   2    1.80    0.40
   5  -5   2    1.10    0.40
  -6   5  -2   98.89    5.30
  -6   5  -2  108.89    5.50
  -6   5  -2  109.09    5.70
   6  -5   2   99.99    5.20
  -7   5  -2    4.70    1.00
  -7   5  -2    3.00    0.60
  -7   5  -2    2.50    0.70
  -8   5  -2   28.40    1.90
  -8   5  -2   27.60    2.00
  -8   5  -2   26.50    2.40
  -9   5  -2   27.60    2.60
  -9   5  -2   29.00    2.10
  -9   5  -2   25.00    2.80
 -10   5  -2   27.70    3.00
 -10   5  -2   31.00    2.40
 -10   5  -2   33.90    2.40
 -11   5  -2   25.30    3.40
 -11   5  -2   28.60    2.10
 -11   5  -2   28.60    2.50
 -12   5  -2   29.10    2.90
 -12   5  -2   22.40    3.40
 -13   5  -2   15.00    3.50
 -13   5  -2   12.70    2.20
 -11  -4   2    0.80    1.90
 -11  -4   2    0.10    1.20
  10   4  -2   23.60    2.80
 -10  -4   2   17.70    2.00
 -10  -4   2   19.60    2.20
   9   4  -2    0.00    1.10
  -9  -4   2    1.20    0.80
  -9  -4   2    0.80    1.00
   8   4  -2   43.90    2.90
  -8  -4   2   42.20    2.80
  -8  -4   2   36.80    2.50
   7   4  -2    8.50    1.10
  -7  -4   2    8.10    1.00
  -7  -4   2    6.30    0.80
   6   4  -2    2.60    0.40
   6   4  -2    1.90    0.60
  -6  -4   2    2.00    0.60
  -6  -4   2    2.10    0.50
   5   4  -2  121.59    6.20
   5   4  -2  119.29    6.10
  -5  -4   2  116.99    6.20
  -5  -4   2  127.79    6.20
   4   4  -2    0.00    0.40
   4   4  -2    0.20    0.30
  -4  -4   2    0.00    0.30
  -4  -4   2    0.30    0.30
   3   4  -2   38.10    2.20
   3   4  -2   40.10    2.20
  -3  -4   2   41.20    2.20
  -3  -4   2   35.90    2.20
   2   4  -2   49.70    2.80
   2   4  -2   53.59    2.90
   2   4  -2   53.79    2.80
  -2  -4   2   54.59    2.80
  -2  -4   2   56.29    2.80
  -2  -4   2   53.99    2.90
   1   4  -2   99.39    4.70
   1   4  -2   93.89    4.70
   1   4  -2   93.79    4.70
  -1  -4   2   90.69    4.60
  -1  -4   2   85.59    4.60
   0   4  -2  560.04   28.70
   0   4  -2  575.44   28.70
   0   4  -2  616.34   28.90
   0  -4   2  606.84   28.70
   0  -4   2  604.64   28.70
   0  -4   2  618.14   28.90
  -1   4  -2  434.96   19.80
  -1   4  -2  392.26   19.60
  -1   4  -2  400.86   19.50
   1  -4   2  404.96   19.60
   1  -4   2  395.76   19.50
   1  -4   2  407.46   19.80
  -2   4  -2  934.61   44.80
  -2   4  -2  928.61   44.50
  -2   4  -2  901.61   44.60
   2  -4   2  948.31   44.60
   2  -4   2  897.71   44.80
   2  -4   2  957.80   44.60
  -3   4  -2    9.50    0.70
  -3   4  -2    7.30    0.90
   3  -4   2    9.40    0.70
   3  -4   2    8.70    0.90
  -4   4  -2   86.19    4.50
  -4   4  -2   91.89    4.70
   4  -4   2   86.69    4.50
   4  -4   2   87.29    4.50
  -5   4  -2   39.60    2.10
  -5   4  -2   37.10    2.20
  -5   4  -2   34.10    2.30
   5  -4   2   38.20    2.00
  -6   4  -2  182.78    8.80
  -6   4  -2  182.58    9.00
  -6   4  -2  158.48    8.70
  -7   4  -2   75.99    4.00
  -7   4  -2   68.99    3.90
  -7   4  -2   75.19    4.20
  -8   4  -2   38.20    2.70
  -8   4  -2   35.50    2.30
  -8   4  -2   37.30    2.30
  -9   4  -2   15.50    2.10
  -9   4  -2   14.00    1.90
  -9   4  -2   16.30    1.50
 -10   4  -2    0.90    1.40
 -10   4  -2    1.70    0.80
 -10   4  -2    2.60    0.90
 -11   4  -2   -0.20    1.70
 -11   4  -2    1.30    1.10
 -12   4  -2   43.10    3.60
 -13   4  -2    1.10    3.00
 -13   4  -2    6.50    3.00
 -12  -3   2   15.70    2.60
 -12  -3   2   14.20    1.90
  11   3  -2   -0.80    1.60
 -11  -3   2    1.40    1.50
 -11  -3   2    1.00    1.00
 -11  -3   2   -0.20    1.70
  10   3  -2    0.00    1.10
 -10  -3   2   -2.00    1.00
 -10  -3   2    0.70    0.80
 -10  -3   2    0.30    1.50
   9   3  -2   25.70    2.20
  -9  -3   2   21.80    1.70
  -9  -3   2   21.70    2.00
   8   3  -2    4.30    0.80
  -8  -3   2    2.80    0.80
  -8  -3   2    3.50    0.70
   7   3  -2    1.50    0.60
  -7  -3   2    0.90    0.50
   6   3  -2   -0.10    0.40
  -6  -3   2    0.10    0.30
  -6  -3   2   -0.20    0.40
   5   3  -2    7.00    0.80
   5   3  -2    7.10    0.70
  -5  -3   2    8.20    0.80
  -5  -3   2    8.70    0.80
   4   3  -2   23.90    1.40
   4   3  -2   21.70    1.30
  -4  -3   2   21.00    1.40
  -4  -3   2   23.10    1.40
   3   3  -2    3.50    0.50
   3   3  -2    4.50    0.50
  -3  -3   2    4.80    0.50
  -3  -3   2    4.30    0.50
   2   3  -2    7.70    0.70
   2   3  -2    8.40    0.60
  -2  -3   2    8.60    0.60
   1   3  -2    8.90    0.60
   1   3  -2    8.20    0.70
  -1  -3   2    8.90    0.60
  -1  -3   2    7.90    0.70
  -1  -3   2    9.30    0.60
   0   3  -2   50.89    2.60
   0   3  -2   50.59    2.70
   0   3  -2   51.59    2.60
   0  -3   2   51.59    2.60
   0  -3   2   52.99    2.60
   0  -3   2   48.80    2.70
  -1   3  -2   30.50    1.60
  -1   3  -2   32.90    1.80
   1  -3   2   32.80    1.60
   1  -3   2   30.60    1.80
   1  -3   2   31.40    1.70
  -2   3  -2  112.79    5.80
  -2   3  -2  107.79    5.60
  -2   3  -2  116.49    5.50
   2  -3   2  109.79    5.60
   2  -3   2  121.09    5.70
  -3   3  -2    6.00    0.70
  -3   3  -2    6.60    0.60
   3  -3   2    7.00    0.60
   3  -3   2    6.00    0.50
  -4   3  -2   95.89    5.00
  -4   3  -2   98.19    4.90
  -5   3  -2   18.00    1.20
  -5   3  -2   15.70    1.30
  -6   3  -2  132.19    6.60
  -6   3  -2  133.29    6.50
  -6   3  -2  118.69    6.50
  -7   3  -2  107.89    5.70
  -7   3  -2  111.19    5.60
  -7   3  -2  112.59    5.30
  -7   3  -2  102.39    5.50
  -8   3  -2   49.40    2.80
  -8   3  -2   52.49    3.00
  -8   3  -2   50.79    3.20
  -8   3  -2   51.39    2.60
  -9   3  -2    9.10    1.00
  -9   3  -2    9.80    1.00
  -9   3  -2   10.20    1.40
 -10   3  -2   61.69    3.70
 -10   3  -2   53.79    4.00
 -11   3  -2    4.70    1.30
 -11   3  -2    5.90    1.80
 -12   3  -2   50.49    3.90
  12   2  -2    4.30    1.90
 -12  -2   2    3.50    1.30
 -12  -2   2    4.90    2.10
  11   2  -2   18.00    2.40
 -11  -2   2   10.40    1.30
 -11  -2   2   10.40    1.70
 -11  -2   2   13.50    1.90
  10   2  -2   24.50    2.30
 -10  -2   2   24.70    2.30
 -10  -2   2   28.10    2.00
 -10  -2   2   27.40    2.60
   9   2  -2   99.59    5.50
  -9  -2   2  102.29    5.60
  -9  -2   2  101.79    5.50
  -9  -2   2   99.79    5.30
   8   2  -2    6.70    0.90
  -8  -2   2    6.60    0.80
  -8  -2   2    7.60    1.10
   7   2  -2   15.80    1.30
  -7  -2   2   13.70    1.10
   6   2  -2   19.90    1.40
  -6  -2   2   20.00    1.30
   5   2  -2 1390.96   66.49
  -5  -2   2 1377.46   66.39
   4   2  -2  597.94   28.60
   4   2  -2  585.24   28.70
  -4  -2   2  617.94   28.70
  -4  -2   2  579.74   28.70
   3   2  -2   21.10    1.20
  -3  -2   2   21.20    1.20
  -3  -2   2   21.30    1.20
   2   2  -2  138.89    7.10
   2   2  -2  159.48    7.10
  -2  -2   2  141.59    7.10
  -2  -2   2  139.09    7.10
   1   2  -2   94.39    4.60
  -1  -2   2   93.19    4.60
  -1  -2   2   91.09    4.70
  -1  -2   2   98.09    4.70
   0   2  -2 1675.13   79.79
   0   2  -2 1709.03   79.69
   0   2  -2 1642.84   80.19
   0  -2   2 1679.03   80.09
   0  -2   2 1575.54   79.69
   0  -2   2 1670.83   79.69
  -1   2  -2    6.10    0.40
  -1   2  -2    5.40    0.50
  -1   2  -2    5.90    0.30
   1  -2   2    5.60    0.50
   1  -2   2    5.60    0.40
  -2   2  -2   66.69    3.50
  -2   2  -2   67.19    3.50
   2  -2   2   71.99    3.50
   2  -2   2   70.59    3.40
  -3   2  -2  367.86   17.00
  -3   2  -2  331.07   16.80
  -3   2  -2  353.96   17.00
  -4   2  -2   77.29    3.70
  -4   2  -2   73.09    3.80
  -4   2  -2   75.59    3.80
  -5   2  -2  274.47   13.00
  -5   2  -2  267.27   13.20
  -5   2  -2  268.87   13.20
  -6   2  -2  392.96   19.30
  -6   2  -2  396.16   19.30
  -6   2  -2  398.76   19.10
  -7   2  -2   79.69    4.50
  -7   2  -2   90.09    4.50
  -7   2  -2   84.39    4.20
  -7   2  -2   80.99    4.20
  -8   2  -2    5.00    0.70
  -8   2  -2    4.50    0.70
  -8   2  -2    4.60    0.90
  -8   2  -2    5.40    0.60
  -8   2  -2    5.10    0.90
  -9   2  -2   -0.30    0.70
  -9   2  -2    1.00    0.40
  -9   2  -2    1.80    0.90
 -10   2  -2  124.49    6.50
 -10   2  -2  110.39    5.80
 -10   2  -2  108.79    6.20
 -11   2  -2   10.60    2.00
 -11   2  -2    9.60    1.70
 -12   2  -2    0.30    1.50
 -13  -1   2   -1.50    2.60
  12   1  -2   22.40    2.90
 -12  -1   2   23.80    2.30
 -12  -1   2   21.70    2.80
 -12  -1   2   19.30    2.90
  11   1  -2   16.20    2.10
 -11  -1   2   18.00    1.70
 -11  -1   2   14.20    2.20
  10   1  -2    2.20    0.90
 -10  -1   2    1.20    1.00
 -10  -1   2    1.70    0.60
   9   1  -2    0.80    0.70
  -9  -1   2    0.90    0.80
  -9  -1   2    1.50    0.60
   8   1  -2    7.80    1.00
  -8  -1   2    8.90    0.90
  -8  -1   2    8.40    1.10
   7   1  -2    0.30    0.40
  -7  -1   2    0.30    0.30
   6   1  -2   31.00    1.80
  -6  -1   2   33.00    1.80
   5   1  -2    1.90    0.30
  -5  -1   2    2.10    0.30
   4   1  -2    0.60    0.20
   4   1  -2    1.00    0.20
  -4  -1   2    1.10    0.20
   3   1  -2   26.90    1.40
  -3  -1   2   26.70    1.40
   2   1  -2   74.29    3.60
  -2  -1   2   66.19    3.70
  -2  -1   2   76.39    3.60
   1   1  -2    8.70    0.50
  -1  -1   2    8.50    0.50
  -1  -1   2    8.60    0.50
  -1  -1   2    8.00    0.50
   0   1  -2    3.10    0.30
   0   1  -2    3.10    0.40
   0  -1   2    3.30    0.30
   0  -1   2    3.60    0.30
  -1   1  -2   59.49    2.90
  -1   1  -2   55.59    2.80
   1  -1   2   58.29    2.90
  -2   1  -2  106.29    5.30
  -2   1  -2  111.99    5.40
  -3   1  -2   61.19    3.10
  -3   1  -2   64.19    3.20
  -4   1  -2    0.30    0.20
  -5   1  -2   10.10    0.70
  -5   1  -2   10.10    0.80
   5  -1   2   10.30    0.80
  -6   1  -2   25.70    1.40
  -6   1  -2   24.20    1.40
  -6   1  -2   26.00    1.60
   6  -1   2   25.30    1.50
  -7   1  -2   19.70    1.10
  -7   1  -2   19.20    1.40
  -7   1  -2   18.00    1.20
  -7   1  -2   18.00    1.10
  -8   1  -2   28.40    2.00
  -8   1  -2   27.30    1.60
  -8   1  -2   27.00    2.00
  -9   1  -2    0.50    0.50
  -9   1  -2   -1.00    0.80
  -9   1  -2   -1.20    0.80
 -10   1  -2    0.80    1.20
 -10   1  -2    2.20    0.70
 -10   1  -2    1.60    1.00
 -11   1  -2    0.40    0.90
 -11   1  -2    0.20    1.30
 -11   1  -2    0.30    1.60
 -12   1  -2    1.10    1.70
 -12   1  -2   -0.70    2.40
 -13   0   2   27.90    3.60
  12   0  -2   44.80    3.20
 -12   0   2   34.90    3.90
  11   0  -2   -0.80    0.90
 -11   0   2   -0.20    1.20
  10   0  -2   18.80    1.70
 -10   0   2   19.30    1.50
 -10   0   2   20.90    2.20
   9   0  -2   47.80    2.60
  -9   0   2   40.00    2.90
  -9   0   2   44.20    2.50
   8   0  -2   79.19    4.40
  -8   0   2   90.19    4.70
  -8   0   2   82.29    4.30
   7   0  -2  221.58   11.30
  -7   0   2  230.98   11.50
  -7   0   2  238.08   11.30
   6   0  -2  130.19    7.00
  -6   0   2  162.08    7.20
  -6   0   2  132.39    6.90
   5   0  -2   16.80    1.00
   5   0  -2   14.60    0.90
  -5   0   2   18.10    1.20
  -5   0   2   17.00    1.00
   4   0  -2 1518.45   72.99
  -4   0   2 1468.35   72.99
  -4   0   2 1575.04   73.19
   3   0  -2 4493.75  221.08
   3   0  -2 4976.50  221.38
  -3   0   2 4526.25  221.68
  -3   0   2 4447.55  221.18
   2   0  -2 1099.09   48.60
   2   0  -2  916.51   48.30
   1   0  -2   28.60    1.50
   1   0  -2   30.20    1.50
  -1   0   2   28.30    1.50
   0   0  -2  623.84   29.50
   0   0  -2  624.64   29.40
   0   0  -2  596.94   29.50
   0   0   2  607.94   29.50
  -2   0  -2  587.64   27.80
  -2   0  -2  568.94   27.80
  -3   0  -2    2.50    0.40
  -3   0  -2    2.50    0.30
  -4   0  -2  118.59    6.10
  -4   0  -2  125.29    6.10
   4   0   2  124.49    6.10
  -5   0  -2  369.76   17.80
  -5   0  -2  364.36   17.80
   5   0   2  368.46   17.90
  -6   0  -2   55.99    2.90
  -6   0  -2   58.29    3.00
   6   0   2   54.49    3.00
  -7   0  -2   26.20    1.60
   7   0   2   23.70    1.70
  -8   0  -2  145.89    7.20
  -8   0  -2  141.59    7.40
  -9   0  -2   56.89    3.20
  -9   0  -2   57.89    3.50
 -10   0  -2   24.90    1.90
 -10   0  -2   23.50    2.60
 -10   0  -2   27.90    2.60
 -11   0  -2    5.70    1.10
 -11   0  -2    3.60    1.60
 -11   0  -2    4.90    1.80
 -13   1   2   27.90    3.20
 -13   1   2   26.20    3.30
  12  -1  -2    0.30    1.00
 -12   1   2   -0.10    1.70
  11  -1  -2    0.00    0.80
 -11   1   2   -0.20    1.30
  10  -1  -2    1.60    0.60
 -10   1   2   -0.20    0.90
   9  -1  -2   17.10    1.30
  -9   1   2   14.90    1.70
   8  -1  -2   18.60    1.30
  -8   1   2   18.20    1.70
   7  -1  -2    1.30    0.30
  -7   1   2    1.80    0.60
   6  -1  -2    0.40    0.20
   6  -1  -2    0.80    0.20
  -6   1   2    0.50    0.20
  -6   1   2    0.60    0.40
   5  -1  -2    2.50    0.30
   5  -1  -2    2.20    0.30
  -5   1   2    1.80    0.30
  -5   1   2    1.60    0.40
   4  -1  -2   12.00    0.70
   4  -1  -2   12.70    0.80
   4  -1  -2   11.90    0.90
  -4   1   2   11.90    0.90
  -4   1   2   11.00    0.80
   3  -1  -2   83.39    4.20
   3  -1  -2   81.59    4.10
  -3   1   2   85.99    4.10
  -3   1   2   71.19    4.20
   2  -1  -2    5.30    0.50
   2  -1  -2    5.20    0.50
  -2   1   2    5.90    0.60
  -2   1   2    5.60    0.50
   1  -1  -2   24.20    1.40
   1  -1  -2   26.00    1.40
  -1   1   2   26.00    1.40
  -1   1   2   22.20    1.40
   0  -1  -2    2.20    0.20
   0  -1  -2    1.90    0.30
   0   1   2    1.90    0.30
  -1  -1  -2    8.60    0.60
  -1  -1  -2    8.50    0.70
   1   1   2    9.00    0.60
  -2  -1  -2   67.99    3.50
  -2  -1  -2   71.79    3.50
  -3  -1  -2  115.39    5.70
  -3  -1  -2  117.19    5.70
   3   1   2  111.89    5.70
  -4  -1  -2   17.20    1.10
  -4  -1  -2   19.00    1.10
   4   1   2   16.30    1.20
  -5  -1  -2    4.90    0.60
  -5  -1  -2    5.60    0.70
   5   1   2    5.30    0.70
  -6  -1  -2    1.10    0.40
   6   1   2    0.40    0.50
  -7  -1  -2    3.20    0.60
   7   1   2    2.50    0.70
  -8  -1  -2  118.59    5.80
   8   1   2  103.49    6.10
  -9  -1  -2   26.50    2.20
  -9  -1  -2   22.30    1.80
 -10  -1  -2    1.30    0.80
 -10  -1  -2    2.70    1.30
 -10  -1  -2    2.70    1.10
 -11  -1  -2    2.40    1.90
 -11  -1  -2    3.20    1.80
 -11  -1  -2    3.20    1.10
 -11  -1  -2    3.90    1.50
 -14   2   2   78.79    7.00
  13  -2  -2    3.70    1.50
 -13   2   2    1.90    1.40
 -13   2   2    5.20    2.30
  12  -2  -2   22.00    3.10
 -12   2   2   32.70    2.70
 -12   2   2   31.80    3.60
  11  -2  -2    0.50    0.70
 -11   2   2    1.50    1.30
  10  -2  -2    2.60    0.60
 -10   2   2    3.50    1.10
   9  -2  -2   42.00    2.30
  -9   2   2   40.70    2.90
   8  -2  -2    4.50    0.50
  -8   2   2    5.00    0.90
  -8   2   2    4.40    0.50
   7  -2  -2    1.30    0.30
  -7   2   2    1.50    0.60
  -7   2   2    1.40    0.30
   6  -2  -2    1.30    0.40
   6  -2  -2    1.30    0.20
  -6   2   2    1.30    0.40
  -6   2   2    0.90    0.40
   5  -2  -2  121.09    5.80
   5  -2  -2  106.19    5.60
   5  -2  -2  113.19    5.50
  -5   2   2  112.89    5.60
  -5   2   2  110.79    5.80
   4  -2  -2  935.41   46.80
   4  -2  -2  952.80   46.70
  -4   2   2 1019.90   46.70
  -4   2   2  976.50   46.80
   3  -2  -2 3029.60  157.08
   3  -2  -2 3356.16  157.78
  -3   2   2 3226.68  156.68
  -3   2   2 3306.27  156.98
  -3   2   2 3411.36  157.48
   2  -2  -2  205.88    9.70
   2  -2  -2  186.88    9.70
   2  -2  -2  191.58    9.50
  -2   2   2  200.38    9.70
  -2   2   2  197.58    9.50
  -2   2   2  195.28    9.70
   1  -2  -2   83.99    4.20
   1  -2  -2   84.39    4.40
   1  -2  -2   90.19    4.40
  -1   2   2   83.49    4.20
  -1   2   2   87.19    4.40
  -1   2   2   85.89    4.30
   0  -2  -2  895.11   39.50
   0  -2  -2  767.22   39.50
   0  -2  -2  838.82   39.50
   0   2   2  812.92   39.50
   0   2   2  793.92   39.50
  -1  -2  -2   53.49    2.70
  -1  -2  -2   53.29    2.70
  -1  -2  -2   52.99    2.80
   1   2   2   50.99    2.80
  -2  -2  -2  436.46   21.20
  -2  -2  -2  451.25   21.20
  -2  -2  -2  424.76   21.10
   2   2   2  441.56   21.20
   2   2   2  438.46   21.20
  -3  -2  -2    8.20    0.60
  -3  -2  -2    9.00    0.70
  -3  -2  -2    8.50    0.80
   3   2   2    8.80    0.70
   3   2   2    7.70    0.80
  -4  -2  -2    0.50    0.30
  -4  -2  -2    0.20    0.20
  -4  -2  -2    0.60    0.40
   4   2   2   -0.30    0.30
  -5  -2  -2  111.99    5.60
  -5  -2  -2  118.59    5.70
   5   2   2  104.89    5.80
  -6  -2  -2    0.10    0.40
  -6  -2  -2    0.30    0.30
  -6  -2  -2    0.60    0.40
   6   2   2   -0.30    0.50
  -7  -2  -2   32.00    2.00
  -7  -2  -2   32.10    2.00
   7   2   2   31.40    2.30
  -8  -2  -2  270.87   13.20
  -8  -2  -2  250.57   13.20
   8   2   2  277.37   13.40
  -9  -2  -2   20.60    1.80
  -9  -2  -2   20.70    1.90
 -10  -2  -2    5.60    1.60
 -10  -2  -2    3.10    1.30
 -10  -2  -2    3.20    1.20
 -11  -2  -2    5.10    1.40
 -11  -2  -2    1.70    2.00
 -14   3   2    5.50    1.90
 -14   3   2    1.90    3.10
  13  -3  -2  104.29    5.60
 -13   3   2  118.99    7.30
 -13   3   2   91.89    6.00
  12  -3  -2    4.50    0.90
 -12   3   2    3.20    1.80
 -12   3   2    3.00    1.10
  11  -3  -2    0.10    0.60
 -11   3   2    2.10    1.40
 -11   3   2    0.60    0.80
  10  -3  -2   11.80    1.10
 -10   3   2   12.80    1.80
 -10   3   2   13.10    1.50
   9  -3  -2    0.40    0.30
  -9   3   2    0.70    0.60
  -9   3   2    0.50    0.40
  -9   3   2   -0.80    0.80
   8  -3  -2    0.60    0.30
  -8   3   2    0.50    0.70
  -8   3   2    0.90    0.50
  -8   3   2    1.60    0.50
   7  -3  -2   12.00    0.80
   7  -3  -2   12.20    1.00
   7  -3  -2   11.30    1.10
  -7   3   2   12.40    1.00
  -7   3   2   12.70    1.40
  -7   3   2   13.80    1.00
   6  -3  -2    8.80    0.90
   6  -3  -2    7.60    0.90
   6  -3  -2    7.50    0.60
  -6   3   2    9.70    0.90
  -6   3   2    7.90    1.10
  -6   3   2    8.50    0.80
   5  -3  -2  181.78    8.70
   5  -3  -2  165.68    8.80
  -5   3   2  169.38    8.90
  -5   3   2  181.18    8.70
  -5   3   2  174.58    8.60
   4  -3  -2    0.40    0.30
   4  -3  -2    0.60    0.30
  -4   3   2    0.70    0.20
  -4   3   2    0.20    0.40
  -4   3   2    0.30    0.30
   3  -3  -2   -0.30    0.30
   3  -3  -2    0.10    0.10
   3  -3  -2    0.10    0.30
  -3   3   2    0.00    0.30
  -3   3   2    0.30    0.40
  -3   3   2    0.00    0.10
   2  -3  -2  112.09    5.80
   2  -3  -2  117.59    6.10
   2  -3  -2  124.99    6.20
  -2   3   2  117.89    6.10
  -2   3   2  122.09    5.90
  -2   3   2  126.19    6.10
   1  -3  -2  471.35   23.00
   1  -3  -2  465.95   23.00
   1  -3  -2  452.55   22.80
   1  -3  -2  494.25   22.70
  -1   3   2  431.16   22.90
  -1   3   2  519.85   23.00
  -1   3   2  478.25   22.70
   0  -3  -2  333.07   16.00
   0  -3  -2  331.07   16.10
   0  -3  -2  329.97   15.90
   0  -3  -2  330.47   16.00
   0   3   2  315.67   16.10
   0   3   2  336.97   15.90
  -1  -3  -2    5.90    0.70
  -1  -3  -2    5.90    0.60
  -1  -3  -2    5.80    0.60
   1   3   2    6.00    0.70
   1   3   2    5.50    0.60
  -2  -3  -2  176.78    8.60
  -2  -3  -2  166.78    8.50
  -2  -3  -2  180.58    8.60
   2   3   2  177.28    8.60
   2   3   2  161.78    8.50
  -3  -3  -2   45.20    2.30
  -3  -3  -2   42.40    2.40
  -3  -3  -2   43.10    2.50
   3   3   2   44.00    2.50
   3   3   2   43.70    2.40
  -4  -3  -2   44.90    2.50
  -4  -3  -2   44.70    2.40
  -4  -3  -2   45.40    2.50
   4   3   2   43.30    2.60
  -5  -3  -2  169.68    8.70
  -5  -3  -2  175.58    8.60
  -5  -3  -2  176.28    8.80
   5   3   2  176.58    8.90
  -6  -3  -2    5.70    0.80
  -6  -3  -2    6.20    0.90
   6   3   2    5.40    1.00
  -7  -3  -2    2.60    0.70
  -7  -3  -2    2.90    0.70
   7   3   2    1.30    0.90
  -8  -3  -2    5.20    1.00
  -8  -3  -2    5.60    1.00
  -9  -3  -2    0.60    1.00
  -9  -3  -2    2.30    1.20
 -10  -3  -2   44.00    3.70
 -10  -3  -2   41.20    3.80
 -10  -3  -2   42.30    3.10
 -14   4   2   -1.10    3.10
 -14   4   2   -2.00    1.40
  13  -4  -2   12.20    1.60
 -13   4   2    8.70    1.60
 -13   4   2    7.70    2.60
  12  -4  -2   83.09    4.50
 -12   4   2   85.89    6.00
 -12   4   2   86.49    4.90
  11  -4  -2   39.00    2.20
 -11   4   2   36.50    2.60
 -11   4   2   35.80    2.10
 -11   4   2   43.40    3.60
  10  -4  -2  201.48   10.10
 -10   4   2  204.18   10.90
 -10   4   2  218.08   10.40
 -10   4   2  198.38   10.10
   9  -4  -2  298.27   15.40
  -9   4   2  327.07   16.30
  -9   4   2  302.37   15.60
  -9   4   2  350.96   15.70
   8  -4  -2   17.20    1.00
   8  -4  -2   17.70    1.40
  -8   4   2   17.50    1.40
  -8   4   2   19.10    1.90
  -8   4   2   17.10    1.30
   7  -4  -2   17.40    1.30
   7  -4  -2   15.20    0.90
   7  -4  -2   14.90    1.30
  -7   4   2   16.10    1.20
  -7   4   2   13.50    1.30
  -7   4   2   15.40    1.70
   6  -4  -2  102.79    5.60
   6  -4  -2  110.79    5.50
  -6   4   2  111.29    5.40
  -6   4   2  104.69    5.60
   5  -4  -2   30.10    1.80
   5  -4  -2   27.50    1.80
  -5   4   2   25.00    1.70
  -5   4   2   24.30    1.50
   4  -4  -2  558.24   28.00
   4  -4  -2  589.34   27.80
   4  -4  -2  504.75   28.10
  -4   4   2  641.94   27.80
  -4   4   2  627.64   28.10
  -4   4   2  545.05   28.20
   3  -4  -2   13.00    1.10
   3  -4  -2   12.60    1.20
   3  -4  -2   14.30    0.80
  -3   4   2   13.80    0.80
  -3   4   2   11.50    1.00
  -3   4   2   13.20    1.20
   2  -4  -2   39.70    2.20
   2  -4  -2   38.00    1.80
   2  -4  -2   32.70    1.90
   2  -4  -2   29.30    2.10
  -2   4   2   38.10    1.80
  -2   4   2   34.10    2.10
  -2   4   2   37.00    2.20
   1  -4  -2  186.58   10.00
   1  -4  -2  214.98    9.90
   1  -4  -2  215.58   10.20
   1  -4  -2  221.28   10.20
  -1   4   2  190.18   10.00
  -1   4   2  194.78   10.10
   0  -4  -2  110.69    5.70
   0  -4  -2  111.79    5.60
   0  -4  -2  113.79    5.70
   0  -4  -2  108.09    5.40
   0   4   2  106.19    5.60
   0   4   2  108.59    5.50
  -1  -4  -2   16.10    1.20
  -1  -4  -2   18.30    1.30
  -1  -4  -2   18.40    1.20
   1   4   2   16.70    1.00
   1   4   2   17.60    1.20
   1   4   2   14.80    1.20
  -2  -4  -2  140.19    7.00
  -2  -4  -2  134.09    7.00
  -2  -4  -2  145.89    7.10
   2   4   2  146.49    7.10
   2   4   2  133.49    7.10
  -3  -4  -2   31.20    2.00
  -3  -4  -2   33.70    2.10
  -3  -4  -2   33.10    2.00
   3   4   2   36.20    2.10
   3   4   2   36.40    2.20
  -4  -4  -2  172.18    8.80
  -4  -4  -2  179.88    8.70
  -4  -4  -2  167.28    8.70
   4   4   2  180.98    8.90
   4   4   2  170.88    8.70
  -5  -4  -2  353.16   17.50
  -5  -4  -2  354.46   17.40
  -5  -4  -2  358.06   17.60
   5   4   2  363.46   17.70
  -6  -4  -2   48.50    2.90
  -6  -4  -2   49.30    2.90
   6   4   2   45.40    3.10
  -7  -4  -2   31.20    2.30
  -7  -4  -2   31.80    2.30
   7   4   2   34.80    2.70
  -8  -4  -2    9.60    1.30
  -8  -4  -2    9.10    1.40
  -9  -4  -2    6.00    1.60
  -9  -4  -2    6.40    1.30
 -10  -4  -2   48.20    3.60
 -14   5   2  108.39    8.20
 -14   5   2  105.09    6.40
 -13   5   2   -2.60    2.40
 -13   5   2    0.40    1.20
  12  -5  -2   -0.10    0.60
 -12   5   2    1.00    0.90
 -12   5   2    0.20    0.70
 -12   5   2   -0.10    1.80
  11  -5  -2   56.79    2.90
 -11   5   2   57.29    3.20
 -11   5   2   47.30    3.30
 -11   5   2   60.99    4.40
  10  -5  -2    6.50    0.70
 -10   5   2    5.30    1.00
 -10   5   2    7.70    1.70
 -10   5   2    7.10    1.10
   9  -5  -2  188.28    9.50
   9  -5  -2  187.78    9.10
  -9   5   2  178.58    9.40
  -9   5   2  198.48   10.10
  -9   5   2  178.48    9.30
   8  -5  -2    0.80    0.60
   8  -5  -2    0.70    0.30
  -8   5   2    0.40    0.90
  -8   5   2    0.10    0.40
  -8   5   2   -0.10    0.50
   7  -5  -2    1.40    0.60
   7  -5  -2    1.90    0.60
  -7   5   2    1.50    0.60
  -7   5   2    1.80    0.50
  -7   5   2    0.90    0.70
   6  -5  -2   -0.90    0.40
   6  -5  -2    0.30    0.50
  -6   5   2   -0.10    0.30
  -6   5   2   -0.10    0.50
  -6   5   2    1.20    0.60
   5  -5  -2  784.12   39.00
   5  -5  -2  758.52   39.30
   5  -5  -2  736.73   39.20
  -5   5   2  859.11   39.30
  -5   5   2  909.81   39.60
  -5   5   2  814.32   39.00
   4  -5  -2  406.56   18.90
   4  -5  -2  387.26   18.60
   4  -5  -2  366.16   19.00
  -4   5   2  367.26   19.10
  -4   5   2  373.66   18.90
  -4   5   2  409.66   18.60
   3  -5  -2   59.39    3.30
   3  -5  -2   61.89    3.00
   3  -5  -2   54.19    3.10
   3  -5  -2   58.79    3.50
  -3   5   2   57.79    3.30
  -3   5   2   59.69    3.40
  -3   5   2   61.59    3.00
   2  -5  -2   66.29    3.60
   2  -5  -2   69.19    3.40
   2  -5  -2   65.99    3.80
   2  -5  -2   72.19    3.90
  -2   5   2   69.39    3.40
  -2   5   2   70.49    3.80
  -2   5   2   64.39    3.80
   1  -5  -2    3.50    0.40
   1  -5  -2    2.70    0.60
   1  -5  -2    3.40    0.70
   1  -5  -2    2.70    0.40
  -1   5   2    4.50    0.70
  -1   5   2    2.80    0.50
   0  -5  -2  302.97   14.10
   0  -5  -2  265.67   14.40
   0  -5  -2  285.97   14.40
   0  -5  -2  289.47   14.30
   0   5   2  293.37   14.40
   0   5   2  305.37   14.20
  -1  -5  -2  218.08   11.30
  -1  -5  -2  228.68   11.20
  -1  -5  -2  231.58   11.50
  -1  -5  -2  238.48   11.50
   1   5   2  224.08   11.40
   1   5   2  231.38   11.50
   1   5   2  234.08   11.20
  -2  -5  -2  101.49    5.50
  -2  -5  -2  108.19    5.40
  -2  -5  -2  106.89    5.50
   2   5   2  108.79    5.50
   2   5   2   98.49    5.50
  -3  -5  -2    4.70    0.70
  -3  -5  -2    4.20    0.80
  -3  -5  -2    4.20    0.80
   3   5   2    2.50    0.90
   3   5   2    3.50    0.70
  -4  -5  -2   62.69    3.50
  -4  -5  -2   59.59    3.40
  -4  -5  -2   63.09    3.40
   4   5   2   59.89    3.60
   4   5   2   57.09    3.40
  -5  -5  -2   39.30    2.60
  -5  -5  -2   33.50    2.40
  -5  -5  -2   39.40    2.40
   5   5   2   37.20    2.30
   5   5   2   35.60    2.60
  -6  -5  -2    2.20    1.00
   6   5   2    2.40    1.10
  -7  -5  -2    6.60    1.10
  -7  -5  -2    8.00    1.40
  -8  -5  -2   21.30    2.40
  -8  -5  -2   22.90    2.40
  -9  -5  -2   23.30    2.80
  -9  -5  -2   30.70    4.10
 -14   6   2   -1.30    1.70
 -14   6   2   -0.60    2.80
 -13   6   2   58.49    4.10
 -13   6   2   62.19    3.50
 -13   6   2   58.89    5.50
 -12   6   2    0.80    0.90
 -12   6   2    0.90    1.70
 -12   6   2   -0.10    1.00
 -11   6   2   21.20    2.00
 -11   6   2   24.40    3.30
 -11   6   2   23.20    2.10
  10  -6  -2    6.40    1.10
  10  -6  -2    4.60    0.60
 -10   6   2    5.70    1.50
 -10   6   2    5.70    0.90
   9  -6  -2    8.60    0.70
   9  -6  -2   10.90    1.60
  -9   6   2   10.50    1.20
  -9   6   2    8.70    1.50
  -9   6   2   11.50    1.50
   8  -6  -2  153.38    7.90
   8  -6  -2  149.09    7.50
   8  -6  -2  152.78    8.10
  -8   6   2  153.08    7.70
  -8   6   2  164.38    8.50
  -8   6   2  150.58    8.00
   7  -6  -2  103.29    5.70
   7  -6  -2  117.99    5.90
  -7   6   2  105.59    5.80
  -7   6   2  107.09    6.20
  -7   6   2  104.19    5.50
   6  -6  -2   48.50    3.10
   6  -6  -2   49.20    2.70
   6  -6  -2   52.59    3.00
  -6   6   2   51.69    3.30
  -6   6   2   44.90    3.00
  -6   6   2   50.09    2.70
   5  -6  -2    0.20    0.50
   5  -6  -2    0.50    0.30
   5  -6  -2    0.10    0.60
  -5   6   2   -0.10    0.60
  -5   6   2    0.40    0.50
  -5   6   2    0.00    0.30
   4  -6  -2   81.89    5.00
   4  -6  -2   84.19    4.60
   4  -6  -2   98.69    4.90
   4  -6  -2   87.29    4.50
  -4   6   2   90.69    5.10
  -4   6   2   96.99    5.00
  -4   6   2   88.49    4.50
   3  -6  -2   11.30    1.20
   3  -6  -2    9.90    0.90
   3  -6  -2    9.70    0.70
   3  -6  -2    8.80    1.30
  -3   6   2   10.60    0.80
  -3   6   2    9.30    1.20
  -3   6   2   10.90    1.20
   2  -6  -2  486.75   22.30
   2  -6  -2  440.86   22.10
   2  -6  -2  470.85   22.60
   2  -6  -2  440.76   22.50
  -2   6   2  446.66   22.10
  -2   6   2  458.65   22.50
  -2   6   2  464.55   22.40
   1  -6  -2  361.56   17.30
   1  -6  -2  361.96   17.40
   1  -6  -2  344.57   16.90
  -1   6   2  330.77   17.10
  -1   6   2  345.87   17.30
   0  -6  -2    5.70    1.00
   0  -6  -2    3.80    0.60
   0  -6  -2    3.80    0.50
   0  -6  -2    5.90    0.90
   0   6   2    5.30    0.70
   0   6   2    3.60    0.80
  -1  -6  -2    0.50    0.60
  -1  -6  -2    0.40    0.60
  -1  -6  -2    0.10    0.30
  -1  -6  -2    0.70    0.40
   1   6   2    0.10    0.40
   1   6   2    0.40    0.30
   1   6   2    0.60    0.60
  -2  -6  -2    3.80    0.80
  -2  -6  -2    4.30    0.90
  -2  -6  -2    4.80    0.70
  -2  -6  -2    4.90    0.70
   2   6   2    4.60    0.90
   2   6   2    4.90    0.80
  -3  -6  -2   26.60    2.00
  -3  -6  -2   24.40    2.10
  -3  -6  -2   28.70    1.90
   3   6   2   27.30    2.00
   3   6   2   27.90    2.10
  -4  -6  -2    5.50    0.90
  -4  -6  -2    3.30    0.70
  -4  -6  -2    4.30    0.90
   4   6   2    3.30    1.00
   4   6   2    4.70    0.90
  -5  -6  -2   70.99    4.40
  -5  -6  -2   72.29    4.40
   5   6   2   74.49    4.40
   5   6   2   71.79    4.00
  -6  -6  -2   48.00    3.50
  -6  -6  -2   46.40    3.10
  -7  -6  -2    2.60    1.00
  -7  -6  -2    2.40    1.70
  -8  -6  -2    6.10    2.20
  -8  -6  -2    3.30    1.40
 -14   7   2   15.20    3.80
 -14   7   2   13.50    2.00
 -13   7   2    2.90    1.40
 -13   7   2    3.70    1.40
 -13   7   2    0.50    2.60
 -12   7   2   -1.30    1.90
 -12   7   2   -1.00    1.20
 -12   7   2   -0.70    1.00
  11  -7  -2    2.80    1.10
 -11   7   2    4.00    1.70
 -11   7   2    5.40    1.30
 -11   7   2    4.00    1.10
  10  -7  -2    6.40    0.60
  10  -7  -2    5.10    1.20
 -10   7   2    6.20    1.30
 -10   7   2    5.30    1.60
 -10   7   2    6.90    1.00
   9  -7  -2   -0.10    0.30
  -9   7   2    0.80    1.10
  -9   7   2    0.20    0.50
  -9   7   2    0.40    0.90
   8  -7  -2    1.70    1.00
   8  -7  -2    3.10    0.80
  -8   7   2    3.30    0.90
  -8   7   2    1.80    0.60
  -8   7   2    2.90    1.10
   7  -7  -2    5.20    1.10
   7  -7  -2    5.30    1.00
  -7   7   2    5.40    1.10
  -7   7   2    5.10    0.70
  -7   7   2    3.40    1.10
   6  -7  -2   21.10    1.30
   6  -7  -2   21.50    1.80
   6  -7  -2   21.10    2.10
   6  -7  -2   18.50    1.40
  -6   7   2   21.80    2.20
  -6   7   2   21.80    1.90
  -6   7   2   20.50    1.40
   5  -7  -2  187.18    8.60
   5  -7  -2  176.68    8.70
   5  -7  -2  164.68    9.00
   5  -7  -2  182.68    9.30
  -5   7   2  161.08    9.00
  -5   7   2  170.18    9.20
  -5   7   2  177.38    8.60
   4  -7  -2    0.30    0.60
   4  -7  -2    0.40    0.30
   4  -7  -2    0.10    0.70
   4  -7  -2    0.20    0.30
  -4   7   2    0.90    0.60
  -4   7   2    1.10    0.60
  -4   7   2    0.70    0.30
   3  -7  -2   53.19    2.70
   3  -7  -2   48.80    2.80
   3  -7  -2   45.70    3.30
   3  -7  -2   44.50    3.00
  -3   7   2   50.89    3.20
  -3   7   2   53.19    2.70
  -3   7   2   52.89    3.10
   2  -7  -2   20.60    1.90
   2  -7  -2   19.00    1.40
   2  -7  -2   19.20    1.20
   2  -7  -2   21.00    1.80
  -2   7   2   20.00    1.80
  -2   7   2   19.40    1.60
  -2   7   2   18.00    1.20
   1  -7  -2  149.19    7.90
   1  -7  -2  159.38    8.00
   1  -7  -2  145.39    7.60
   1  -7  -2  146.69    7.50
  -1   7   2  158.08    7.90
  -1   7   2  146.99    7.70
   0  -7  -2    8.90    1.00
   0  -7  -2    9.20    0.90
   0  -7  -2    9.30    1.30
   0  -7  -2   10.00    1.50
   0   7   2    9.30    1.40
   0   7   2    9.80    1.00
  -1  -7  -2    0.50    0.40
  -1  -7  -2    0.20    0.40
  -1  -7  -2    0.90    0.80
  -1  -7  -2    1.00    0.70
   1   7   2    0.10    0.70
   1   7   2   -0.40    0.40
  -2  -7  -2    3.20    0.70
  -2  -7  -2    6.30    1.10
  -2  -7  -2    3.20    0.60
  -2  -7  -2    4.50    0.90
   2   7   2    4.10    1.00
   2   7   2    3.60    0.80
  -3  -7  -2   59.59    3.40
  -3  -7  -2   54.59    3.20
  -3  -7  -2   55.19    3.60
  -3  -7  -2   59.79    3.40
   3   7   2   54.59    3.50
   3   7   2   52.89    3.50
  -4  -7  -2   14.20    2.10
  -4  -7  -2   14.10    1.70
  -4  -7  -2   11.50    1.40
  -4  -7  -2   10.50    1.30
   4   7   2   13.10    1.70
   4   7   2   11.50    1.50
  -5  -7  -2    0.00    0.80
  -5  -7  -2   -0.80    1.20
   5   7   2   -0.40    0.90
  -6  -7  -2    6.90    1.80
  -6  -7  -2    5.50    1.20
  -7  -7  -2   75.79    5.60
  -7  -7  -2   78.29    4.80
  -8  -7  -2    1.90    1.70
 -14   8   2    0.60    1.60
 -14   8   2   -2.50    3.40
 -13   8   2    8.60    2.90
 -13   8   2   12.30    2.00
 -13   8   2   11.20    1.60
 -12   8   2    0.80    2.10
 -12   8   2    1.20    1.50
 -12   8   2   -1.20    1.00
  11  -8  -2    1.20    1.20
 -11   8   2    0.80    1.80
 -11   8   2    1.70    1.40
 -11   8   2    1.10    0.80
  10  -8  -2   74.79    4.70
  10  -8  -2   76.09    3.80
  10  -8  -2   72.69    3.70
 -10   8   2   68.19    4.20
 -10   8   2   75.99    4.70
   9  -8  -2   30.80    1.70
   9  -8  -2   27.60    2.50
  -9   8   2   23.20    2.50
  -9   8   2   21.10    2.90
  -9   8   2   25.00    1.90
   8  -8  -2   89.09    5.00
   8  -8  -2   89.89    4.50
   8  -8  -2   78.99    5.10
  -8   8   2   97.99    5.60
  -8   8   2   79.69    5.10
  -8   8   2   84.59    4.60
   7  -8  -2   36.20    1.90
   7  -8  -2   28.90    2.40
   7  -8  -2   34.30    2.80
   7  -8  -2   30.40    2.00
  -7   8   2   32.90    2.90
  -7   8   2   26.50    2.80
  -7   8   2   30.50    2.00
   6  -8  -2    6.40    1.10
   6  -8  -2    7.20    0.80
   6  -8  -2    3.80    1.30
   6  -8  -2    7.10    0.80
  -6   8   2    5.30    0.70
  -6   8   2    7.90    1.40
   5  -8  -2    1.60    1.50
   5  -8  -2    2.70    0.50
   5  -8  -2    1.60    0.80
   5  -8  -2    1.40    0.40
  -5   8   2    2.90    1.30
  -5   8   2    1.80    0.90
  -5   8   2    3.30    0.60
   4  -8  -2   32.50    2.10
   4  -8  -2   39.00    2.60
   4  -8  -2   33.10    2.80
   4  -8  -2   32.70    2.00
  -4   8   2   34.30    2.00
  -4   8   2   33.60    2.80
  -4   8   2   38.30    2.60
   3  -8  -2    0.90    0.30
   3  -8  -2    0.20    0.40
   3  -8  -2    0.80    0.70
   3  -8  -2    1.20    0.90
  -3   8   2    0.50    0.70
  -3   8   2    0.90    0.80
  -3   8   2    0.60    0.40
   2  -8  -2    3.10    0.70
   2  -8  -2    4.60    1.20
   2  -8  -2    4.30    1.00
   2  -8  -2    3.20    0.50
  -2   8   2    3.60    0.60
  -2   8   2    3.30    0.80
  -2   8   2    2.80    1.00
   1  -8  -2    1.20    1.60
   1  -8  -2    1.60    0.80
   1  -8  -2    2.00    0.60
   1  -8  -2    1.60    0.40
  -1   8   2    2.10    0.60
  -1   8   2    1.40    0.90
   0  -8  -2    0.90    0.90
   0  -8  -2    2.10    0.50
   0  -8  -2    1.60    0.90
   0  -8  -2    0.80    0.50
   0   8   2    1.10    0.50
   0   8   2    0.20    1.00
  -1  -8  -2    2.20    0.70
  -1  -8  -2    3.20    0.70
  -1  -8  -2    4.30    1.00
  -1  -8  -2    2.80    1.10
   1   8   2    4.50    0.70
   1   8   2    4.80    1.40
  -2  -8  -2    0.40    0.80
  -2  -8  -2    0.70    1.00
  -2  -8  -2    0.40    0.60
  -2  -8  -2    0.20    0.60
  -3  -8  -2   45.30    3.40
  -3  -8  -2   48.30    3.20
  -3  -8  -2   43.20    2.80
  -3  -8  -2   43.20    2.90
   3   8   2   40.20    3.50
  -4  -8  -2    5.20    1.00
  -4  -8  -2    7.80    1.20
  -4  -8  -2    7.60    1.70
   4   8   2    7.30    1.40
  -5  -8  -2   25.30    2.60
  -5  -8  -2   24.50    3.40
  -5  -8  -2   22.30    2.20
   5   8   2   23.80    2.40
  -6  -8  -2   10.60    2.60
  -6  -8  -2   12.00    1.70
  -7  -8  -2   30.00    3.30
 -14   9   2   36.10    3.70
 -13   9   2    4.40    1.50
 -13   9   2    9.60    2.20
 -13   9   2    3.00    2.80
  12  -9  -2   -0.10    1.50
 -12   9   2    0.20    2.20
 -12   9   2    1.00    1.80
 -12   9   2   -0.40    1.10
  11  -9  -2   -1.40    1.40
 -11   9   2   -1.80    1.90
 -11   9   2    1.30    0.90
 -11   9   2   -1.10    1.50
  10  -9  -2   62.99    3.30
  10  -9  -2   63.49    4.30
  10  -9  -2   62.09    3.20
 -10   9   2   53.39    4.30
 -10   9   2   60.39    5.00
 -10   9   2   69.89    3.80
   9  -9  -2   57.89    4.00
   9  -9  -2   57.19    3.10
  -9   9   2   56.99    4.10
  -9   9   2   59.79    6.20
  -9   9   2   59.99    3.40
   8  -9  -2   12.20    1.40
   8  -9  -2   11.50    1.10
   8  -9  -2   14.40    1.90
   8  -9  -2   10.40    1.70
  -8   9   2   12.50    2.10
  -8   9   2   13.10    1.80
  -8   9   2   12.50    1.30
   7  -9  -2   29.50    3.00
   7  -9  -2   32.40    2.10
   7  -9  -2   33.40    2.00
   7  -9  -2   35.90    2.70
  -7   9   2   33.30    2.90
  -7   9   2   33.70    2.10
  -7   9   2   35.80    3.20
   6  -9  -2   23.30    1.70
   6  -9  -2   23.00    1.70
   6  -9  -2   24.80    2.20
   6  -9  -2   27.10    2.70
  -6   9   2   24.10    2.50
  -6   9   2   28.90    2.60
  -6   9   2   24.50    1.70
   5  -9  -2  316.97   15.90
   5  -9  -2  304.17   15.00
   5  -9  -2  297.67   15.50
   5  -9  -2  326.27   15.10
  -5   9   2  283.87   15.60
  -5   9   2  321.97   15.70
  -5   9   2  298.27   15.00
   4  -9  -2   33.30    2.00
   4  -9  -2   30.00    2.60
   4  -9  -2   31.60    3.00
   4  -9  -2   37.40    2.20
  -4   9   2   34.10    2.10
  -4   9   2   32.00    2.60
  -4   9   2   33.40    2.80
   3  -9  -2   28.90    2.80
   3  -9  -2   29.50    1.80
   3  -9  -2   27.90    2.40
   3  -9  -2   28.00    1.90
  -3   9   2   31.80    2.60
  -3   9   2   29.50    2.30
  -3   9   2   25.60    1.80
   2  -9  -2  139.29    7.20
   2  -9  -2  146.79    7.80
   2  -9  -2  132.99    8.00
   2  -9  -2  149.88    7.40
  -2   9   2  152.08    7.60
  -2   9   2  141.49    7.80
   1  -9  -2   19.60    2.30
   1  -9  -2   17.40    1.30
   1  -9  -2   17.90    1.60
   1  -9  -2   13.70    1.90
  -1   9   2   18.10    2.30
  -1   9   2   19.90    1.70
   0  -9  -2   80.69    4.50
   0  -9  -2   77.59    4.80
   0  -9  -2   82.19    5.10
   0   9   2   77.49    4.90
   0   9   2   83.79    4.40
  -1  -9  -2   28.90    2.00
  -1  -9  -2   29.10    2.60
  -1  -9  -2   30.00    2.90
   1   9   2   30.30    1.90
   1   9   2   28.60    2.70
  -2  -9  -2    2.40    1.20
  -2  -9  -2    2.10    0.80
  -2  -9  -2    0.90    0.80
  -2  -9  -2    2.50    1.40
   2   9   2    1.90    1.30
  -3  -9  -2    6.00    1.10
  -3  -9  -2    5.70    1.10
  -3  -9  -2   10.60    1.90
   3   9   2    4.10    1.50
  -4  -9  -2    5.50    1.10
  -4  -9  -2    8.60    1.40
  -4  -9  -2    7.60    2.20
   4   9   2    9.20    1.70
  -5  -9  -2    2.60    1.20
  -5  -9  -2    1.90    2.30
  -5  -9  -2   -0.80    1.50
   5   9   2   -1.70    1.40
  -6  -9  -2    6.60    1.70
 -14  10   2    1.30    1.80
 -14  10   2    1.00    3.90
  13 -10  -2    5.60    2.00
 -13  10   2   -2.20    3.00
 -13  10   2    3.70    1.50
 -13  10   2    3.90    2.60
  12 -10  -2    1.90    1.70
 -12  10   2    5.80    1.40
 -12  10   2    5.00    2.80
 -12  10   2    5.00    2.20
  11 -10  -2   22.50    3.20
 -11  10   2   18.00    2.50
 -11  10   2   20.90    2.10
 -11  10   2   13.90    2.80
  10 -10  -2    0.90    0.50
  10 -10  -2   -0.80    1.50
 -10  10   2   -1.80    1.50
 -10  10   2    0.40    0.80
 -10  10   2    0.60    1.80
   9 -10  -2   35.30    3.40
   9 -10  -2   34.70    2.00
  -9  10   2   32.60    2.40
  -9  10   2   33.40    3.90
  -9  10   2   29.50    3.30
   8 -10  -2    3.10    0.80
   8 -10  -2    4.20    0.70
   8 -10  -2    4.00    1.40
  -8  10   2    2.60    2.00
  -8  10   2    3.60    0.80
  -8  10   2    3.90    1.50
   7 -10  -2    0.70    1.00
   7 -10  -2   -0.90    1.40
   7 -10  -2    0.90    0.50
   7 -10  -2    0.30    0.60
  -7  10   2    0.20    0.50
  -7  10   2    1.40    1.20
  -7  10   2   -0.10    1.10
   6 -10  -2  148.69    7.40
   6 -10  -2  134.09    7.90
   6 -10  -2  139.09    8.40
   6 -10  -2  147.89    7.50
  -6  10   2  149.88    8.20
  -6  10   2  153.18    8.20
  -6  10   2  150.08    7.50
   5 -10  -2  127.49    6.80
   5 -10  -2  123.19    6.30
   5 -10  -2  121.39    6.30
   5 -10  -2  123.79    7.20
  -5  10   2  116.49    6.90
  -5  10   2  109.89    6.80
  -5  10   2  120.09    6.20
   4 -10  -2   13.60    1.30
   4 -10  -2   11.30    1.90
   4 -10  -2    9.50    1.50
  -4  10   2   14.80    2.10
  -4  10   2   12.00    1.70
  -4  10   2   14.30    1.30
   3 -10  -2    4.30    0.80
   3 -10  -2    3.60    1.20
   3 -10  -2    3.90    1.50
  -3  10   2    5.80    1.10
  -3  10   2    2.70    1.20
  -3  10   2    3.50    0.70
   2 -10  -2   13.80    1.40
   2 -10  -2   10.40    1.60
   2 -10  -2   16.90    2.20
   2 -10  -2   12.10    1.50
  -2  10   2   12.70    1.70
  -2  10   2   16.40    2.40
   1 -10  -2    0.60    0.60
   1 -10  -2    0.00    1.00
   1 -10  -2    0.00    0.60
   1 -10  -2    0.90    1.20
  -1  10   2    1.80    1.30
  -1  10   2    0.50    0.80
   0 -10  -2   15.00    1.60
   0 -10  -2   12.50    1.40
   0 -10  -2   11.60    1.70
   0 -10  -2   13.70    2.20
   0  10   2   14.30    1.50
   0  10   2   12.10    1.80
  -1 -10  -2   29.80    2.20
  -1 -10  -2   26.90    2.30
  -1 -10  -2   25.40    3.40
  -1 -10  -2   30.50    2.90
   1  10   2   31.20    3.20
   1  10   2   28.70    2.00
  -2 -10  -2    2.60    1.80
  -2 -10  -2    2.80    0.90
  -2 -10  -2    1.20    1.00
   2  10   2    0.20    1.70
  -3 -10  -2    2.80    1.20
  -3 -10  -2    3.40    1.10
  -3 -10  -2    2.60    2.20
   3  10   2    3.90    1.90
  -4 -10  -2   21.30    2.40
  -4 -10  -2   24.50    3.50
  -4 -10  -2   18.90    2.20
   4  10   2   30.00    3.50
  -5 -10  -2   21.80    3.00
  13 -11  -2    4.60    2.30
 -13  11   2    5.80    3.80
 -13  11   2    3.60    1.60
 -13  11   2    9.60    3.00
  12 -11  -2    0.70    2.40
 -12  11   2   -0.50    1.20
 -12  11   2   -6.20    2.60
 -12  11   2    0.60    2.70
  11 -11  -2   10.40    2.30
 -11  11   2    9.80    2.80
 -11  11   2   11.80    2.60
 -11  11   2   11.90    1.60
  10 -11  -2    5.60    0.80
  10 -11  -2    1.60    1.70
 -10  11   2    8.30    2.20
 -10  11   2    6.60    2.30
 -10  11   2    3.30    1.10
   9 -11  -2   24.30    2.10
   9 -11  -2   19.20    2.50
   9 -11  -2   19.00    1.60
  -9  11   2   23.00    3.40
  -9  11   2   18.30    1.90
  -9  11   2   21.30    2.80
   8 -11  -2   69.89    5.20
   8 -11  -2   61.29    3.60
   8 -11  -2   66.49    3.80
  -8  11   2   64.19    3.70
  -8  11   2   63.69    4.80
  -8  11   2   63.49    4.90
   7 -11  -2    0.80    1.20
   7 -11  -2   -1.00    1.50
   7 -11  -2   -0.10    0.70
   7 -11  -2    0.60    0.60
  -7  11   2    1.00    1.40
  -7  11   2    1.00    1.50
  -7  11   2    0.10    0.70
   6 -11  -2    0.60    1.70
   6 -11  -2    3.90    1.50
   6 -11  -2    4.70    0.80
   6 -11  -2    4.90    0.90
  -6  11   2    7.50    1.80
  -6  11   2    4.50    0.90
  -6  11   2    6.00    1.90
   5 -11  -2  201.58    9.70
   5 -11  -2  191.68   10.80
   5 -11  -2  189.08    9.70
  -5  11   2  204.88   10.50
  -5  11   2  192.28    9.70
  -5  11   2  171.88   10.30
   4 -11  -2   65.69    5.10
   4 -11  -2   72.29    4.00
   4 -11  -2   70.89    3.80
  -4  11   2   63.09    4.50
  -4  11   2   69.99    4.80
  -4  11   2   70.79    3.90
   3 -11  -2  116.19    6.20
   3 -11  -2  111.89    6.00
   3 -11  -2  120.09    7.30
  -3  11   2  115.29    6.50
  -3  11   2  117.99    6.90
   2 -11  -2    0.60    0.70
   2 -11  -2    1.00    1.80
  -2  11   2   -0.60    0.90
  -2  11   2   -1.00    1.40
   1 -11  -2   32.80    3.60
   1 -11  -2   31.00    2.40
   1 -11  -2   33.70    2.20
   1 -11  -2   27.60    3.70
  -1  11   2   31.60    2.40
  -1  11   2   27.60    3.40
   0 -11  -2   23.50    2.80
   0 -11  -2   14.00    1.90
   0 -11  -2   19.70    1.80
   0 -11  -2   15.20    2.50
   0  11   2   19.00    2.40
   0  11   2   15.50    1.80
  -1 -11  -2    1.40    2.00
  -1 -11  -2   -0.10    0.90
  -1 -11  -2   -1.00    0.90
   1  11   2    4.20    2.00
   1  11   2    0.40    0.80
  -2 -11  -2    8.00    1.40
  -2 -11  -2    3.60    2.70
  -2 -11  -2    4.70    1.30
   2  11   2    7.60    2.30
  -3 -11  -2    3.20    1.20
  -3 -11  -2    1.90    1.60
   3  11   2    7.60    2.30
  -4 -11  -2    2.90    1.70
 -13  12   2    2.80    3.90
 -13  12   2    5.60    1.90
  12 -12  -2    3.00    2.50
 -12  12   2    2.80    3.40
 -12  12   2   -1.50    1.20
  11 -12  -2    6.30    2.60
 -11  12   2    8.50    1.50
 -11  12   2    4.60    2.80
 -11  12   2    9.70    2.90
  10 -12  -2    0.00    0.70
  10 -12  -2   -3.70    2.00
 -10  12   2    1.50    2.30
 -10  12   2    2.20    2.40
 -10  12   2    0.50    1.10
   9 -12  -2   17.60    2.80
   9 -12  -2   13.60    1.40
   9 -12  -2   14.00    1.60
  -9  12   2   14.50    2.70
  -9  12   2   12.60    2.70
  -9  12   2   15.00    1.90
   8 -12  -2   24.30    3.20
   8 -12  -2   28.00    2.30
   8 -12  -2   27.60    2.00
  -8  12   2   24.70    3.70
  -8  12   2   24.80    3.60
  -8  12   2   26.10    2.20
   7 -12  -2   12.90    1.50
   7 -12  -2   12.20    2.70
   7 -12  -2    9.50    1.20
  -7  12   2   10.70    2.10
  -7  12   2    9.00    2.10
  -7  12   2    9.70    1.20
   6 -12  -2  155.08    7.90
   6 -12  -2  151.78    9.40
   6 -12  -2  162.38    7.90
  -6  12   2  149.59    8.70
  -6  12   2  154.08    7.90
  -6  12   2  146.19    8.90
   5 -12  -2   17.30    1.70
   5 -12  -2   22.40    2.70
   5 -12  -2   16.30    2.60
   5 -12  -2   17.50    1.80
  -5  12   2   17.60    1.80
  -5  12   2   17.70    2.60
  -5  12   2   19.60    2.70
   4 -12  -2   -0.40    0.90
   4 -12  -2   -0.20    0.80
   4 -12  -2    3.10    1.40
   4 -12  -2   -1.70    2.00
  -4  12   2   -1.10    0.80
  -4  12   2   -0.70    1.70
  -4  12   2   -0.80    1.10
   3 -12  -2    6.70    2.20
   3 -12  -2    5.80    1.60
   3 -12  -2    4.80    1.10
   3 -12  -2    4.60    1.00
  -3  12   2    5.80    1.90
  -3  12   2    4.80    1.40
   2 -12  -2    1.00    2.20
   2 -12  -2   -0.10    1.40
   2 -12  -2    0.40    0.90
   2 -12  -2   -0.10    0.80
  -2  12   2   -0.30    1.70
  -2  12   2    0.40    1.20
   1 -12  -2    8.30    2.60
   1 -12  -2    3.60    1.10
   1 -12  -2    5.20    1.00
  -1  12   2    6.30    1.20
  -1  12   2    5.80    2.30
   0 -12  -2    8.10    1.30
   0 -12  -2    6.60    1.30
   0 -12  -2   11.60    3.20
   0  12   2    7.80    1.30
   0  12   2   12.40    2.60
  -1 -12  -2    7.70    1.40
  -1 -12  -2    6.80    1.50
   1  12   2   12.80    2.80
  -2 -12  -2   35.30    3.50
  -2 -12  -2   38.30    3.20
   2  12   2   37.70    5.00
  -3 -12  -2   10.50    2.10
 -12  13   2    1.40    3.20
 -12  13   2   -1.40    1.50
  11 -13  -2    7.90    1.30
 -11  13   2    4.60    3.10
 -11  13   2    5.50    1.40
  10 -13  -2    4.50    1.00
 -10  13   2    2.00    1.40
 -10  13   2    6.10    2.60
   9 -13  -2    1.60    1.30
   9 -13  -2    1.30    0.90
  -9  13   2    0.90    1.10
  -9  13   2   -0.40    2.00
   8 -13  -2    4.80    3.10
   8 -13  -2    8.40    1.20
   8 -13  -2   10.90    1.50
  -8  13   2    9.90    2.30
  -8  13   2    9.60    1.50
   7 -13  -2    5.50    2.80
   7 -13  -2    6.60    1.20
   7 -13  -2    7.90    1.30
  -7  13   2    7.70    2.20
  -7  13   2    9.00    1.30
   6 -13  -2   16.20    3.00
   6 -13  -2   10.90    1.40
   6 -13  -2   12.00    1.40
  -6  13   2   10.90    1.40
  -6  13   2    7.50    2.40
  -6  13   2   12.20    2.20
   5 -13  -2   52.79    3.50
   5 -13  -2   61.19    3.70
  -5  13   2   59.59    4.50
  -5  13   2   52.49    3.90
  -5  13   2   66.49    5.30
   4 -13  -2   14.10    4.10
   4 -13  -2   13.80    1.90
   4 -13  -2   18.90    2.10
  -4  13   2   12.80    2.70
  -4  13   2   14.80    2.20
   3 -13  -2    8.10    1.30
   3 -13  -2    8.70    1.40
  -3  13   2    8.80    1.80
  -3  13   2   13.80    3.00
   2 -13  -2    2.40    1.20
   2 -13  -2    0.60    1.10
  -2  13   2    6.70    4.40
  -2  13   2    1.80    1.30
   1 -13  -2    1.80    1.20
   1 -13  -2    2.60    1.30
  -1  13   2    2.50    1.30
   0 -13  -2    0.30    1.30
   0 -13  -2   -1.10    1.30
  -1 -13  -2    1.50    1.50
 -11  14   2    3.90    1.90
 -11  14   2    0.40    3.10
  10 -14  -2    0.40    1.00
 -10  14   2   -1.00    2.70
 -10  14   2    1.30    1.50
   9 -14  -2   39.80    2.90
  -9  14   2   45.50    3.40
  -9  14   2   34.40    5.10
   8 -14  -2   -1.20    1.40
   8 -14  -2    0.50    1.10
  -8  14   2    0.60    1.20
  -8  14   2   -2.80    1.90
   7 -14  -2   41.70    2.90
   7 -14  -2   29.50    3.10
  -7  14   2   38.00    3.10
  -7  14   2   42.70    4.60
   6 -14  -2   19.10    2.20
   6 -14  -2   17.40    1.90
  -6  14   2   14.90    1.80
  -6  14   2   20.20    2.80
   5 -14  -2   14.20    1.70
   5 -14  -2    9.70    1.50
  -5  14   2    8.90    1.60
  -5  14   2    8.70    2.10
   4 -14  -2   31.40    2.80
   4 -14  -2   20.90    2.50
  -4  14   2   22.40    3.30
   3 -14  -2   16.70    1.90
   3 -14  -2   13.00    1.80
  -3  14   2   17.00    2.40
   2 -14  -2   -0.40    1.30
   2 -14  -2    0.80    1.50
  -2  14   2   -1.00    1.40
   1 -14  -2   -2.10    1.50
  -1  14   2    1.20    1.50
   0 -14  -2    9.10    1.80
   0  14   2    9.80    1.80
 -10  15   2   17.00    2.40
 -10  15   2   18.20    5.90
   9 -15  -2    1.00    1.80
  -9  15   2    5.60    1.70
  -9  15   2   -4.70    2.60
   8 -15  -2    3.40    1.30
  -8  15   2    6.40    2.80
  -8  15   2    4.60    1.60
   7 -15  -2    0.70    1.40
  -7  15   2   -2.10    2.40
  -7  15   2    2.00    1.60
   6 -15  -2   -0.20    1.30
  -6  15   2   -1.20    1.40
  -6  15   2   -0.70    2.10
   5 -15  -2    8.30    1.70
  -5  15   2    9.60    2.40
   4 -15  -2   -0.40    1.40
  -4  15   2   -0.90    2.00
   3 -15  -2   -1.60    1.60
  -3  15   2   -1.20    1.90
   2 -15  -2   18.50    2.40
  -2  15   2   21.80    2.60
  -2  16  -3    1.60    2.20
   2 -16   3   -0.80    1.50
  -3  16  -3    1.20    2.40
   3 -16   3    2.00    1.50
  -4  16  -3   15.80    3.20
  -4  16  -3   19.70    2.40
   4 -16   3   21.20    2.00
  -5  16  -3   10.70    2.90
  -5  16  -3   10.00    2.10
   5 -16   3    9.50    1.50
  -6  16  -3    6.40    1.90
  -6  16  -3    7.70    2.90
  -7  16  -3    0.70    1.80
   0  15  -3   24.40    2.90
   0 -15   3   25.70    3.10
  -1  15  -3    0.30    1.70
   1 -15   3    3.40    1.40
  -2  15  -3    1.20    1.80
   2 -15   3    1.10    1.30
  -3  15  -3   33.60    4.00
   3 -15   3   29.80    2.80
  -4  15  -3    7.20    2.20
  -4  15  -3    9.10    1.70
   4 -15   3   11.80    1.40
  -5  15  -3    5.00    1.50
  -5  15  -3    3.20    2.20
   5 -15   3    1.70    1.00
  -6  15  -3    2.20    1.60
  -6  15  -3    5.00    2.00
   6 -15   3    2.10    0.90
  -7  15  -3    3.80    2.30
  -7  15  -3    4.90    1.60
   7 -15   3    3.70    0.90
  -8  15  -3    3.50    2.70
  -8  15  -3    0.70    1.70
  -9  15  -3    5.50    3.10
  -9  15  -3    2.10    2.00
   2  14  -3   24.60    3.30
  -2 -14   3   23.70    3.10
   1  14  -3    2.50    1.60
  -1 -14   3    1.90    1.40
   0  14  -3    0.70    1.40
   0 -14   3    1.70    1.20
  -1  14  -3   22.20    2.60
  -1  14  -3   25.20    3.10
   1 -14   3   26.50    2.50
  -2  14  -3    2.80    1.60
  -2  14  -3    4.30    1.60
   2 -14   3    1.00    1.00
  -3  14  -3    6.80    1.50
  -3  14  -3    7.10    1.90
   3 -14   3    7.80    1.20
  -4  14  -3   85.39    5.10
  -4  14  -3   81.59    5.80
   4 -14   3   88.19    8.10
   4 -14   3   87.39    4.70
  -5  14  -3   29.10    2.80
  -5  14  -3   28.10    3.50
   5 -14   3   30.90    4.20
   5 -14   3   32.40    2.20
  -6  14  -3    3.60    1.30
  -6  14  -3    5.00    1.90
   6 -14   3    6.40    3.00
   6 -14   3    1.60    0.70
  -7  14  -3   10.20    2.50
  -7  14  -3   10.40    1.70
   7 -14   3   13.10    3.50
   7 -14   3   11.30    1.20
  -8  14  -3    2.10    1.40
  -8  14  -3    2.00    2.20
   8 -14   3    5.40    3.20
  -9  14  -3    5.90    2.80
  -9  14  -3   10.70    1.90
   9 -14   3   11.40    3.10
 -10  14  -3   -1.60    1.60
 -10  14  -3    1.80    3.00
  -4 -13   3   17.30    2.20
   3  13  -3   11.50    3.20
  -3 -13   3   11.30    1.70
   2  13  -3    0.10    1.20
   2  13  -3    0.20    2.50
  -2 -13   3    1.40    1.10
   1  13  -3    5.50    1.50
   1  13  -3   12.10    2.80
  -1 -13   3   10.50    1.50
   0  13  -3    0.00    2.20
   0  13  -3    1.90    1.40
   0  13  -3    1.20    1.20
   0 -13   3   -0.70    1.00
   0 -13   3    1.90    1.00
  -1  13  -3    5.30    2.10
  -1  13  -3    1.90    1.30
  -1  13  -3    5.30    1.40
   1 -13   3    2.50    1.00
   1 -13   3    3.90    1.00
   1 -13   3    8.70    2.60
  -2  13  -3   18.90    2.40
  -2  13  -3   19.50    2.40
  -2  13  -3   21.80    2.20
  -2  13  -3   19.80    2.60
   2 -13   3   22.10    2.20
   2 -13   3   20.60    3.10
  -3  13  -3   20.40    2.80
  -3  13  -3   24.80    2.30
  -3  13  -3   20.00    2.20
  -3  13  -3   24.70    3.30
   3 -13   3   18.20    2.10
   3 -13   3   26.20    3.50
   3 -13   3   23.70    1.90
  -4  13  -3   35.20    3.70
  -4  13  -3   31.80    2.70
  -4  13  -3   22.50    3.00
   4 -13   3   34.70    2.20
   4 -13   3   34.20    4.70
   4 -13   3   32.10    2.60
  -5  13  -3  282.97   14.80
  -5  13  -3  270.47   14.20
  -5  13  -3  280.77   15.00
   5 -13   3  287.87   14.10
   5 -13   3  291.97   13.80
   5 -13   3  270.77   15.30
  -6  13  -3  116.69    7.10
  -6  13  -3  109.19    6.20
  -6  13  -3  113.89    7.20
   6 -13   3  111.39    6.20
   6 -13   3  116.09    5.70
   6 -13   3   99.49    7.60
  -7  13  -3   70.89    5.40
  -7  13  -3   73.79    5.80
  -7  13  -3   68.69    4.40
   7 -13   3   63.39    5.90
   7 -13   3   73.79    5.20
   7 -13   3   74.79    3.70
  -8  13  -3   22.20    2.60
  -8  13  -3   22.20    3.00
   8 -13   3   26.70    3.40
  -9  13  -3    1.40    2.30
  -9  13  -3    0.10    1.20
   9 -13   3   -0.90    2.10
 -10  13  -3   63.69    6.40
 -10  13  -3   68.89    4.60
 -11  13  -3   13.80    2.20
 -11  13  -3   20.00    4.00
  -5 -12   3   -3.30    1.40
   4  12  -3    5.30    2.40
  -4 -12   3    7.50    1.50
   3  12  -3   13.50    1.80
   3  12  -3   12.80    2.60
  -3 -12   3   13.00    1.60
   2  12  -3   82.59    4.70
   2  12  -3   74.79    5.00
   2  12  -3   78.79    5.70
  -2 -12   3   77.59    4.50
  -2 -12   3   70.19    4.50
   1  12  -3   -1.90    1.70
   1  12  -3   -0.20    1.00
   1  12  -3   -2.60    1.20
  -1 -12   3    1.60    0.90
  -1 -12   3    1.50    2.00
  -1 -12   3    1.40    1.00
   0  12  -3    0.30    1.10
   0  12  -3    0.00    0.90
   0  12  -3    1.60    1.60
   0 -12   3    0.80    1.70
   0 -12   3   -1.00    0.80
   0 -12   3    1.80    0.80
  -1  12  -3    4.60    1.60
  -1  12  -3    3.60    1.20
  -1  12  -3    3.10    1.10
   1 -12   3    1.50    0.90
   1 -12   3    2.90    1.60
   1 -12   3    5.00    0.90
  -2  12  -3   19.60    1.90
  -2  12  -3   21.70    3.00
  -2  12  -3   19.50    1.90
  -2  12  -3   21.60    2.40
   2 -12   3   22.00    1.70
   2 -12   3   20.50    2.90
   2 -12   3   13.40    1.80
  -3  12  -3    1.40    0.90
  -3  12  -3    2.70    0.90
  -3  12  -3    2.50    1.20
  -3  12  -3    2.40    1.50
   3 -12   3    4.00    2.10
   3 -12   3    2.10    0.70
   3 -12   3    1.50    0.80
  -4  12  -3    2.70    1.30
  -4  12  -3   -0.80    1.50
  -4  12  -3    1.80    0.80
   4 -12   3    3.80    1.80
   4 -12   3    2.90    0.90
   4 -12   3    2.00    0.60
  -5  12  -3    7.90    1.20
  -5  12  -3    4.50    1.50
  -5  12  -3    6.30    1.80
   5 -12   3    6.70    1.00
   5 -12   3    7.90    0.80
   5 -12   3    6.20    2.20
  -6  12  -3   56.49    3.40
  -6  12  -3   50.99    4.20
  -6  12  -3   46.10    4.40
   6 -12   3   49.99    4.80
   6 -12   3   56.29    3.40
   6 -12   3   56.29    2.90
  -7  12  -3  125.19    6.70
  -7  12  -3  118.69    7.60
  -7  12  -3  127.79    7.60
   7 -12   3  123.49    6.70
   7 -12   3  118.39    7.50
  -8  12  -3   41.20    4.10
  -8  12  -3   27.80    3.90
  -8  12  -3   31.30    2.60
   8 -12   3   29.70    3.60
   8 -12   3   26.20    2.70
  -9  12  -3    3.00    2.30
  -9  12  -3    2.60    2.10
  -9  12  -3    2.70    1.20
   9 -12   3    0.70    1.70
 -10  12  -3    4.10    2.80
 -10  12  -3    8.80    2.70
 -10  12  -3    4.30    1.40
  10 -12   3    6.60    1.90
 -11  12  -3    0.20    2.90
 -11  12  -3    1.40    1.60
  -6 -11   3   -1.50    1.30
   5  11  -3   11.50    2.40
  -5 -11   3   10.60    1.60
   4  11  -3   33.20    3.70
  -4 -11   3   24.00    2.40
   3  11  -3    0.80    1.00
   3  11  -3   -0.50    1.60
   3  11  -3    0.90    1.30
  -3 -11   3    1.20    1.10
  -3 -11   3    1.70    2.00
  -3 -11   3    2.40    0.90
   2  11  -3    2.00    1.10
   2  11  -3    0.60    1.50
   2  11  -3    0.50    0.90
  -2 -11   3    3.00    0.90
  -2 -11   3    1.50    0.80
  -2 -11   3    1.90    1.90
   1  11  -3   40.80    2.80
   1  11  -3   40.00    3.50
  -1 -11   3   35.50    2.50
  -1 -11   3   36.40    2.80
  -1 -11   3   35.20    3.70
   0  11  -3    5.00    1.40
   0  11  -3    3.50    1.00
   0  11  -3    4.90    1.10
   0 -11   3    2.10    1.40
   0 -11   3    3.80    0.90
   0 -11   3    5.20    0.90
  -1  11  -3    1.00    0.70
  -1  11  -3    1.30    0.80
  -1  11  -3   -0.30    1.30
  -1  11  -3    0.90    1.00
   1 -11   3    2.90    0.70
   1 -11   3    0.70    0.60
   1 -11   3    2.40    1.40
  -2  11  -3   -0.30    0.80
  -2  11  -3   -1.10    0.60
  -2  11  -3    0.60    0.70
  -2  11  -3    1.50    1.20
   2 -11   3   -0.40    0.60
   2 -11   3   -1.70    1.40
   2 -11   3   -0.10    0.50
  -3  11  -3    5.80    1.20
  -3  11  -3    8.10    1.00
  -3  11  -3    8.30    1.00
  -3  11  -3    7.80    1.60
   3 -11   3   10.60    1.90
   3 -11   3    8.80    1.00
   3 -11   3   10.30    1.10
  -4  11  -3    5.40    0.90
  -4  11  -3    5.70    1.40
  -4  11  -3    5.20    1.30
   4 -11   3    7.90    1.90
   4 -11   3   10.40    1.30
   4 -11   3    7.80    0.90
  -5  11  -3   48.60    3.80
  -5  11  -3   49.99    3.20
  -5  11  -3   52.69    3.90
   5 -11   3   55.69    3.20
   5 -11   3   54.89    2.80
   5 -11   3   52.79    4.30
  -6  11  -3   16.10    1.80
  -6  11  -3   22.90    2.60
   6 -11   3   22.00    1.30
   6 -11   3   22.80    3.10
   6 -11   3   20.10    1.90
  -7  11  -3   21.90    2.00
  -7  11  -3   23.50    3.10
  -7  11  -3   24.20    3.10
   7 -11   3   21.50    3.10
   7 -11   3   23.50    2.00
  -8  11  -3   -0.50    0.90
  -8  11  -3   -3.90    1.60
  -8  11  -3    0.20    1.50
   8 -11   3   -0.50    1.00
   8 -11   3    0.30    1.40
  -9  11  -3    6.70    2.10
  -9  11  -3    3.70    1.90
  -9  11  -3    2.60    1.00
 -10  11  -3   -0.60    1.00
 -10  11  -3    3.00    2.20
 -10  11  -3    2.20    2.20
  10 -11   3    1.90    1.30
 -11  11  -3   55.09    4.00
 -11  11  -3   58.29    5.90
 -11  11  -3   46.30    5.80
 -12  11  -3    1.30    1.70
 -12  11  -3    0.70    3.40
  -7 -10   3    1.20    1.30
   6  10  -3    3.50    1.90
  -6 -10   3    0.20    1.10
   5  10  -3   12.70    2.00
  -5 -10   3    8.60    1.90
  -5 -10   3   10.20    1.40
  -5 -10   3    9.20    2.40
   4  10  -3   28.00    3.30
   4  10  -3   36.10    2.80
  -4 -10   3   33.70    2.40
  -4 -10   3   27.60    2.70
  -4 -10   3   30.40    3.60
   3  10  -3    3.30    1.00
   3  10  -3    4.30    1.50
   3  10  -3    2.80    1.00
  -3 -10   3    4.80    1.40
  -3 -10   3    4.00    0.90
  -3 -10   3    2.60    1.00
   2  10  -3    9.30    1.70
   2  10  -3    9.40    1.30
   2  10  -3    7.80    1.20
  -2 -10   3    9.10    1.30
  -2 -10   3    7.80    1.60
  -2 -10   3    7.60    1.20
   1  10  -3   28.30    2.70
   1  10  -3   28.60    2.10
   1  10  -3   27.50    2.20
  -1 -10   3   27.50    2.80
  -1 -10   3   25.00    1.90
  -1 -10   3   24.70    1.90
   0  10  -3  304.07   14.50
   0  10  -3  290.77   14.80
   0  10  -3  282.37   14.60
   0 -10   3  293.37   14.30
   0 -10   3  289.57   14.30
   0 -10   3  275.87   14.90
  -1  10  -3   13.50    2.00
  -1  10  -3   13.30    1.70
  -1  10  -3   15.70    1.50
  -1  10  -3   16.30    1.50
   1 -10   3   19.60    2.40
   1 -10   3   15.90    1.40
   1 -10   3   15.60    1.30
  -2  10  -3   12.40    1.30
  -2  10  -3    8.20    1.40
  -2  10  -3   12.10    1.30
  -2  10  -3   12.70    1.70
   2 -10   3   10.80    1.20
   2 -10   3   14.10    1.10
   2 -10   3   10.10    1.60
  -3  10  -3   13.30    1.90
  -3  10  -3   12.20    1.80
  -3  10  -3   11.90    1.30
  -3  10  -3   13.40    1.20
   3 -10   3   10.90    1.00
   3 -10   3    9.10    1.20
   3 -10   3    8.30    1.70
  -4  10  -3    1.50    1.10
  -4  10  -3    2.50    0.50
  -4  10  -3    1.50    1.10
  -4  10  -3    2.10    0.70
   4 -10   3   -0.30    1.30
   4 -10   3    1.40    0.60
   4 -10   3    2.60    0.50
  -5  10  -3    0.30    1.10
  -5  10  -3   -0.20    0.90
  -5  10  -3    0.50    0.50
   5 -10   3    0.80    1.30
   5 -10   3    0.60    0.60
   5 -10   3    0.30    0.30
  -6  10  -3    0.40    0.60
  -6  10  -3    0.10    1.10
  -6  10  -3   -0.50    1.00
   6 -10   3    0.50    0.70
   6 -10   3   -0.80    1.30
  -7  10  -3    4.00    0.90
  -7  10  -3    4.30    1.40
  -7  10  -3    2.90    1.30
   7 -10   3    4.50    1.40
   7 -10   3    3.30    0.80
  -8  10  -3    5.00    1.00
  -8  10  -3    6.20    1.60
  -8  10  -3    7.80    1.90
   8 -10   3    5.60    1.20
   8 -10   3    7.40    1.30
  -9  10  -3   98.39    5.30
  -9  10  -3   93.19    6.10
  -9  10  -3   95.39    6.40
   9 -10   3   90.49    5.30
 -10  10  -3   29.20    2.60
 -10  10  -3   27.40    3.90
 -10  10  -3   36.30    4.30
  10 -10   3   30.20    2.30
 -11  10  -3   29.70    2.80
 -11  10  -3   28.80    3.50
 -11  10  -3   24.00    3.50
 -12  10  -3   -2.40    1.50
 -12  10  -3   -1.70    3.10
  -8  -9   3    4.00    1.50
   7   9  -3   15.50    2.00
  -7  -9   3   15.60    1.70
   6   9  -3    9.10    1.70
  -6  -9   3    8.80    1.90
  -6  -9   3   13.60    2.30
  -6  -9   3    9.20    1.30
   5   9  -3    5.70    1.40
   5   9  -3    3.80    1.30
  -5  -9   3    5.40    1.00
  -5  -9   3    5.40    1.30
  -5  -9   3    4.60    1.60
  -4  -9   3   49.90    3.00
  -4  -9   3   47.60    3.10
  -4  -9   3   46.30    3.70
   3   9  -3    4.40    1.40
   3   9  -3    3.70    0.90
   3   9  -3    3.30    0.80
  -3  -9   3    4.30    0.80
  -3  -9   3    3.80    0.90
  -3  -9   3    2.10    1.10
   2   9  -3   33.00    2.80
   2   9  -3   35.40    2.40
   2   9  -3   28.90    2.30
  -2  -9   3   34.60    2.80
  -2  -9   3   34.60    2.20
  -2  -9   3   30.30    2.20
   1   9  -3   87.29    5.40
   1   9  -3   97.09    5.20
   1   9  -3   97.59    5.20
  -1  -9   3   95.39    5.00
  -1  -9   3   90.89    5.60
  -1  -9   3  100.59    5.00
   0   9  -3  125.49    8.10
   0   9  -3  144.19    7.80
   0   9  -3  150.28    7.70
   0  -9   3  155.18    8.00
   0  -9   3  156.18    7.40
   0  -9   3  141.59    7.40
  -1   9  -3   95.49    5.50
  -1   9  -3   99.09    5.20
  -1   9  -3   99.69    5.60
  -1   9  -3   96.49    5.20
   1  -9   3  101.19    5.80
   1  -9   3  104.19    5.20
   1  -9   3  101.69    5.10
  -2   9  -3   18.50    1.50
  -2   9  -3   18.40    1.40
  -2   9  -3   18.10    1.90
  -2   9  -3   19.60    1.80
   2  -9   3   19.10    1.30
   2  -9   3   16.30    2.50
   2  -9   3   17.50    1.40
  -3   9  -3   17.30    1.20
  -3   9  -3   12.90    1.70
  -3   9  -3   13.20    1.30
  -3   9  -3   13.60    1.80
   3  -9   3   14.50    1.00
   3  -9   3   16.30    2.20
   3  -9   3   16.20    1.20
  -4   9  -3   89.19    4.60
  -4   9  -3   83.49    5.10
  -4   9  -3   94.09    5.30
  -4   9  -3   93.29    4.80
   4  -9   3   89.59    4.80
   4  -9   3   96.59    5.50
   4  -9   3   89.19    4.50
  -5   9  -3   34.50    2.70
  -5   9  -3   31.80    2.50
  -5   9  -3   30.70    2.00
   5  -9   3   27.70    2.00
   5  -9   3   30.00    2.70
   5  -9   3   29.60    1.60
  -6   9  -3   55.49    3.90
  -6   9  -3   51.49    3.60
  -6   9  -3   53.79    3.10
   6  -9   3   56.79    3.70
   6  -9   3   51.89    3.10
  -7   9  -3   27.50    2.10
  -7   9  -3   26.20    2.80
  -7   9  -3   29.40    2.60
   7  -9   3   28.00    2.10
   7  -9   3   26.30    2.30
  -8   9  -3    2.20    1.40
  -8   9  -3    2.00    1.30
  -8   9  -3    1.60    0.80
   8  -9   3    2.60    1.00
  -9   9  -3    6.20    1.90
  -9   9  -3    7.70    1.20
  -9   9  -3    5.50    1.60
   9  -9   3    5.00    0.90
 -10   9  -3    5.30    1.20
 -10   9  -3    7.40    1.80
 -11   9  -3   18.50    2.00
 -11   9  -3   14.00    2.60
 -11   9  -3   18.80    3.10
 -12   9  -3   18.40    3.60
 -12   9  -3   14.80    2.00
  -9  -8   3   20.90    2.70
  -8  -8   3    5.70    1.30
   7   8  -3   10.50    1.40
  -7  -8   3    9.50    2.10
  -7  -8   3    5.90    1.20
   6   8  -3    2.10    1.10
   6   8  -3    1.40    1.10
  -6  -8   3    2.40    1.10
  -6  -8   3    2.00    1.50
  -6  -8   3    1.90    0.80
   5   8  -3   -0.80    0.90
   5   8  -3    1.10    1.00
  -5  -8   3    0.30    1.20
  -5  -8   3    0.70    0.60
  -5  -8   3    0.80    0.80
   4   8  -3   42.60    3.00
   4   8  -3   41.10    2.80
  -4  -8   3   43.10    3.20
  -4  -8   3   43.80    2.60
  -4  -8   3   41.70    2.70
   3   8  -3    3.70    1.00
   3   8  -3    3.90    0.80
   3   8  -3    3.10    0.80
  -3  -8   3    1.60    0.90
  -3  -8   3    2.90    0.70
  -3  -8   3    2.40    0.70
   2   8  -3    2.00    0.90
   2   8  -3    2.30    0.70
   2   8  -3    1.00    0.50
  -2  -8   3    2.90    1.00
  -2  -8   3    1.40    0.60
  -2  -8   3    2.30    0.60
   1   8  -3   62.39    3.70
   1   8  -3   62.29    3.40
   1   8  -3   56.39    3.50
  -1  -8   3   64.69    3.30
  -1  -8   3   54.19    3.80
  -1  -8   3   64.99    3.90
   0   8  -3  690.03   32.80
   0   8  -3  659.83   32.60
   0   8  -3  667.63   32.60
   0   8  -3  695.33   32.80
   0  -8   3  663.93   33.00
   0  -8   3  666.43   32.50
   0  -8   3  666.33   32.50
  -1   8  -3   39.60    2.40
  -1   8  -3   47.10    2.50
  -1   8  -3   39.40    2.80
  -1   8  -3   44.40    2.80
   1  -8   3   44.60    2.40
   1  -8   3   40.90    2.90
   1  -8   3   44.50    2.50
  -2   8  -3   18.40    1.50
  -2   8  -3   18.50    1.70
  -2   8  -3   16.20    1.70
  -2   8  -3   18.00    1.30
   2  -8   3   17.20    1.30
   2  -8   3   17.40    1.10
   2  -8   3   13.50    1.80
  -3   8  -3   55.49    3.00
  -3   8  -3   59.89    3.50
  -3   8  -3   50.29    3.30
  -3   8  -3   52.59    2.90
   3  -8   3   51.19    2.80
   3  -8   3   59.19    3.60
   3  -8   3   50.49    2.90
  -4   8  -3   56.79    3.40
  -4   8  -3   50.59    2.80
  -4   8  -3   47.30    3.40
  -4   8  -3   55.09    3.00
   4  -8   3   57.19    3.60
   4  -8   3   54.19    2.70
  -5   8  -3   67.59    4.90
  -5   8  -3   83.09    4.70
  -5   8  -3   73.29    4.10
   5  -8   3   77.49    4.10
   5  -8   3   85.89    4.70
  -6   8  -3   69.79    3.50
  -6   8  -3   51.39    4.10
  -6   8  -3   67.19    4.20
   6  -8   3   62.59    3.80
   6  -8   3   61.49    3.50
  -7   8  -3    4.40    1.10
  -7   8  -3    5.00    1.40
  -7   8  -3    5.00    0.80
   7  -8   3    5.40    0.80
   7  -8   3    7.20    1.00
  -8   8  -3   35.70    2.90
  -8   8  -3   39.50    3.40
   8  -8   3   40.70    2.40
  -9   8  -3   18.10    1.90
  -9   8  -3   20.70    3.00
  -9   8  -3   18.60    2.50
 -10   8  -3  104.09    6.20
 -10   8  -3  122.29    6.70
 -10   8  -3  115.19    7.20
 -11   8  -3   -3.00    1.70
 -11   8  -3   -1.30    1.10
 -11   8  -3    2.30    2.20
 -12   8  -3    5.50    3.10
 -12   8  -3    3.80    1.60
 -10  -7   3    4.90    1.60
  -9  -7   3   11.00    1.50
  -8  -7   3   14.30    2.30
  -8  -7   3    9.50    1.40
   7   7  -3   17.70    2.20
   7   7  -3   19.40    1.80
  -7  -7   3   19.30    1.80
  -7  -7   3   20.80    2.90
   6   7  -3    5.70    1.10
   6   7  -3    3.70    1.00
  -6  -7   3    6.60    1.10
  -6  -7   3    6.70    1.30
  -6  -7   3    4.20    0.90
   5   7  -3   20.60    1.90
   5   7  -3   15.40    1.70
  -5  -7   3   19.70    2.10
  -5  -7   3   20.90    1.60
  -5  -7   3   17.00    1.70
   4   7  -3  463.75   22.90
   4   7  -3  450.95   22.90
  -4  -7   3  483.85   22.80
  -4  -7   3  473.55   22.90
  -4  -7   3  464.95   23.10
   3   7  -3  176.98    9.20
   3   7  -3  190.58    9.30
   3   7  -3  182.18    9.30
  -3  -7   3  171.38    9.10
  -3  -7   3  189.98    9.50
  -3  -7   3  184.08    9.10
   2   7  -3    0.50    0.50
   2   7  -3    0.60    0.60
   2   7  -3    1.30    0.50
  -2  -7   3    1.30    0.50
  -2  -7   3    0.80    0.40
  -2  -7   3    0.70    0.60
   1   7  -3   39.50    2.40
   1   7  -3   41.40    2.30
   1   7  -3   36.70    2.50
  -1  -7   3   38.50    2.30
  -1  -7   3   40.80    2.60
  -1  -7   3   40.90    2.30
   0   7  -3   30.70    1.80
   0   7  -3   30.70    2.10
   0   7  -3   26.50    2.00
   0   7  -3   28.90    1.80
   0  -7   3   30.80    2.20
   0  -7   3   30.40    1.70
   0  -7   3   30.20    1.80
  -1   7  -3   89.39    4.70
  -1   7  -3   88.89    4.90
  -1   7  -3   94.99    5.00
  -1   7  -3   94.49    4.70
   1  -7   3   90.79    4.70
   1  -7   3   88.89    5.10
   1  -7   3   89.89    4.60
  -2   7  -3  130.39    6.20
  -2   7  -3  118.69    6.50
  -2   7  -3  125.59    6.20
  -2   7  -3  114.19    6.50
   2  -7   3  127.29    6.20
   2  -7   3  122.39    6.10
  -3   7  -3   26.70    2.10
  -3   7  -3   29.60    1.60
  -3   7  -3   27.80    1.80
  -3   7  -3   26.90    2.00
   3  -7   3   28.70    1.60
   3  -7   3   34.30    2.30
   3  -7   3   29.90    1.70
  -4   7  -3   16.10    1.00
  -4   7  -3   17.30    1.20
  -4   7  -3   16.00    1.60
  -4   7  -3   16.90    1.70
   4  -7   3   18.60    1.70
   4  -7   3   16.80    0.90
  -5   7  -3   93.39    5.10
  -5   7  -3   83.59    4.60
  -5   7  -3   89.09    4.90
   5  -7   3   84.19    4.80
   5  -7   3   87.69    4.80
  -6   7  -3    4.00    1.10
  -6   7  -3    3.70    0.60
  -6   7  -3    3.90    0.90
   6  -7   3    4.20    0.70
   6  -7   3    3.80    0.70
  -7   7  -3    1.70    0.60
  -7   7  -3    1.20    1.00
  -7   7  -3    1.60    0.80
   7  -7   3    2.00    0.60
  -8   7  -3    0.50    0.90
  -8   7  -3    1.80    1.20
  -8   7  -3    1.50    0.70
  -9   7  -3   47.60    3.10
  -9   7  -3   53.59    3.90
  -9   7  -3   45.40    3.40
 -10   7  -3  210.88   11.70
 -10   7  -3  224.08   11.20
 -10   7  -3  222.08   11.90
 -11   7  -3    0.20    1.10
 -11   7  -3   -0.10    1.70
 -11   7  -3   -3.10    2.30
 -12   7  -3    9.80    2.90
 -12   7  -3    8.10    1.80
 -10  -6   3   60.49    4.00
  -9  -6   3   -1.00    1.70
  -9  -6   3    1.00    0.90
   8   6  -3   21.00    2.40
  -8  -6   3   20.50    1.90
  -8  -6   3   21.20    2.70
   7   6  -3    6.50    1.20
   7   6  -3    7.50    1.10
  -7  -6   3    7.40    1.00
  -7  -6   3    5.30    1.30
   6   6  -3   12.50    1.40
   6   6  -3   11.40    1.50
  -6  -6   3   12.50    1.50
  -6  -6   3   10.40    1.20
   5   6  -3    1.30    0.60
   5   6  -3    0.00    0.60
  -5  -6   3    0.60    0.50
  -5  -6   3   -0.40    0.70
   4   6  -3    6.20    0.90
   4   6  -3    5.20    0.80
  -4  -6   3    4.00    0.70
  -4  -6   3    4.60    0.60
   3   6  -3  238.58   11.40
   3   6  -3  215.58   11.30
   3   6  -3  240.38   11.40
  -3  -6   3  217.78   11.50
  -3  -6   3  228.38   11.30
  -3  -6   3  231.88   11.30
   2   6  -3  237.18   11.20
   2   6  -3  216.68   11.20
   2   6  -3  231.58   11.30
  -2  -6   3  230.18   11.10
  -2  -6   3  223.48   11.10
  -2  -6   3  214.58   11.30
   1   6  -3   12.00    0.90
   1   6  -3   11.60    1.10
   1   6  -3   10.60    1.20
  -1  -6   3   13.20    1.00
  -1  -6   3   13.70    0.90
  -1  -6   3    9.30    1.20
   0   6  -3  151.68    7.40
   0   6  -3  145.49    7.50
   0   6  -3  146.29    7.30
   0   6  -3  145.29    7.50
   0  -6   3  148.59    7.60
   0  -6   3  145.49    7.30
  -1   6  -3  283.97   14.20
  -1   6  -3  294.47   14.20
   1  -6   3  301.67   14.20
   1  -6   3  286.77   14.10
   1  -6   3  293.17   14.60
  -2   6  -3  150.48    7.30
  -2   6  -3  140.49    7.60
  -2   6  -3  147.99    7.40
   2  -6   3  151.58    7.80
   2  -6   3  152.08    7.40
   2  -6   3  150.98    7.30
  -3   6  -3   95.89    4.90
  -3   6  -3  101.09    5.40
   3  -6   3  102.79    5.40
   3  -6   3   98.99    4.90
   3  -6   3  100.59    5.10
  -4   6  -3    1.30    0.60
  -4   6  -3    2.20    0.50
   4  -6   3    1.40    0.40
   4  -6   3    1.20    0.60
  -5   6  -3    9.10    1.20
  -5   6  -3    6.80    1.10
  -5   6  -3    9.00    0.90
   5  -6   3    7.10    1.00
   5  -6   3    9.10    0.90
  -6   6  -3    8.30    1.00
  -6   6  -3    7.60    1.10
  -6   6  -3    8.50    1.30
   6  -6   3    9.20    1.00
   6  -6   3    9.00    0.90
  -7   6  -3   36.60    2.30
  -7   6  -3   39.20    2.50
  -7   6  -3   35.00    2.80
  -8   6  -3   -1.00    1.00
  -8   6  -3   -1.40    0.70
  -8   6  -3   -0.20    0.60
  -9   6  -3   73.89    4.30
  -9   6  -3   69.59    4.20
  -9   6  -3   76.09    4.80
 -10   6  -3   55.09    3.50
 -10   6  -3   44.00    4.10
 -10   6  -3   51.89    3.40
 -11   6  -3    1.40    1.20
 -11   6  -3    2.40    1.40
 -11   6  -3    0.10    1.90
 -12   6  -3   11.40    3.10
 -12   6  -3   14.90    2.00
 -11  -5   3    3.40    1.50
 -11  -5   3    3.40    2.00
 -10  -5   3    1.50    1.10
 -10  -5   3    3.20    2.70
   9   5  -3    5.70    1.40
  -9  -5   3    6.80    1.40
  -9  -5   3    5.50    1.00
   8   5  -3   32.20    2.60
  -8  -5   3   33.50    2.30
  -8  -5   3   37.60    2.70
   7   5  -3    0.60    0.80
   7   5  -3    1.80    0.50
  -7  -5   3    0.30    0.60
  -7  -5   3    1.30    0.80
   6   5  -3    0.20    0.50
   6   5  -3    0.00    0.50
  -6  -5   3    0.60    0.50
  -6  -5   3    1.90    0.70
   5   5  -3   -0.30    0.50
   5   5  -3    0.50    0.50
  -5  -5   3   -0.20    0.60
  -5  -5   3   -0.10    0.40
   4   5  -3   45.70    2.60
   4   5  -3   45.70    2.60
  -4  -5   3   46.80    2.50
  -4  -5   3   41.50    2.70
   3   5  -3   50.69    3.00
   3   5  -3   53.79    3.00
   3   5  -3   56.79    3.00
  -3  -5   3   55.09    3.10
  -3  -5   3   54.99    2.90
  -3  -5   3   57.59    3.00
   2   5  -3   44.40    2.40
   2   5  -3   44.50    2.50
   2   5  -3   43.30    2.50
  -2  -5   3   45.00    2.40
  -2  -5   3   44.10    2.60
  -2  -5   3   42.90    2.40
   1   5  -3   22.30    1.40
   1   5  -3   21.20    1.30
  -1  -5   3   22.20    1.30
  -1  -5   3   21.30    1.30
  -1  -5   3   21.50    1.50
   0   5  -3    0.70    0.30
   0   5  -3    0.40    0.30
   0   5  -3    0.30    0.40
   0  -5   3    0.50    0.20
   0  -5   3    0.20    0.20
   0  -5   3    0.40    0.40
  -1   5  -3   74.29    3.90
  -1   5  -3   74.39    3.70
  -1   5  -3   73.69    3.70
   1  -5   3   75.19    3.70
   1  -5   3   72.29    3.70
   1  -5   3   68.59    4.00
  -2   5  -3    1.50    0.50
  -2   5  -3    1.10    0.30
  -2   5  -3    1.30    0.20
   2  -5   3    1.00    0.30
   2  -5   3    1.40    0.50
   2  -5   3    1.30    0.20
  -3   5  -3    5.00    0.80
  -3   5  -3    4.10    0.40
  -3   5  -3    4.50    0.60
   3  -5   3    5.00    0.60
   3  -5   3    4.60    0.70
  -4   5  -3   14.60    1.40
  -4   5  -3   14.80    1.10
   4  -5   3   13.90    1.10
   4  -5   3   15.80    1.10
  -5   5  -3    0.80    0.40
  -5   5  -3    0.20    0.60
   5  -5   3    0.70    0.30
   5  -5   3    0.20    0.30
  -6   5  -3    2.10    0.80
  -6   5  -3    1.30    0.60
  -6   5  -3    2.20    0.50
  -7   5  -3   11.10    1.60
  -7   5  -3   11.30    1.30
  -7   5  -3   10.30    1.20
  -8   5  -3   28.80    2.10
  -8   5  -3   29.20    2.50
  -8   5  -3   27.30    2.10
  -9   5  -3    0.90    0.90
  -9   5  -3    1.90    0.80
  -9   5  -3    0.80    1.10
 -10   5  -3   19.40    2.10
 -10   5  -3   19.30    2.70
 -10   5  -3   17.20    2.00
 -11   5  -3    7.70    1.50
 -11   5  -3   10.80    1.30
 -11   5  -3    7.50    2.10
 -12   5  -3    2.50    2.60
 -12   5  -3    2.80    1.50
 -11  -4   3    9.20    1.40
 -11  -4   3    8.10    2.10
  10   4  -3   23.10    2.90
 -10  -4   3   28.80    2.90
 -10  -4   3   31.10    2.30
   9   4  -3   45.00    3.20
  -9  -4   3   46.90    2.90
  -9  -4   3   49.10    3.30
   8   4  -3   10.00    1.30
  -8  -4   3   12.40    1.60
  -8  -4   3   10.90    1.30
   7   4  -3    1.40    0.70
  -7  -4   3    1.20    0.70
  -7  -4   3    0.30    0.50
   6   4  -3   55.69    3.00
   6   4  -3   56.99    3.30
  -6  -4   3   55.59    3.20
  -6  -4   3   63.69    3.90
   5   4  -3   85.99    4.50
   5   4  -3   85.39    4.40
  -5  -4   3   84.99    4.60
  -5  -4   3   88.19    4.50
   4   4  -3  415.26   20.30
   4   4  -3  407.46   20.20
  -4  -4   3  442.26   20.40
  -4  -4   3  405.06   20.20
   3   4  -3   20.60    1.30
   3   4  -3   18.60    1.30
  -3  -4   3   19.10    1.40
  -3  -4   3   20.00    1.20
   2   4  -3  252.47   11.50
   2   4  -3  215.48   11.40
  -2  -4   3  237.08   11.40
  -2  -4   3  227.78   11.40
  -2  -4   3  233.68   11.50
   1   4  -3   16.80    1.10
   1   4  -3   17.80    1.20
   1   4  -3   18.20    1.10
  -1  -4   3   18.00    1.10
  -1  -4   3   19.10    1.10
  -1  -4   3   18.20    1.30
   0   4  -3   16.00    1.00
   0   4  -3   16.30    1.10
   0   4  -3   16.50    1.00
   0  -4   3   15.60    1.00
   0  -4   3   16.90    0.90
   0  -4   3   17.60    1.20
  -1   4  -3  398.86   19.90
  -1   4  -3  422.66   19.60
  -1   4  -3  435.46   19.70
   1  -4   3  399.76   19.60
   1  -4   3  400.66   19.90
   1  -4   3  389.86   19.70
  -2   4  -3  324.07   15.30
  -2   4  -3  317.57   15.50
  -2   4  -3  323.57   15.20
   2  -4   3  301.37   15.40
   2  -4   3  309.87   15.30
  -3   4  -3  154.68    7.90
  -3   4  -3  155.78    7.70
   3  -4   3  164.68    7.70
   3  -4   3  144.89    7.60
  -4   4  -3   21.40    1.30
  -4   4  -3   22.00    1.60
   4  -4   3   21.10    1.20
   4  -4   3   21.10    1.30
  -5   4  -3   17.00    1.40
  -5   4  -3   17.10    1.20
  -6   4  -3    8.60    1.20
  -6   4  -3    9.40    1.00
  -7   4  -3    0.40    0.60
  -7   4  -3    0.80    0.70
  -7   4  -3    0.40    0.60
  -8   4  -3   10.70    1.30
  -8   4  -3   11.80    1.70
  -8   4  -3   11.00    1.40
  -9   4  -3    6.50    1.40
  -9   4  -3    8.20    1.20
  -9   4  -3    6.20    1.00
 -10   4  -3   17.90    2.60
 -10   4  -3   13.00    1.60
 -10   4  -3   16.70    1.50
 -10   4  -3   17.30    1.70
 -11   4  -3    0.30    1.20
 -11   4  -3    0.90    2.00
 -12   4  -3    2.00    1.60
 -12  -3   3   10.40    2.30
 -12  -3   3    7.60    1.50
  11   3  -3    4.10    1.60
 -11  -3   3    3.50    1.60
 -11  -3   3    4.30    1.10
 -11  -3   3    2.30    1.70
  10   3  -3   -0.10    1.10
 -10  -3   3    0.80    0.80
 -10  -3   3    0.70    1.00
 -10  -3   3    1.00    1.20
   9   3  -3   -0.90    0.80
  -9  -3   3   -1.00    0.80
  -9  -3   3    0.90    0.70
   8   3  -3    1.90    0.70
  -8  -3   3    1.80    0.70
  -8  -3   3    2.50    0.60
   7   3  -3    2.20    0.60
  -7  -3   3    2.50    0.50
  -7  -3   3    1.40    0.50
   6   3  -3    0.60    0.30
   6   3  -3    0.10    0.40
  -6  -3   3   -0.10    0.40
  -6  -3   3   -0.20    0.30
   5   3  -3    4.30    0.60
   5   3  -3    4.80    0.60
  -5  -3   3    5.50    0.60
  -5  -3   3    3.90    0.60
   4   3  -3   59.19    3.00
  -4  -3   3   60.99    3.10
  -4  -3   3   52.59    3.00
   3   3  -3   17.30    1.10
  -3  -3   3   18.00    1.20
  -3  -3   3   18.60    1.10
   2   3  -3    5.80    0.50
   2   3  -3    6.70    0.60
  -2  -3   3    6.10    0.60
  -2  -3   3    5.70    0.60
  -2  -3   3    6.50    0.50
   1   3  -3   34.30    1.90
   1   3  -3   35.20    1.80
   1   3  -3   33.50    1.80
  -1  -3   3   34.50    1.80
  -1  -3   3   33.30    1.90
  -1  -3   3   33.90    1.80
   0   3  -3  544.25   26.30
   0   3  -3  553.64   26.40
   0   3  -3  548.45   26.30
   0  -3   3  562.44   26.40
   0  -3   3  525.75   26.20
   0  -3   3  545.15   26.30
  -1   3  -3   22.80    1.20
  -1   3  -3   23.40    1.20
  -1   3  -3   21.60    1.40
   1  -3   3   21.90    1.20
   1  -3   3   20.90    1.40
  -2   3  -3   42.80    2.20
  -2   3  -3   43.00    2.40
  -2   3  -3   43.20    2.10
   2  -3   3   39.70    2.30
   2  -3   3   45.90    2.20
  -3   3  -3    9.10    0.70
  -3   3  -3    9.90    0.90
   3  -3   3    9.40    0.70
  -4   3  -3   -0.20    0.30
  -4   3  -3    0.60    0.30
  -5   3  -3   76.49    4.30
  -5   3  -3   87.49    4.30
  -6   3  -3   -0.20    0.50
  -6   3  -3    0.40    0.40
  -7   3  -3    0.60    0.20
  -7   3  -3    0.10    0.50
  -7   3  -3    0.80    0.60
  -8   3  -3   12.40    1.40
  -8   3  -3   11.50    1.20
  -8   3  -3   12.40    0.80
  -8   3  -3   13.60    1.60
  -9   3  -3    0.00    0.40
  -9   3  -3   -0.30    0.90
  -9   3  -3    1.00    0.70
  -9   3  -3   -0.60    0.70
  -9   3  -3    0.50    0.50
 -10   3  -3   18.00    2.60
 -10   3  -3   19.20    2.10
 -11   3  -3    6.30    2.10
 -11   3  -3    6.20    1.50
 -12   3  -3   -3.30    4.10
 -12   3  -3    3.30    1.80
  12   2  -3   19.00    2.30
 -12  -2   3   26.10    3.70
 -12  -2   3   22.60    2.40
  11   2  -3    1.00    1.30
 -11  -2   3    3.20    1.50
 -11  -2   3    3.10    0.90
 -11  -2   3    0.50    1.20
  10   2  -3    2.30    1.10
 -10  -2   3    2.40    0.80
 -10  -2   3    2.10    1.20
 -10  -2   3    2.30    1.00
   9   2  -3   17.10    1.60
  -9  -2   3   15.90    1.60
  -9  -2   3   17.10    1.40
  -9  -2   3   14.10    1.80
   8   2  -3   -0.90    0.50
  -8  -2   3    0.80    0.40
  -8  -2   3    1.00    0.60
   7   2  -3  162.18    8.20
  -7  -2   3  162.88    8.10
   6   2  -3   20.30    1.10
   6   2  -3   21.60    1.40
  -6  -2   3   21.40    1.30
  -6  -2   3   21.20    1.50
   5   2  -3   54.59    2.90
  -5  -2   3   51.39    2.90
  -5  -2   3   55.59    2.80
   4   2  -3  137.19    6.60
  -4  -2   3  135.29    6.60
  -4  -2   3  126.79    6.60
   3   2  -3   12.20    0.80
  -3  -2   3   12.60    0.90
  -2  -2   3   46.90    2.50
  -2  -2   3   49.50    2.50
   1   2  -3 1199.98   56.29
   1   2  -3 1223.58   56.49
   1   2  -3 1194.18   56.39
  -1  -2   3 1104.09   56.29
  -1  -2   3 1158.98   56.09
  -1  -2   3 1135.99   56.19
   0  -2   3 9999.00  479.45
  -1   2  -3 3521.15  172.48
  -1   2  -3 3667.13  172.58
   1  -2   3 3522.75  172.48
   1  -2   3 3656.53  172.38
  -2   2  -3  453.75   22.20
  -2   2  -3  434.06   22.50
   2  -2   3  493.75   22.20
  -3   2  -3   33.60    1.70
  -3   2  -3   35.40    1.80
  -3   2  -3   30.40    1.80
  -4   2  -3  118.79    5.90
  -4   2  -3  117.59    5.90
  -4   2  -3  118.69    5.80
  -5   2  -3   60.49    3.00
  -5   2  -3   59.59    3.20
  -5   2  -3   61.49    3.20
  -6   2  -3   69.49    3.60
  -6   2  -3   64.69    3.30
  -6   2  -3   62.69    3.50
  -7   2  -3    1.90    0.60
  -7   2  -3    2.40    0.60
  -7   2  -3    1.80    0.40
  -7   2  -3    1.70    0.50
  -8   2  -3   39.30    2.40
  -8   2  -3   39.20    2.50
  -8   2  -3   35.10    2.10
  -8   2  -3   34.50    2.00
  -8   2  -3   35.20    2.10
  -9   2  -3   -0.10    0.80
  -9   2  -3    1.20    1.00
  -9   2  -3    1.00    0.40
 -10   2  -3    2.80    1.10
 -10   2  -3    4.80    1.40
 -10   2  -3    3.60    0.70
 -11   2  -3    1.60    0.80
 -11   2  -3    1.10    1.70
 -11   2  -3   -0.10    1.20
 -12   2  -3    1.30    1.80
  13   1  -3    6.90    2.70
 -13  -1   3    3.40    2.60
  12   1  -3    5.80    1.50
 -12  -1   3    4.90    1.60
 -12  -1   3    6.30    2.00
  11   1  -3    3.40    1.10
 -11  -1   3    2.20    0.80
 -11  -1   3    1.10    1.40
  10   1  -3    1.70    0.80
 -10  -1   3    1.10    1.00
 -10  -1   3    0.80    0.60
   9   1  -3    0.20    0.60
  -9  -1   3    0.10    0.80
  -9  -1   3    0.70    0.50
   8   1  -3    2.60    0.60
  -8  -1   3    2.80    0.50
  -8  -1   3    2.80    0.80
   7   1  -3    3.30    0.50
  -7  -1   3    4.50    0.80
  -7  -1   3    4.30    0.60
   6   1  -3    3.30    0.50
   6   1  -3    3.80    0.50
  -6  -1   3    4.50    0.50
  -6  -1   3    3.50    0.60
   5   1  -3    3.90    0.50
   5   1  -3    4.90    0.50
  -5  -1   3    4.30    0.50
   4   1  -3   21.20    1.20
  -4  -1   3   21.50    1.20
  -2  -1   3   20.10    1.20
   1   1  -3    9.20    0.50
   1   1  -3    8.80    0.60
  -1  -1   3    8.40    0.50
  -1  -1   3    9.00    0.60
  -1  -1   3    8.10    0.60
   0   1  -3  137.59    6.80
   0   1  -3  147.19    6.80
   0   1  -3  144.69    6.80
   0  -1   3  118.59    6.80
   0  -1   3  144.49    6.80
   0  -1   3  142.89    6.80
  -1   1  -3  268.27   13.20
   1  -1   3  276.77   13.20
  -2   1  -3   55.29    2.80
  -3   1  -3  161.68    7.90
  -3   1  -3  162.38    8.00
  -4   1  -3    6.70    0.60
  -4   1  -3    7.70    0.70
  -5   1  -3    2.80    0.40
  -5   1  -3    2.70    0.50
  -5   1  -3    2.30    0.50
  -6   1  -3   18.10    1.30
  -6   1  -3   16.10    1.20
  -6   1  -3   16.90    1.10
  -6   1  -3   17.80    1.20
  -7   1  -3    1.30    0.60
  -7   1  -3    0.50    0.50
  -7   1  -3    0.80    0.50
  -7   1  -3    1.80    0.40
  -8   1  -3   73.19    4.20
  -8   1  -3   73.99    4.10
  -8   1  -3   73.99    3.80
  -9   1  -3    0.60    0.60
  -9   1  -3    1.60    1.00
  -9   1  -3    0.00    0.90
 -10   1  -3    4.90    1.30
 -10   1  -3    7.80    1.60
 -10   1  -3    4.90    0.80
 -11   1  -3    0.60    1.80
 -11   1  -3   -1.40    1.40
 -11   1  -3    2.10    0.90
  13   0  -3   -2.20    1.60
 -13   0   3    0.00    2.30
  12   0  -3    0.50    1.20
 -12   0   3   -0.40    1.60
  11   0  -3    8.60    1.20
 -11   0   3    8.70    2.50
  10   0  -3   34.10    2.30
 -10   0   3   36.10    2.80
   9   0  -3    2.80    0.60
  -9   0   3    2.20    0.80
  -9   0   3    2.40    0.60
   8   0  -3   45.00    2.60
  -8   0   3   46.20    2.90
  -8   0   3   47.70    2.60
   7   0  -3    0.80    0.30
  -7   0   3    0.40    0.50
  -7   0   3    0.40    0.30
   6   0  -3   96.39    5.00
   6   0  -3  102.39    5.00
  -6   0   3  101.29    5.00
  -6   0   3  102.19    5.30
   5   0  -3   51.79    2.70
   5   0  -3   52.69    2.80
  -5   0   3   55.39    3.00
   4   0  -3   66.89    3.40
   4   0  -3   66.29    3.30
  -4   0   3   64.69    3.50
   3   0  -3  309.17   14.80
   3   0  -3  304.27   14.70
  -3   0   3  299.17   14.80
   2   0  -3  612.84   33.10
   2   0  -3  752.52   33.20
  -2   0   3  701.03   33.20
   1   0  -3  433.96   18.60
   1   0  -3  356.46   18.50
  -1   0   3  376.46   18.50
  -1   0   3  382.46   18.60
  -1   0   3  371.36   18.40
   0   0  -3  627.84   30.70
   0   0  -3  647.64   30.70
   0   0  -3  619.64   30.80
   0   0   3  657.03   30.70
  -1   0  -3   39.20    2.10
  -1   0  -3   37.40    1.90
  -2   0  -3  457.25   21.10
  -2   0  -3  417.76   21.20
  -3   0  -3  693.73   32.20
  -3   0  -3  643.44   32.20
  -4   0  -3   46.80    2.50
  -4   0  -3   45.40    2.50
  -5   0  -3   98.29    5.00
  -5   0  -3   97.79    5.00
  -6   0  -3  117.99    6.00
  -6   0  -3  121.69    6.00
  -7   0  -3   26.80    1.60
  -7   0  -3   28.00    1.70
  -8   0  -3   46.10    3.40
  -8   0  -3   51.49    2.80
  -8   0  -3   49.90    3.00
  -9   0  -3   11.70    1.40
  -9   0  -3   12.20    1.50
  -9   0  -3   11.80    1.30
 -10   0  -3    4.10    1.40
 -10   0  -3    2.50    0.80
 -10   0  -3    3.90    1.40
 -11   0  -3    0.70    2.00
 -11   0  -3    2.10    1.70
 -11   0  -3    2.70    1.10
 -14   1   3    9.30    3.40
  13  -1  -3   -2.20    1.40
 -13   1   3    2.00    2.20
  12  -1  -3    0.00    1.00
 -12   1   3   -0.80    1.60
  11  -1  -3    9.50    1.20
 -11   1   3    8.50    1.80
  10  -1  -3    0.70    0.60
 -10   1   3   -0.70    1.00
   9  -1  -3   12.70    1.10
  -9   1   3   11.60    1.70
   8  -1  -3   -0.10    0.30
  -8   1   3    0.10    0.60
   7  -1  -3    1.80    0.40
   7  -1  -3    0.90    0.30
  -7   1   3    1.20    0.60
   6  -1  -3    1.50    0.30
   6  -1  -3    1.00    0.40
  -6   1   3    0.60    0.50
   5  -1  -3  141.39    6.80
   5  -1  -3  141.69    6.90
  -5   1   3  130.59    7.10
  -5   1   3  143.49    6.90
   4  -1  -3   32.50    1.80
   4  -1  -3   27.70    1.70
  -4   1   3   30.80    1.80
  -4   1   3   26.60    1.60
   3  -1  -3  222.18   10.70
   3  -1  -3  228.98   10.80
  -3   1   3  220.88   10.70
  -3   1   3  205.98   10.80
   2  -1  -3   47.10    2.50
   2  -1  -3   39.30    2.50
  -2   1   3   51.89    2.50
  -2   1   3   49.70    2.60
   1  -1  -3   89.09    4.40
   1  -1  -3   87.79    4.40
  -1   1   3   89.49    4.40
  -1   1   3   83.09    4.40
   0  -1  -3   18.00    1.00
   0  -1  -3   17.50    1.10
   0   1   3   18.70    1.10
  -1  -1  -3   14.90    1.00
  -1  -1  -3   14.10    0.90
  -2  -1  -3  106.29    5.30
  -2  -1  -3  101.89    5.20
  -3  -1  -3  130.29    6.40
  -3  -1  -3  124.59    6.40
  -4  -1  -3    0.90    0.40
  -4  -1  -3    1.10    0.40
  -5  -1  -3   62.69    3.30
  -5  -1  -3   58.69    3.20
  -6  -1  -3   39.10    2.20
  -6  -1  -3   35.00    2.10
  -7  -1  -3   17.30    1.40
  -8  -1  -3    2.90    0.70
  -9  -1  -3    0.30    0.80
  -9  -1  -3    0.00    0.70
  -9  -1  -3   -0.70    1.00
 -10  -1  -3    3.10    1.40
 -10  -1  -3    3.30    1.20
 -10  -1  -3    2.10    1.20
 -10  -1  -3    2.70    1.40
 -11  -1  -3   -0.30    1.20
 -11  -1  -3    0.40    1.90
 -11  -1  -3   -3.90    2.10
 -14   2   3   33.80    4.30
 -14   2   3   43.50    4.00
  13  -2  -3    1.60    1.20
 -13   2   3    3.90    2.20
 -13   2   3    4.40    1.50
  12  -2  -3   17.90    1.80
 -12   2   3   14.00    2.40
 -12   2   3   17.30    2.10
  11  -2  -3    0.00    0.70
 -11   2   3    2.10    1.20
  10  -2  -3    7.50    1.00
 -10   2   3    6.30    1.30
   9  -2  -3   54.99    3.00
  -9   2   3   57.79    3.70
   8  -2  -3    3.90    0.50
   8  -2  -3    4.40    0.60
  -8   2   3    5.10    1.00
  -8   2   3    4.00    0.60
   7  -2  -3   59.69    3.10
   7  -2  -3   58.49    3.20
  -7   2   3   58.59    3.10
  -7   2   3   63.59    3.60
   6  -2  -3   57.59    3.10
   6  -2  -3   57.79    3.00
   6  -2  -3   63.69    3.20
  -6   2   3   56.29    3.40
  -6   2   3   56.19    3.10
   5  -2  -3    0.40    0.40
   5  -2  -3    0.10    0.30
  -5   2   3    0.10    0.30
  -5   2   3    0.10    0.30
   4  -2  -3  950.30   43.60
   4  -2  -3 1032.70   43.60
  -4   2   3  768.82   43.60
  -4   2   3  863.11   43.50
   3  -2  -3  643.24   31.20
   3  -2  -3  637.74   31.30
  -3   2   3  683.93   31.20
  -3   2   3  679.93   31.40
  -3   2   3  589.44   31.00
   2  -2  -3  439.36   20.10
   2  -2  -3  394.36   20.00
  -2   2   3  403.36   20.10
  -2   2   3  389.86   19.80
  -2   2   3  435.26   20.00
   1  -2  -3  764.12   33.80
   1  -2  -3  669.53   33.50
   1  -2  -3  746.03   33.70
  -1   2   3  651.73   33.60
  -1   2   3  662.73   33.70
   0  -2  -3  209.98   10.50
   0  -2  -3  209.48   10.40
   0   2   3  218.98   10.50
  -1  -2  -3   54.29    3.00
  -1  -2  -3   56.69    2.90
  -1  -2  -3   55.69    2.80
   1   2   3   53.29    3.00
  -2  -2  -3    4.30    0.40
  -2  -2  -3    3.00    0.40
  -2  -2  -3    4.60    0.60
   2   2   3    4.60    0.60
  -3  -2  -3    1.50    0.50
  -3  -2  -3    1.40    0.30
  -3  -2  -3    1.30    0.40
  -4  -2  -3    7.30    0.60
  -4  -2  -3    8.40    0.80
  -4  -2  -3    7.20    0.90
  -5  -2  -3  444.46   21.90
  -5  -2  -3  457.85   21.90
  -5  -2  -3  449.86   21.80
  -6  -2  -3  102.89    5.40
  -6  -2  -3  105.79    5.30
  -6  -2  -3  103.99    5.30
  -7  -2  -3   32.80    2.00
  -7  -2  -3   33.60    2.20
  -8  -2  -3    1.00    0.70
  -8  -2  -3    1.70    0.80
  -9  -2  -3   97.99    6.40
  -9  -2  -3  107.39    5.60
 -10  -2  -3    6.20    1.30
 -10  -2  -3    8.10    1.80
 -10  -2  -3    7.70    1.80
 -14   3   3   11.90    2.00
 -14   3   3   13.20    3.40
  13  -3  -3    0.20    1.00
 -13   3   3    3.30    2.20
 -13   3   3   -1.10    1.20
  12  -3  -3   24.60    1.90
 -12   3   3   24.10    2.90
 -12   3   3   21.90    2.30
  11  -3  -3    1.80    0.70
 -11   3   3    2.70    1.40
 -11   3   3    3.30    0.90
  10  -3  -3  111.49    5.80
 -10   3   3  124.69    6.70
 -10   3   3  108.99    6.00
   9  -3  -3  229.88   11.50
  -9   3   3  235.98   12.20
  -9   3   3  236.38   11.70
  -9   3   3  239.08   11.60
   8  -3  -3    6.60    0.80
   8  -3  -3    5.60    0.60
  -8   3   3    5.90    0.80
  -8   3   3    4.50    1.00
  -8   3   3    6.10    0.80
   7  -3  -3   33.60    2.30
   7  -3  -3   37.70    2.00
   7  -3  -3   38.60    2.20
  -7   3   3   35.40    2.50
  -7   3   3   37.00    2.20
  -7   3   3   38.10    2.10
   6  -3  -3    5.20    0.70
   6  -3  -3    6.70    0.90
  -6   3   3    4.00    0.60
  -6   3   3    5.60    0.90
  -6   3   3    5.50    0.60
   5  -3  -3  140.39    7.00
   5  -3  -3  146.49    7.10
  -5   3   3  130.09    7.20
  -5   3   3  146.39    7.00
  -5   3   3  127.69    6.80
   4  -3  -3  651.73   33.20
   4  -3  -3  733.23   33.30
  -4   3   3  673.13   33.20
  -4   3   3  687.43   33.40
  -4   3   3  688.63   33.00
   3  -3  -3   92.59    5.10
   3  -3  -3   97.49    5.00
   3  -3  -3   94.79    4.70
  -3   3   3   97.59    4.70
  -3   3   3   91.49    5.10
  -3   3   3  102.89    5.00
   2  -3  -3  240.98   11.30
   2  -3  -3  241.18   11.00
   2  -3  -3  230.68   11.30
  -2   3   3  229.78   11.00
  -2   3   3  207.38   11.20
  -2   3   3  215.18   11.20
   1  -3  -3    0.30    0.10
   1  -3  -3    0.70    0.30
   1  -3  -3    0.60    0.40
  -1   3   3    0.10    0.30
  -1   3   3   -0.10    0.20
   0  -3  -3  264.47   13.20
   0  -3  -3  263.47   13.10
   0  -3  -3  267.87   13.10
   0   3   3  272.57   13.20
   0   3   3  270.77   12.90
  -1  -3  -3  354.26   16.70
  -1  -3  -3  342.67   16.50
  -1  -3  -3  321.17   16.60
   1   3   3  344.07   16.70
  -2  -3  -3    0.00    0.30
  -2  -3  -3    0.30    0.30
  -2  -3  -3    0.00    0.40
   2   3   3    0.20    0.40
  -3  -3  -3   14.90    1.00
  -3  -3  -3   13.40    1.30
  -3  -3  -3   14.30    1.10
   3   3   3   14.30    1.10
  -4  -3  -3   94.99    4.90
  -4  -3  -3   92.29    4.70
  -4  -3  -3   90.39    4.90
  -5  -3  -3  431.26   21.50
  -5  -3  -3  439.26   21.60
  -5  -3  -3  454.35   21.40
  -6  -3  -3    7.20    1.00
  -6  -3  -3    6.70    0.90
  -6  -3  -3    7.10    1.00
  -7  -3  -3   27.50    2.00
  -7  -3  -3   29.40    2.10
  -8  -3  -3   29.10    2.40
  -8  -3  -3   30.80    2.40
  -9  -3  -3   21.40    2.50
  -9  -3  -3   19.50    2.30
 -10  -3  -3   -0.20    1.40
 -10  -3  -3   -1.60    1.80
 -14   4   3    6.10    3.30
 -14   4   3   10.30    2.00
  13  -4  -3   42.90    2.80
 -13   4   3   43.80    4.90
 -13   4   3   43.10    3.30
  12  -4  -3    0.80    0.70
 -12   4   3    1.10    1.80
 -12   4   3    0.20    0.90
  11  -4  -3    0.90    0.50
 -11   4   3    0.10    0.50
 -11   4   3   -0.10    1.30
 -11   4   3   -1.20    0.70
  10  -4  -3   14.30    1.10
 -10   4   3   16.80    1.40
 -10   4   3   12.90    1.90
 -10   4   3   12.30    1.50
   9  -4  -3  268.47   12.90
  -9   4   3  283.47   13.70
  -9   4   3  263.57   13.10
  -9   4   3  243.28   13.10
   8  -4  -3   65.49    4.10
   8  -4  -3   71.29    4.00
   8  -4  -3   74.49    3.70
  -8   4   3   83.39    4.00
  -8   4   3   77.19    4.60
  -8   4   3   71.39    4.00
   7  -4  -3  318.27   16.90
   7  -4  -3  344.97   16.80
  -7   4   3  343.67   16.80
  -7   4   3  351.96   16.70
  -7   4   3  349.87   17.20
   6  -4  -3  101.49    5.40
   6  -4  -3  102.99    5.50
  -6   4   3   96.59    5.20
  -6   4   3  114.49    5.50
  -6   4   3  103.99    5.70
   5  -4  -3  374.06   18.20
   5  -4  -3  360.76   18.10
  -5   4   3  373.76   18.10
  -5   4   3  354.96   18.30
  -5   4   3  382.56   17.90
   4  -4  -3  244.68   12.50
   4  -4  -3  279.17   13.00
   4  -4  -3  253.87   12.90
  -4   4   3  242.98   12.80
  -4   4   3  297.27   13.10
  -4   4   3  240.38   12.50
   3  -4  -3  150.08    7.20
   3  -4  -3  152.88    6.70
   3  -4  -3  119.49    7.00
  -3   4   3  128.69    6.70
  -3   4   3  141.19    7.00
  -3   4   3  131.59    7.10
   2  -4  -3    4.90    0.40
   2  -4  -3    3.90    0.70
  -2   4   3    4.10    0.60
  -2   4   3    5.10    0.80
  -2   4   3    5.20    0.40
   1  -4  -3   30.70    1.70
   1  -4  -3   27.90    1.90
   1  -4  -3   28.70    1.50
   1  -4  -3   28.30    1.90
  -1   4   3   30.20    1.90
  -1   4   3   28.70    1.70
   0  -4  -3  164.88    7.90
   0  -4  -3  157.78    8.10
   0  -4  -3  163.08    8.10
   0  -4  -3  156.98    8.20
   0   4   3  162.38    8.20
   0   4   3  161.68    7.90
  -1  -4  -3  140.89    6.90
  -1  -4  -3  132.49    6.80
  -1  -4  -3  128.59    7.00
   1   4   3  139.49    6.90
  -2  -4  -3   63.39    3.40
  -2  -4  -3   58.49    3.50
  -2  -4  -3   61.19    3.30
   2   4   3   61.39    3.40
  -3  -4  -3   26.30    1.70
  -3  -4  -3   28.70    1.90
  -3  -4  -3   26.70    1.80
   3   4   3   24.80    1.80
  -4  -4  -3  375.96   18.20
  -4  -4  -3  370.76   18.10
  -4  -4  -3  363.86   18.20
  -5  -4  -3    8.30    1.20
  -5  -4  -3    7.40    1.00
  -5  -4  -3    7.70    1.10
  -6  -4  -3   12.50    1.40
  -6  -4  -3   12.70    1.30
  -6  -4  -3   11.20    1.40
  -7  -4  -3    6.10    1.10
  -7  -4  -3    5.50    1.10
  -8  -4  -3    7.40    1.30
  -8  -4  -3    7.70    1.50
  -9  -4  -3   -0.10    1.40
  -9  -4  -3    1.30    2.00
 -14   5   3   18.00    2.20
 -14   5   3   18.20    3.60
  13  -5  -3   17.30    1.60
 -13   5   3   15.20    1.90
 -13   5   3   14.80    2.80
  12  -5  -3   13.00    1.30
 -12   5   3   11.40    2.20
 -12   5   3    9.20    1.30
 -12   5   3   11.90    1.40
  11  -5  -3    8.40    1.00
 -11   5   3    8.60    1.80
 -11   5   3    7.90    1.10
 -11   5   3    9.50    1.20
  10  -5  -3   12.20    1.00
 -10   5   3   14.60    1.40
 -10   5   3   17.20    2.50
 -10   5   3   13.20    1.50
   9  -5  -3   37.90    2.70
   9  -5  -3   40.40    2.20
   9  -5  -3   42.50    2.60
  -9   5   3   42.20    3.30
  -9   5   3   39.20    2.70
  -9   5   3   43.30    2.50
   8  -5  -3   94.49    4.90
   8  -5  -3   83.89    4.70
   8  -5  -3   85.19    4.40
  -8   5   3   89.99    4.60
  -8   5   3   87.69    5.20
  -8   5   3   84.09    4.80
   7  -5  -3    2.10    0.70
   7  -5  -3    2.00    0.60
  -7   5   3    2.40    0.70
  -7   5   3    1.40    0.90
  -7   5   3    2.10    0.40
   6  -5  -3    3.90    0.70
   6  -5  -3    5.20    1.00
  -6   5   3    3.20    0.80
  -6   5   3    3.20    0.50
  -6   5   3    4.00    0.70
   5  -5  -3  195.38   10.00
   5  -5  -3  189.58   10.10
   5  -5  -3  201.78    9.60
  -5   5   3  223.18   10.30
  -5   5   3  190.18    9.60
  -5   5   3  180.68    9.90
   4  -5  -3   48.30    2.70
   4  -5  -3   45.40    2.30
   4  -5  -3   39.20    2.70
  -4   5   3   44.80    2.30
  -4   5   3   38.00    2.60
  -4   5   3   44.70    2.80
   3  -5  -3    4.90    0.90
   3  -5  -3    5.40    0.50
   3  -5  -3    5.80    0.90
  -3   5   3    6.80    1.00
  -3   5   3    5.50    0.50
  -3   5   3    5.30    0.90
   2  -5  -3  233.48   11.10
   2  -5  -3  237.68   11.60
   2  -5  -3  230.18   11.30
   2  -5  -3  214.88   11.50
  -2   5   3  224.68   11.40
  -2   5   3  225.68   11.40
  -2   5   3  229.98   11.10
   1  -5  -3   38.90    2.50
   1  -5  -3   41.60    2.20
   1  -5  -3   38.00    2.00
   1  -5  -3   40.30    2.50
  -1   5   3   35.30    2.20
  -1   5   3   36.50    2.40
   0  -5  -3    2.60    0.60
   0  -5  -3    1.70    0.40
   0  -5  -3    1.90    0.40
   0  -5  -3    2.00    0.60
   0   5   3    2.10    0.40
   0   5   3    2.50    0.70
  -1  -5  -3    1.40    0.60
  -1  -5  -3    0.90    0.40
  -1  -5  -3    1.30    0.60
  -1  -5  -3    1.40    0.40
   1   5   3    1.30    0.60
  -2  -5  -3    5.70    0.80
  -2  -5  -3    6.00    0.90
  -2  -5  -3    4.60    0.80
   2   5   3    5.50    0.90
  -3  -5  -3    4.30    0.80
  -3  -5  -3    3.50    0.70
  -3  -5  -3    3.70    0.80
   3   5   3    3.20    0.80
  -4  -5  -3   33.60    2.30
  -4  -5  -3   31.30    2.30
  -4  -5  -3   32.30    2.20
   4   5   3   31.80    2.20
  -5  -5  -3   18.10    1.70
  -5  -5  -3   20.10    1.80
  -5  -5  -3   19.90    1.80
  -6  -5  -3   87.19    4.70
  -6  -5  -3   81.69    4.90
  -7  -5  -3   23.70    2.80
  -7  -5  -3   31.60    2.50
  -8  -5  -3    1.10    1.90
  -8  -5  -3    6.80    1.40
 -14   6   3   17.60    2.30
 -14   6   3   21.60    3.60
  13  -6  -3   32.70    2.10
 -13   6   3   33.60    3.00
 -13   6   3   31.70    3.80
 -13   6   3   32.00    2.50
  12  -6  -3    3.20    0.70
 -12   6   3    2.00    1.70
 -12   6   3    1.30    1.00
 -12   6   3   -0.50    1.00
  11  -6  -3   -1.00    0.40
 -11   6   3    0.20    0.90
 -11   6   3   -1.30    0.80
  10  -6  -3    0.90    0.40
  10  -6  -3    0.30    0.90
 -10   6   3    0.10    1.20
 -10   6   3    0.50    0.80
 -10   6   3    0.30    0.60
   9  -6  -3   21.20    1.90
   9  -6  -3   19.20    1.20
  -9   6   3   18.20    1.90
  -9   6   3   23.30    1.60
  -9   6   3   17.40    2.40
   8  -6  -3   45.40    3.10
   8  -6  -3   44.40    2.90
  -8   6   3   47.90    3.00
  -8   6   3   45.80    2.60
  -8   6   3   46.10    3.40
   7  -6  -3   50.89    3.30
   7  -6  -3   53.99    3.50
  -7   6   3   56.79    3.00
  -7   6   3   58.49    3.40
  -7   6   3   56.39    3.80
   6  -6  -3   53.59    3.00
   6  -6  -3   50.59    3.20
  -6   6   3   41.70    3.00
  -6   6   3   49.99    2.60
  -6   6   3   42.70    3.20
   5  -6  -3  122.79    6.50
   5  -6  -3  129.09    7.00
   5  -6  -3  141.49    7.20
  -5   6   3  131.69    6.60
  -5   6   3  135.89    7.00
  -5   6   3  134.49    7.20
   4  -6  -3  156.08    8.50
   4  -6  -3  170.98    8.10
   4  -6  -3  165.58    8.70
  -4   6   3  150.38    8.40
  -4   6   3  162.78    8.00
  -4   6   3  178.18    8.70
   3  -6  -3   33.20    1.80
   3  -6  -3   36.00    2.30
   3  -6  -3   30.70    2.40
   3  -6  -3   34.10    2.00
  -3   6   3   33.80    1.80
  -3   6   3   32.10    2.20
  -3   6   3   32.90    2.30
   2  -6  -3   40.50    2.10
   2  -6  -3   43.10    2.30
   2  -6  -3   38.50    2.70
   2  -6  -3   34.50    2.50
  -2   6   3   37.60    2.60
  -2   6   3   41.10    2.50
  -2   6   3   40.00    2.10
   1  -6  -3   14.30    1.50
   1  -6  -3   14.10    1.50
   1  -6  -3   13.20    0.90
   1  -6  -3   14.70    1.20
  -1   6   3   14.70    1.20
  -1   6   3   14.70    1.50
   0  -6  -3   22.50    1.40
   0  -6  -3   20.40    1.80
   0  -6  -3   21.70    1.60
   0  -6  -3   20.20    1.80
   0   6   3   22.60    1.40
   0   6   3   23.80    1.90
  -1  -6  -3   41.80    2.40
  -1  -6  -3   39.10    2.20
  -1  -6  -3   41.50    2.70
  -1  -6  -3   36.00    2.60
   1   6   3   38.50    2.60
   1   6   3   39.10    2.10
  -2  -6  -3   94.09    5.20
  -2  -6  -3   98.59    5.20
  -2  -6  -3   92.09    5.00
  -2  -6  -3   94.89    4.90
   2   6   3   91.89    5.20
  -3  -6  -3   47.90    2.90
  -3  -6  -3   38.80    2.90
  -3  -6  -3   46.00    3.00
   3   6   3   48.70    2.90
  -4  -6  -3    0.30    1.50
  -4  -6  -3    0.30    0.70
  -4  -6  -3    0.90    0.90
   4   6   3    0.40    0.70
  -5  -6  -3   35.10    2.50
  -5  -6  -3   30.50    2.40
  -5  -6  -3   33.20    2.70
  -6  -6  -3    4.10    1.10
  -6  -6  -3    3.50    1.40
  -7  -6  -3   75.49    4.50
  -7  -6  -3   72.79    5.20
  -8  -6  -3   12.80    1.90
 -14   7   3   -1.00    3.30
 -14   7   3    4.20    1.70
 -13   7   3    2.70    2.70
 -13   7   3    7.50    1.50
 -13   7   3    6.40    1.50
  12  -7  -3    6.70    0.70
 -12   7   3    4.90    2.20
 -12   7   3    5.80    1.40
 -12   7   3    7.30    1.20
  11  -7  -3   45.30    2.30
  11  -7  -3   40.30    3.20
 -11   7   3   49.99    4.30
 -11   7   3   40.00    2.80
 -11   7   3   40.20    3.20
  10  -7  -3   10.30    0.90
  10  -7  -3   11.70    1.60
 -10   7   3    9.50    2.00
 -10   7   3   10.50    1.40
 -10   7   3   11.40    1.60
   9  -7  -3   48.00    3.20
   9  -7  -3   51.89    3.40
  -9   7   3   45.00    2.80
  -9   7   3   47.20    3.80
  -9   7   3   50.79    3.40
   8  -7  -3    2.80    1.00
   8  -7  -3    4.20    1.00
  -8   7   3    3.00    1.00
  -8   7   3    3.00    1.20
  -8   7   3    4.30    0.70
   7  -7  -3   65.39    3.90
  -7   7   3   65.39    4.30
  -7   7   3   67.39    4.00
  -7   7   3   65.49    3.50
   6  -7  -3    4.00    1.00
   6  -7  -3    5.70    1.10
   6  -7  -3    5.60    0.70
  -6   7   3    5.00    0.60
  -6   7   3    5.20    1.10
  -6   7   3    5.40    1.10
   5  -7  -3    0.40    0.70
   5  -7  -3    0.90    0.30
   5  -7  -3    0.40    0.70
   5  -7  -3    0.50    0.40
  -5   7   3    0.20    0.30
  -5   7   3    1.50    0.80
  -5   7   3    0.90    0.70
   4  -7  -3  106.79    5.40
   4  -7  -3   98.69    5.20
   4  -7  -3  105.99    5.90
   4  -7  -3  103.59    5.70
  -4   7   3  104.99    5.20
  -4   7   3  103.29    5.70
  -4   7   3  102.89    5.80
   3  -7  -3   43.60    2.50
   3  -7  -3   42.50    2.90
   3  -7  -3   41.10    3.00
   3  -7  -3   44.10    2.30
  -3   7   3   44.10    2.90
  -3   7   3   45.30    2.40
  -3   7   3   44.40    2.80
   2  -7  -3  153.08    8.20
   2  -7  -3  151.78    8.30
   2  -7  -3  155.38    7.90
   2  -7  -3  151.98    7.70
  -2   7   3  162.38    8.20
  -2   7   3  160.38    8.00
   1  -7  -3    4.10    0.60
   1  -7  -3    4.10    0.50
   1  -7  -3    3.70    0.90
   1  -7  -3    3.40    0.90
  -1   7   3    5.70    1.00
  -1   7   3    3.70    0.70
   0  -7  -3   14.40    1.60
   0  -7  -3   14.60    1.10
   0  -7  -3   11.90    1.70
   0  -7  -3   13.40    1.30
   0   7   3   14.40    1.10
   0   7   3   11.60    1.70
  -1  -7  -3   14.80    1.90
  -1  -7  -3   16.50    1.30
  -1  -7  -3   21.70    1.90
  -1  -7  -3   18.60    1.50
   1   7   3   19.10    1.20
   1   7   3   16.10    1.90
  -2  -7  -3   52.49    3.20
  -2  -7  -3   49.70    3.10
  -2  -7  -3   43.60    4.40
  -2  -7  -3   49.70    2.90
   2   7   3   49.20    3.20
  -3  -7  -3   72.19    4.20
  -3  -7  -3   67.89    3.90
  -3  -7  -3   71.59    4.30
   3   7   3   68.79    4.20
  -4  -7  -3    6.90    1.10
  -4  -7  -3    6.70    1.10
  -4  -7  -3    7.70    1.30
  -4  -7  -3    5.90    1.50
   4   7   3    6.60    1.20
  -5  -7  -3   14.90    2.10
  -5  -7  -3   13.60    1.60
  -6  -7  -3    2.80    1.20
  -6  -7  -3    0.30    1.80
  -7  -7  -3    4.60    1.40
  -7  -7  -3    0.60    2.50
 -14   8   3   12.20    4.00
 -13   8   3    0.40    1.20
 -13   8   3   -2.70    1.60
 -13   8   3   -1.40    2.60
  12  -8  -3   -0.50    0.50
  12  -8  -3    2.30    1.30
 -12   8   3   -1.60    1.50
 -12   8   3   -0.40    0.90
 -12   8   3    1.80    2.40
  11  -8  -3   20.40    1.30
  11  -8  -3   20.90    2.70
 -11   8   3   19.50    3.00
 -11   8   3   19.60    1.90
 -11   8   3   21.20    2.80
  10  -8  -3   32.00    2.70
  10  -8  -3   24.40    1.50
 -10   8   3   18.80    1.80
 -10   8   3   27.80    2.60
 -10   8   3   17.10    2.60
   9  -8  -3    2.20    1.20
   9  -8  -3    4.00    1.10
  -9   8   3    3.40    0.70
  -9   8   3    2.10    1.10
  -9   8   3    1.20    1.40
   8  -8  -3   20.20    2.40
   8  -8  -3   21.90    2.00
  -8   8   3   17.10    2.50
  -8   8   3   20.40    2.30
  -8   8   3   18.50    1.50
   7  -8  -3    5.50    1.10
   7  -8  -3    6.50    0.80
   7  -8  -3    6.60    1.40
   7  -8  -3    7.30    0.90
  -7   8   3    7.00    1.40
  -7   8   3    7.00    1.50
  -7   8   3    6.70    0.80
   6  -8  -3   53.69    2.80
   6  -8  -3   47.00    3.30
   6  -8  -3   53.59    2.90
   6  -8  -3   51.29    3.70
  -6   8   3   52.69    2.80
  -6   8   3   50.29    3.70
  -6   8   3   49.20    3.40
   5  -8  -3   95.39    4.90
   5  -8  -3   88.59    5.20
   5  -8  -3   87.59    4.70
   5  -8  -3   92.29    5.60
  -5   8   3   89.69    5.40
  -5   8   3   93.49    5.30
  -5   8   3   97.59    4.70
   4  -8  -3   31.10    2.10
   4  -8  -3   34.00    2.50
   4  -8  -3   33.90    1.90
   4  -8  -3   34.20    2.90
  -4   8   3   28.60    2.50
  -4   8   3   31.50    2.60
  -4   8   3   35.60    1.90
   3  -8  -3   35.50    4.60
   3  -8  -3   51.59    2.70
   3  -8  -3   46.90    3.20
   3  -8  -3   51.59    2.90
  -3   8   3   50.59    3.30
  -3   8   3   48.90    2.70
  -3   8   3   54.39    3.20
   2  -8  -3    8.70    2.10
   2  -8  -3    9.60    1.10
   2  -8  -3    8.30    0.80
   2  -8  -3    9.60    1.30
  -2   8   3    9.30    1.50
  -2   8   3    9.60    1.30
   1  -8  -3   25.90    1.70
   1  -8  -3   32.50    2.40
   1  -8  -3   26.50    2.50
   1  -8  -3   29.00    2.00
  -1   8   3   30.40    2.50
  -1   8   3   26.60    1.90
   0  -8  -3   13.00    1.80
   0  -8  -3   11.90    1.40
   0  -8  -3   12.20    1.60
   0  -8  -3   13.70    1.20
   0   8   3   13.20    1.20
   0   8   3   13.10    1.70
  -1  -8  -3   26.20    2.40
  -1  -8  -3   29.90    2.10
  -1  -8  -3   29.50    2.60
  -1  -8  -3   23.40    1.80
   1   8   3   28.40    2.60
   1   8   3   29.20    1.70
  -2  -8  -3    3.60    1.30
  -2  -8  -3    2.90    1.10
  -2  -8  -3    4.10    0.80
  -2  -8  -3    2.90    0.90
   2   8   3    4.00    1.20
  -3  -8  -3    0.00    0.80
  -3  -8  -3    0.50    0.80
  -3  -8  -3    1.10    1.30
  -3  -8  -3    1.20    1.10
   3   8   3    0.70    1.20
  -4  -8  -3    2.30    1.70
  -4  -8  -3    2.10    1.20
  -4  -8  -3   -0.30    0.90
  -4  -8  -3    2.50    1.00
   4   8   3    2.80    1.30
  -5  -8  -3    6.20    2.00
  -5  -8  -3    5.60    1.50
  -5  -8  -3    4.30    1.20
  -6  -8  -3   31.20    3.60
  -6  -8  -3   31.70    3.10
 -14   9   3    2.20    1.60
 -14   9   3    3.90    3.40
  13  -9  -3    0.10    1.70
 -13   9   3    3.70    2.70
 -13   9   3   -1.40    2.00
 -13   9   3   -0.40    1.30
  12  -9  -3   64.99    4.80
 -12   9   3   77.49    5.10
 -12   9   3   65.29    5.90
 -12   9   3   68.99    4.20
  11  -9  -3    2.30    0.50
  11  -9  -3    2.20    0.70
  11  -9  -3    3.40    1.50
 -11   9   3    3.60    1.70
 -11   9   3   -0.10    1.90
 -11   9   3    3.20    1.00
  10  -9  -3    1.10    1.30
  10  -9  -3    1.30    0.60
 -10   9   3   -0.50    1.40
 -10   9   3   -0.70    0.70
 -10   9   3   -2.00    1.60
   9  -9  -3   64.19    4.10
   9  -9  -3   62.99    3.40
   9  -9  -3   60.59    4.30
  -9   9   3   48.60    5.50
  -9   9   3   58.29    3.50
  -9   9   3   63.29    4.30
   8  -9  -3    0.60    0.60
   8  -9  -3   -0.60    1.30
   8  -9  -3    0.20    0.90
  -8   9   3   -0.10    1.10
  -8   9   3    0.50    1.40
  -8   9   3    0.60    0.60
   7  -9  -3   -0.40    1.10
   7  -9  -3    0.90    1.10
   7  -9  -3    0.70    0.50
   7  -9  -3    0.90    0.90
  -7   9   3    0.30    1.00
  -7   9   3    1.10    0.50
  -7   9   3   -0.90    1.20
   6  -9  -3  356.46   16.90
   6  -9  -3  326.97   16.40
   6  -9  -3  323.87   17.20
   6  -9  -3  331.57   16.30
  -6   9   3  325.47   17.10
  -6   9   3  322.97   16.90
  -6   9   3  351.46   16.40
   5  -9  -3  908.71   42.80
   5  -9  -3  952.30   43.60
   5  -9  -3  851.41   42.70
   5  -9  -3  906.11   43.20
  -5   9   3  818.82   43.20
  -5   9   3  884.21   43.30
  -5   9   3  878.41   42.70
   4  -9  -3  583.64   27.50
   4  -9  -3  568.74   27.20
   4  -9  -3  504.85   27.70
   4  -9  -3  580.64   28.20
  -4   9   3  538.55   27.20
  -4   9   3  594.94   27.90
  -4   9   3  570.84   27.80
   3  -9  -3   59.19    3.30
   3  -9  -3   65.89    3.60
   3  -9  -3   52.99    4.20
   3  -9  -3   66.29    4.00
  -3   9   3   65.59    4.10
  -3   9   3   62.79    3.40
  -3   9   3   61.59    3.80
   2  -9  -3   14.00    2.00
   2  -9  -3   13.80    1.40
   2  -9  -3   12.30    1.80
   2  -9  -3   12.80    1.10
  -2   9   3   15.10    2.10
  -2   9   3   12.50    1.50
   1  -9  -3    1.50    1.30
   1  -9  -3    0.70    0.60
   1  -9  -3    1.30    1.00
   1  -9  -3    1.80    0.50
  -1   9   3    2.00    1.10
  -1   9   3    1.50    0.70
   0  -9  -3   13.80    2.10
   0  -9  -3   13.10    2.00
   0  -9  -3   12.10    1.50
   0   9   3   13.80    1.80
   0   9   3   11.40    1.20
  -1  -9  -3   40.10    2.90
  -1  -9  -3   43.10    2.60
  -1  -9  -3   46.30    3.30
  -1  -9  -3   39.10    3.70
   1   9   3   42.70    3.40
  -2  -9  -3    2.10    0.90
  -2  -9  -3    1.70    1.50
  -2  -9  -3    1.60    1.20
  -2  -9  -3    3.20    1.00
   2   9   3    1.90    1.40
  -3  -9  -3   13.00    1.50
  -3  -9  -3   11.70    1.50
  -3  -9  -3   10.10    2.20
  -3  -9  -3   12.50    1.80
   3   9   3   10.40    1.90
  -4  -9  -3    3.80    2.30
  -4  -9  -3    2.40    1.20
  -4  -9  -3    2.50    1.40
   4   9   3    2.90    1.60
  -5  -9  -3    4.10    2.70
  -5  -9  -3    3.40    1.30
 -14  10   3    4.20    1.80
 -14  10   3    3.90    3.80
  13 -10  -3   -0.70    2.10
 -13  10   3    2.20    2.40
 -13  10   3    0.50    1.30
 -13  10   3   -0.70    2.80
  12 -10  -3   -1.60    2.00
 -12  10   3    0.80    2.40
 -12  10   3    0.10    2.00
 -12  10   3    1.80    1.10
  11 -10  -3   30.30    1.90
  11 -10  -3   32.00    2.10
  11 -10  -3   36.00    3.70
 -11  10   3   36.00    2.60
 -11  10   3   31.30    3.80
 -11  10   3   30.60    4.40
  10 -10  -3   28.00    3.30
  10 -10  -3   31.70    2.00
 -10  10   3   25.80    3.60
 -10  10   3   30.00    3.90
 -10  10   3   30.60    2.40
   9 -10  -3   -0.40    1.20
   9 -10  -3    3.00    1.60
   9 -10  -3    0.40    0.60
  -9  10   3    1.50    0.80
  -9  10   3    1.80    1.50
  -9  10   3    1.20    1.70
   8 -10  -3   17.50    2.50
   8 -10  -3   17.50    1.70
   8 -10  -3   20.50    1.60
   8 -10  -3   15.20    2.40
  -8  10   3   21.00    1.70
  -8  10   3   23.00    2.80
  -8  10   3   21.80    2.80
   7 -10  -3    3.60    1.20
   7 -10  -3    1.50    0.70
   7 -10  -3   -0.80    1.30
   7 -10  -3    1.70    0.70
  -7  10   3    3.10    0.70
  -7  10   3    3.60    1.50
  -7  10   3    3.40    1.50
   6 -10  -3    0.80    1.30
   6 -10  -3    0.80    0.60
   6 -10  -3    0.20    1.00
   6 -10  -3   -0.70    0.50
  -6  10   3    0.40    1.10
  -6  10   3    1.30    1.20
  -6  10   3    0.30    0.60
   5 -10  -3    7.90    1.70
   5 -10  -3    7.10    1.40
   5 -10  -3   10.60    1.30
   5 -10  -3   10.80    1.20
  -5  10   3   13.40    1.90
  -5  10   3   11.50    1.20
  -5  10   3   10.70    1.70
   4 -10  -3    1.50    0.60
   4 -10  -3    0.00    1.00
   4 -10  -3   -0.30    0.60
   4 -10  -3   -0.60    1.30
  -4  10   3    1.70    1.00
  -4  10   3    0.60    0.50
   3 -10  -3   19.00    2.40
   3 -10  -3   21.50    2.90
   3 -10  -3   20.60    1.70
   3 -10  -3   20.50    1.50
  -3  10   3   16.40    2.20
  -3  10   3   15.50    2.00
   2 -10  -3    4.10    1.60
   2 -10  -3    2.10    0.80
   2 -10  -3    1.60    1.20
  -2  10   3    2.00    0.80
  -2  10   3    3.20    1.40
   1 -10  -3   33.90    3.50
   1 -10  -3   37.00    2.20
   1 -10  -3   36.20    2.60
   1 -10  -3   34.10    3.00
  -1  10   3   32.60    3.30
  -1  10   3   35.30    2.40
   0 -10  -3   39.70    2.50
   0 -10  -3   36.40    2.80
   0 -10  -3   37.00    3.80
   0 -10  -3   39.30    3.20
   0  10   3   39.80    2.50
   0  10   3   40.60    3.60
  -1 -10  -3   33.70    3.20
  -1 -10  -3   32.50    2.40
  -1 -10  -3   32.20    3.70
  -1 -10  -3   34.10    2.60
   1  10   3   32.70    3.40
  -2 -10  -3   -0.90    1.00
  -2 -10  -3   -1.90    2.00
  -2 -10  -3    0.50    1.00
  -2 -10  -3    0.10    1.40
   2  10   3    0.80    1.80
  -3 -10  -3   17.00    2.10
  -3 -10  -3   19.80    3.10
  -3 -10  -3   16.30    1.80
   3  10   3   21.00    2.60
  -4 -10  -3   55.89    4.00
  -4 -10  -3   57.39    4.40
  13 -11  -3   -0.30    2.40
 -13  11   3    2.60    1.50
 -13  11   3    4.90    3.00
 -13  11   3    6.40    3.50
  12 -11  -3    0.30    2.30
 -12  11   3    1.00    1.20
 -12  11   3    1.90    2.50
 -12  11   3   -2.10    2.70
  11 -11  -3    6.10    2.20
  11 -11  -3    5.80    0.90
 -11  11   3    3.70    1.20
 -11  11   3    6.20    2.50
 -11  11   3    9.90    2.80
  10 -11  -3   12.50    2.40
  10 -11  -3   18.50    1.60
 -10  11   3   21.20    3.20
 -10  11   3   17.00    2.00
 -10  11   3    9.60    2.50
   9 -11  -3    2.60    0.80
   9 -11  -3   -1.70    1.90
   9 -11  -3    1.30    1.50
  -9  11   3    1.90    1.80
  -9  11   3    2.30    1.00
  -9  11   3    3.30    1.90
   8 -11  -3    4.40    1.70
   8 -11  -3    3.30    0.80
   8 -11  -3    2.30    0.80
   8 -11  -3    4.00    2.00
  -8  11   3    2.00    1.70
  -8  11   3    1.50    1.80
  -8  11   3    3.00    0.90
   7 -11  -3    0.40    1.30
   7 -11  -3    0.60    0.70
   7 -11  -3    0.10    0.60
   7 -11  -3   -1.60    1.60
  -7  11   3    1.00    1.60
  -7  11   3    0.10    0.70
  -7  11   3   -1.40    1.30
   6 -11  -3   92.69    6.20
   6 -11  -3   83.59    4.90
   6 -11  -3   83.29    5.50
   6 -11  -3  100.49    4.80
  -6  11   3   91.29    4.80
  -6  11   3   93.39    5.80
  -6  11   3   76.29    5.60
   5 -11  -3   21.80    1.70
   5 -11  -3   17.80    1.70
   5 -11  -3   20.50    2.50
   5 -11  -3   16.30    2.40
  -5  11   3   21.00    1.70
  -5  11   3   14.80    2.10
  -5  11   3   19.00    2.50
   4 -11  -3    4.20    0.90
   4 -11  -3    3.80    1.90
   4 -11  -3    5.50    0.90
   4 -11  -3    5.60    1.50
  -4  11   3    6.00    1.40
  -4  11   3    7.50    1.80
  -4  11   3    5.50    1.00
   3 -11  -3   13.70    2.60
   3 -11  -3   20.20    2.50
   3 -11  -3   20.00    1.60
  -3  11   3   18.40    2.30
  -3  11   3   20.90    2.60
   2 -11  -3   75.49    4.50
   2 -11  -3   73.09    4.20
   2 -11  -3   76.39    5.70
   2 -11  -3   79.59    5.10
  -2  11   3   82.09    5.40
  -2  11   3   73.69    4.50
   1 -11  -3    4.10    2.30
   1 -11  -3    3.00    1.00
   1 -11  -3    3.70    0.90
   1 -11  -3    4.50    1.60
  -1  11   3    3.60    1.00
  -1  11   3    4.40    1.90
   0 -11  -3    1.20    1.00
   0 -11  -3    1.50    0.90
   0 -11  -3    2.70    2.10
   0 -11  -3    1.70    1.50
   0  11   3    2.20    1.90
   0  11   3    1.80    0.80
  -1 -11  -3   32.30    3.50
  -1 -11  -3   27.90    3.70
  -1 -11  -3   29.00    2.70
  -1 -11  -3   25.20    2.40
   1  11   3   31.00    3.90
  -2 -11  -3    2.60    1.20
  -2 -11  -3    1.50    1.30
   2  11   3    4.80    2.30
  -3 -11  -3   38.80    3.80
  -3 -11  -3   40.00    3.50
   3  11   3   44.30    5.40
 -13  12   3    4.40    1.80
 -13  12   3    7.10    4.20
 -12  12   3    0.90    3.00
 -12  12   3    0.80    1.30
  11 -12  -3   -3.50    3.50
  11 -12  -3    0.90    0.90
 -11  12   3    0.00    1.10
 -11  12   3    2.00    2.60
  10 -12  -3   31.10    2.10
  10 -12  -3   23.70    3.40
 -10  12   3   22.70    3.40
 -10  12   3   29.70    2.40
 -10  12   3   22.50    3.30
   9 -12  -3  142.89    8.70
   9 -12  -3  148.29    7.00
   9 -12  -3  118.99    7.00
  -9  12   3  128.09    8.40
  -9  12   3  131.99    8.30
  -9  12   3  128.69    7.10
   8 -12  -3   20.90    3.00
   8 -12  -3   13.50    2.90
   8 -12  -3   16.60    2.00
   8 -12  -3   20.00    1.80
  -8  12   3   12.70    1.90
  -8  12   3   18.10    2.90
  -8  12   3   16.80    2.70
   7 -12  -3   18.80    2.90
   7 -12  -3   16.20    1.70
   7 -12  -3   17.70    1.90
   7 -12  -3   21.30    2.90
  -7  12   3   15.10    2.40
  -7  12   3   17.70    1.80
  -7  12   3   16.10    2.50
   6 -12  -3    1.70    0.80
   6 -12  -3    3.00    1.70
   6 -12  -3    2.30    2.10
   6 -12  -3    0.30    0.80
  -6  12   3    2.70    1.90
  -6  12   3    1.10    0.80
  -6  12   3    0.20    1.50
   5 -12  -3    7.30    2.40
   5 -12  -3    4.70    1.60
   5 -12  -3    9.20    1.10
  -5  12   3    8.70    2.10
  -5  12   3    6.40    1.70
  -5  12   3    5.10    1.10
   4 -12  -3   -2.10    2.10
   4 -12  -3   -1.10    0.80
   4 -12  -3    0.70    0.90
   4 -12  -3   -1.50    1.40
  -4  12   3    0.00    1.30
  -4  12   3   -3.10    1.80
   3 -12  -3   31.20    3.40
   3 -12  -3   28.50    2.40
   3 -12  -3   25.30    3.30
   3 -12  -3   27.80    2.20
  -3  12   3   32.20    4.10
   2 -12  -3   25.50    2.30
   2 -12  -3   37.50    5.00
   2 -12  -3   31.10    3.50
   2 -12  -3   28.40    2.60
  -2  12   3   27.90    2.60
  -2  12   3   36.90    4.10
   1 -12  -3    7.80    2.90
   1 -12  -3    4.20    1.10
   1 -12  -3    6.40    2.10
   1 -12  -3    7.20    1.40
  -1  12   3    6.90    2.50
  -1  12   3    6.10    1.20
   0 -12  -3   14.40    1.90
   0 -12  -3   15.10    1.60
   0  12   3   15.30    1.90
   0  12   3   11.40    2.90
  -1 -12  -3    7.70    1.60
  -1 -12  -3    8.70    1.60
   1  12   3    4.70    2.80
  -2 -12  -3   69.99    5.10
   2  12   3   89.59    7.50
 -12  13   3   -1.90    1.50
 -12  13   3    6.60    3.50
  11 -13  -3    4.50    1.20
 -11  13   3    5.20    1.60
 -11  13   3    6.10    3.00
  10 -13  -3   10.70    1.40
 -10  13   3   14.10    1.70
 -10  13   3   13.40    2.70
   9 -13  -3   38.40    2.70
   9 -13  -3   29.00    3.00
  -9  13   3   43.20    4.80
  -9  13   3   38.80    2.90
   8 -13  -3   -1.60    1.10
   8 -13  -3   -0.20    1.00
  -8  13   3   -0.90    1.00
  -8  13   3   -1.90    2.00
   7 -13  -3   20.90    2.20
   7 -13  -3   24.50    3.40
  -7  13   3   21.10    2.30
  -7  13   3   20.50    2.70
   6 -13  -3    0.70    1.00
   6 -13  -3    3.60    1.80
   6 -13  -3    3.20    1.10
  -6  13   3    4.20    1.80
   5 -13  -3   -0.30    1.60
   5 -13  -3   -0.60    1.00
   5 -13  -3    2.30    1.10
  -5  13   3    0.70    1.50
  -5  13   3   -0.50    1.20
   4 -13  -3    4.00    1.10
   4 -13  -3    5.00    1.90
   4 -13  -3   -1.20    1.00
  -4  13   3    1.60    1.50
   3 -13  -3    2.80    1.90
   3 -13  -3   -1.20    1.10
   3 -13  -3    1.20    1.10
  -3  13   3   -0.40    1.30
   2 -13  -3   14.00    1.80
   2 -13  -3   11.40    1.60
   2 -13  -3   11.30    2.40
  -2  13   3   10.30    1.70
   1 -13  -3    4.20    1.60
   1 -13  -3    5.90    1.40
  -1  13   3    3.40    1.70
   0 -13  -3   30.60    3.00
   0 -13  -3   25.30    2.70
   0  13   3   27.10    2.60
  -1 -13  -3   26.10    3.80
 -11  14   3    1.20    3.30
 -11  14   3   -0.10    1.60
  10 -14  -3   54.89    3.70
 -10  14   3   55.19    4.10
 -10  14   3   61.19    6.40
   9 -14  -3   17.50    2.20
   9 -14  -3   16.80    2.80
  -9  14   3   12.00    2.90
  -9  14   3   20.20    2.10
   8 -14  -3   34.10    2.70
   8 -14  -3   28.80    3.10
  -8  14   3   31.10    3.00
  -8  14   3   28.80    3.60
   7 -14  -3   -0.10    1.40
   7 -14  -3    0.80    1.20
  -7  14   3    3.30    1.30
  -7  14   3    1.40    2.20
   6 -14  -3   -0.30    1.30
   6 -14  -3   -0.50    1.20
  -6  14   3    0.40    1.30
  -6  14   3    1.90    2.00
   5 -14  -3   -2.60    1.30
   5 -14  -3    0.50    1.30
  -5  14   3    0.20    2.00
   4 -14  -3    0.80    1.30
   4 -14  -3    4.90    1.40
  -4  14   3    0.70    1.70
   3 -14  -3   10.00    1.80
   3 -14  -3    8.50    1.70
  -3  14   3   12.60    2.00
   2 -14  -3   33.60    3.30
   2 -14  -3   29.10    3.20
  -2  14   3   25.30    3.10
   1 -14  -3   89.79    5.80
  -1  14   3   86.79    5.40
 -10  15   3   14.90    2.20
   9 -15  -3   10.90    1.70
  -9  15   3    7.00    3.20
  -9  15   3    8.50    1.90
   8 -15  -3   43.40    3.40
  -8  15   3   40.70    3.70
  -8  15   3   39.60    5.70
   7 -15  -3    3.20    1.50
  -7  15   3    2.30    1.60
  -7  15   3    8.20    2.80
   6 -15  -3   -0.40    1.90
   6 -15  -3    1.60    1.50
  -6  15   3   -2.20    2.20
   5 -15  -3    0.70    1.60
   5 -15  -3    2.80    1.90
  -5  15   3    0.60    2.10
   4 -15  -3   31.90    3.50
  -4  15   3   33.30    4.20
   3 -15  -3    1.90    1.80
  -2  16  -4    6.10    2.40
   2 -16   4    4.20    1.50
  -3  16  -4    8.50    2.80
   3 -16   4    5.70    1.50
  -4  16  -4   55.39    5.90
  -4  16  -4   73.29    5.10
   4 -16   4   63.39    4.00
  -5  16  -4   -0.30    1.80
  -5  16  -4    1.80    2.50
   5 -16   4    1.40    1.10
  -6  16  -4    0.40    3.00
  -6  16  -4   -0.50    1.70
   1  15  -4   -1.40    1.90
  -1 -15   4   -2.70    1.40
   0  15  -4    0.80    1.80
   0 -15   4   -0.70    1.30
  -1  15  -4   11.80    2.30
   1 -15   4    8.30    1.50
  -2  15  -4    5.30    2.40
  -2  15  -4    3.90    2.00
  -3  15  -4    2.30    1.50
  -3  15  -4    1.70    2.00
   3 -15   4    0.70    1.00
  -4  15  -4   30.50    3.90
  -4  15  -4   23.80    3.00
   4 -15   4   24.20    2.30
  -5  15  -4   89.79    5.50
  -5  15  -4   78.69    6.30
   5 -15   4   91.89    4.80
  -6  15  -4   14.50    2.00
  -6  15  -4   16.70    2.80
   6 -15   4   20.30    1.80
  -7  15  -4    8.40    1.80
  -7  15  -4    8.00    2.80
  -8  15  -4    2.70    1.90
  -8  15  -4    0.90    2.60
  -3 -14   4    0.90    1.50
   2  14  -4    6.30    1.90
  -2 -14   4    1.60    1.40
   1  14  -4    0.70    1.60
  -1 -14   4    0.40    1.20
   0  14  -4    1.10    1.40
   0 -14   4   -0.40    1.00
  -1  14  -4   23.80    3.10
  -1  14  -4   28.00    3.10
   1 -14   4   23.30    2.30
  -2  14  -4    7.70    1.70
  -2  14  -4   11.80    2.10
   2 -14   4    7.90    1.20
  -3  14  -4   13.40    1.80
  -3  14  -4    9.00    1.50
  -3  14  -4   12.70    2.10
  -4  14  -4    2.30    1.30
  -4  14  -4    1.10    1.70
   4 -14   4    0.20    0.80
   4 -14   4    0.70    2.80
  -5  14  -4   15.30    1.90
  -5  14  -4   17.50    2.50
   5 -14   4   17.30    1.50
   5 -14   4   18.50    3.70
  -6  14  -4    0.40    1.30
  -6  14  -4    1.40    1.80
   6 -14   4    2.50    0.70
   6 -14   4    2.80    3.10
  -7  14  -4   17.90    2.90
  -7  14  -4   13.70    2.00
   7 -14   4   19.20    3.60
  -8  14  -4   -0.60    1.40
  -8  14  -4   -5.00    2.20
   8 -14   4   -1.90    2.80
  -9  14  -4   30.00    3.90
  -9  14  -4   33.70    3.60
 -10  14  -4   -2.60    3.10
   4  13  -4   -2.10    3.70
  -4 -13   4    4.20    1.50
   3  13  -4    8.70    3.10
   3  13  -4    6.50    1.70
  -3 -13   4    4.40    1.40
   2  13  -4   19.40    2.60
   2  13  -4   18.60    3.10
  -2 -13   4   15.90    1.80
   1  13  -4   18.10    2.20
   1  13  -4   13.00    2.30
   1  13  -4   17.80    2.70
  -1 -13   4   15.50    2.00
   0  13  -4    1.90    1.30
   0  13  -4    0.80    1.50
   0  13  -4    6.20    2.40
   0 -13   4    3.30    1.10
   0 -13   4    3.70    1.00
  -1  13  -4   50.29    4.60
  -1  13  -4   44.10    3.50
  -1  13  -4   38.50    3.30
   1 -13   4   44.00    3.20
   1 -13   4   47.70    4.80
   1 -13   4   43.80    2.90
  -2  13  -4   19.00    2.80
  -2  13  -4   24.30    2.40
  -2  13  -4   16.30    2.60
  -2  13  -4   21.00    2.30
   2 -13   4   27.30    3.50
   2 -13   4   26.30    2.30
   2 -13   4   23.30    1.90
  -3  13  -4   47.10    3.90
  -3  13  -4   51.89    3.40
  -3  13  -4   44.80    4.50
  -3  13  -4   54.59    3.40
   3 -13   4   50.29    3.30
   3 -13   4   48.00    5.40
   3 -13   4   47.30    2.90
  -4  13  -4   23.40    3.50
  -4  13  -4   20.90    2.90
  -4  13  -4   24.30    2.40
   4 -13   4   23.10    3.20
   4 -13   4   23.10    1.80
   4 -13   4   26.60    2.30
  -5  13  -4   89.19    5.70
  -5  13  -4   84.99    4.90
  -5  13  -4   76.59    5.80
   5 -13   4   70.89    6.30
   5 -13   4   87.19    4.30
   5 -13   4   75.59    4.80
  -6  13  -4   33.20    4.40
  -6  13  -4   42.70    3.10
  -6  13  -4   43.90    4.20
   6 -13   4   39.00    3.40
   6 -13   4   39.40    4.90
   6 -13   4   41.70    2.30
  -7  13  -4   23.70    2.50
  -7  13  -4   25.40    3.20
   7 -13   4   21.90    3.10
  -8  13  -4    6.70    1.50
  -8  13  -4    6.00    2.20
   8 -13   4    7.70    2.50
  -9  13  -4    6.30    1.50
  -9  13  -4    2.10    2.30
   9 -13   4    0.70    2.10
 -10  13  -4    3.50    2.90
 -10  13  -4    2.50    1.50
  -5 -12   4    0.70    1.30
   4  12  -4    4.40    2.50
  -4 -12   4    2.80    1.30
   3  12  -4    6.10    1.40
   3  12  -4    6.40    2.30
  -3 -12   4    7.30    1.20
   2  12  -4    5.20    1.30
   2  12  -4    5.70    2.00
   2  12  -4    5.30    1.60
  -2 -12   4    4.40    2.90
  -2 -12   4    5.90    1.10
  -2 -12   4    5.70    1.30
   1  12  -4    4.00    1.80
   1  12  -4    3.00    1.10
   1  12  -4    4.80    1.40
  -1 -12   4    3.20    1.00
  -1 -12   4    4.90    1.20
  -1 -12   4    2.00    1.80
   0  12  -4    4.30    1.20
   0  12  -4    4.90    1.20
   0  12  -4    4.60    1.70
   0 -12   4    1.10    1.80
   0 -12   4    2.90    0.90
   0 -12   4    3.30    0.90
  -1  12  -4    7.70    1.20
  -1  12  -4    9.30    1.90
  -1  12  -4    8.50    1.50
   1 -12   4    7.60    1.90
   1 -12   4    9.50    1.10
   1 -12   4    5.30    1.00
  -2  12  -4    0.90    1.40
  -2  12  -4    0.90    1.10
  -2  12  -4   -1.80    0.80
  -2  12  -4    0.10    0.80
   2 -12   4    0.20    1.70
   2 -12   4    0.40    0.80
   2 -12   4   -0.30    0.50
  -3  12  -4    2.80    1.00
  -3  12  -4    2.50    1.60
  -3  12  -4    3.90    1.30
  -3  12  -4    4.40    0.90
   3 -12   4    4.90    2.10
   3 -12   4    4.20    0.90
   3 -12   4    4.60    0.80
  -4  12  -4   43.70    2.90
  -4  12  -4   34.70    3.70
  -4  12  -4   39.10    3.50
  -4  12  -4   49.10    2.80
   4 -12   4   46.30    2.90
   4 -12   4   40.90    4.40
   4 -12   4   42.70    2.50
  -5  12  -4    4.80    1.50
  -5  12  -4    5.40    1.10
  -5  12  -4    5.10    1.70
   5 -12   4    5.90    1.10
   5 -12   4    8.40    2.20
   5 -12   4    6.60    0.90
  -6  12  -4   88.49    6.10
  -6  12  -4   94.29    5.40
  -6  12  -4   91.09    6.20
   6 -12   4   98.89    6.50
   6 -12   4   96.79    4.80
   6 -12   4  105.39    5.40
  -7  12  -4    2.50    2.10
  -7  12  -4    3.10    1.80
  -7  12  -4    4.90    1.10
   7 -12   4    5.90    1.40
   7 -12   4    4.90    2.00
  -8  12  -4    0.90    2.10
  -8  12  -4   -1.40    1.80
  -8  12  -4    1.60    1.00
   8 -12   4    0.40    1.70
  -9  12  -4    0.90    2.10
  -9  12  -4    2.20    1.20
  -9  12  -4    0.00    2.60
   9 -12   4    1.20    1.90
 -10  12  -4   11.80    2.90
 -10  12  -4    9.20    1.70
 -11  12  -4    5.80    1.80
 -11  12  -4    9.20    3.40
  -6 -11   4   79.29    5.00
   5  11  -4    2.60    1.90
  -5 -11   4    1.50    1.10
   4  11  -4   24.10    3.50
  -4 -11   4   13.90    1.90
   3  11  -4    9.50    1.80
   3  11  -4    5.70    1.20
   3  11  -4    6.50    1.30
  -3 -11   4    5.20    1.00
  -3 -11   4    5.40    1.20
  -3 -11   4    8.70    2.10
   2  11  -4   24.70    3.00
   2  11  -4   19.00    2.10
   2  11  -4   18.80    2.20
  -2 -11   4   18.70    1.80
  -2 -11   4   16.50    1.90
  -2 -11   4   23.70    2.90
   1  11  -4    7.00    1.20
   1  11  -4   10.20    1.40
   1  11  -4    6.50    1.70
  -1 -11   4    9.50    1.20
  -1 -11   4    6.90    1.40
  -1 -11   4    8.00    2.00
   0  11  -4    4.20    0.90
   0  11  -4    2.70    1.30
   0 -11   4    3.70    0.80
   0 -11   4    2.70    1.40
   0 -11   4    4.70    0.80
  -1  11  -4   15.20    2.00
  -1  11  -4    9.20    1.60
  -1  11  -4   15.30    1.60
  -1  11  -4   16.50    1.60
   1 -11   4   13.20    2.10
   1 -11   4   13.50    1.50
   1 -11   4   14.80    1.30
  -2  11  -4   -0.10    0.70
  -2  11  -4    1.40    0.70
  -2  11  -4   -0.20    0.90
  -2  11  -4   -1.30    1.20
   2 -11   4   -0.50    1.60
   2 -11   4    0.20    0.50
   2 -11   4    0.30    0.70
  -3  11  -4    2.60    1.20
  -3  11  -4   -0.50    0.80
  -3  11  -4   -0.30    0.60
  -3  11  -4    0.30    0.60
   3 -11   4   -0.50    0.60
   3 -11   4    0.40    0.40
   3 -11   4    0.70    1.50
  -4  11  -4    1.60    1.30
  -4  11  -4    5.40    0.80
  -4  11  -4    5.60    1.40
  -4  11  -4    6.10    1.10
   4 -11   4    3.20    1.60
   4 -11   4    5.60    0.60
   4 -11   4    3.80    0.90
  -5  11  -4    1.90    1.30
  -5  11  -4   -0.30    0.70
  -5  11  -4   -0.50    1.20
   5 -11   4    0.60    0.70
   5 -11   4    0.30    0.40
   5 -11   4   -1.40    1.40
  -6  11  -4   23.10    2.90
  -6  11  -4   23.10    3.20
  -6  11  -4   21.90    2.00
   6 -11   4   22.50    3.00
  -7  11  -4    2.40    0.80
  -7  11  -4    4.40    1.70
  -7  11  -4    3.70    1.80
   7 -11   4    2.70    1.10
   7 -11   4    4.50    1.50
  -8  11  -4    2.60    1.80
  -8  11  -4    0.80    1.70
  -8  11  -4    1.80    0.90
   8 -11   4    2.00    1.30
   8 -11   4    2.00    1.20
  -9  11  -4    0.80    2.00
  -9  11  -4   -0.40    1.00
  -9  11  -4    2.30    2.10
   9 -11   4    0.90    1.30
 -10  11  -4    7.30    2.70
 -10  11  -4    5.60    2.60
 -11  11  -4   10.80    3.10
 -11  11  -4   11.40    3.20
 -11  11  -4    9.50    1.70
  -7 -10   4   -1.40    1.10
   6  10  -4   16.10    2.30
  -6 -10   4   13.80    1.70
   5  10  -4    3.30    1.60
  -5 -10   4    1.80    0.90
  -5 -10   4    2.30    2.00
  -5 -10   4    3.00    1.50
   4  10  -4    2.70    1.50
   4  10  -4    4.90    1.20
  -4 -10   4    2.40    1.80
  -4 -10   4    1.90    1.10
  -4 -10   4    1.10    0.80
   3  10  -4   26.00    2.80
   3  10  -4   18.60    2.10
   3  10  -4   20.80    2.00
  -3 -10   4   19.10    1.80
  -3 -10   4   19.10    2.00
  -3 -10   4   22.50    2.80
   2  10  -4   15.30    2.30
   2  10  -4   13.60    1.70
   2  10  -4   11.50    1.70
  -2 -10   4   12.40    1.50
  -2 -10   4   13.10    1.40
  -2 -10   4   11.10    1.80
   1  10  -4    7.00    1.10
   1  10  -4    6.70    1.40
   1  10  -4    6.70    1.10
  -1 -10   4    6.80    0.90
  -1 -10   4    6.50    1.40
  -1 -10   4    6.40    0.90
   0  10  -4   91.49    4.80
   0  10  -4   87.59    5.20
   0  10  -4   80.99    4.90
   0 -10   4   84.69    5.40
   0 -10   4   89.19    4.60
   0 -10   4   88.59    4.70
  -1  10  -4    0.40    1.00
  -1  10  -4    1.40    0.60
  -1  10  -4    0.80    0.70
   1 -10   4    2.00    1.20
   1 -10   4   -0.10    0.50
   1 -10   4    0.90    0.50
  -2  10  -4    5.50    0.90
  -2  10  -4    3.60    1.00
  -2  10  -4    4.60    0.70
  -2  10  -4    4.00    1.20
   2 -10   4    4.10    0.60
   2 -10   4    4.90    0.80
   2 -10   4    4.60    1.40
  -3  10  -4    0.80    0.50
  -3  10  -4    0.70    1.00
  -3  10  -4    0.20    0.60
  -3  10  -4    0.60    0.80
   3 -10   4    0.30    0.40
   3 -10   4    1.40    1.30
   3 -10   4   -0.20    0.50
  -4  10  -4   19.90    1.70
  -4  10  -4   19.70    1.50
  -4  10  -4   20.20    2.30
  -4  10  -4   22.10    2.30
   4 -10   4   20.40    1.60
   4 -10   4   21.50    1.30
   4 -10   4   22.30    2.80
  -5  10  -4   78.29    4.80
  -5  10  -4   81.09    4.90
  -5  10  -4   76.39    4.20
   5 -10   4   70.39    4.20
   5 -10   4   75.19    3.80
  -6  10  -4    1.30    1.20
  -6  10  -4    2.80    1.30
   6 -10   4    1.20    1.10
   6 -10   4    1.30    0.80
  -7  10  -4   11.50    1.30
  -7  10  -4   11.80    1.90
  -7  10  -4    7.70    1.60
   7 -10   4   10.10    1.30
   7 -10   4   10.10    1.60
  -8  10  -4    2.40    1.00
  -8  10  -4   -0.70    1.50
  -8  10  -4    3.10    2.30
   8 -10   4    2.40    1.00
   8 -10   4    1.60    1.00
  -9  10  -4   98.19    6.50
  -9  10  -4   91.89    5.50
  -9  10  -4   91.59    6.20
   9 -10   4  103.39    5.10
 -10  10  -4    7.50    2.40
 -10  10  -4    4.40    1.20
 -10  10  -4    9.20    2.60
 -11  10  -4    9.00    1.60
 -11  10  -4   11.40    3.00
 -12  10  -4    4.60    3.40
  -8  -9   4   30.40    2.80
   7   9  -4    6.30    1.50
  -7  -9   4    6.20    1.20
   6   9  -4    1.20    1.50
   6   9  -4    1.60    1.40
  -6  -9   4    1.60    1.40
  -6  -9   4    3.10    1.90
  -6  -9   4    1.00    1.00
   5   9  -4   12.20    1.60
  -5  -9   4   11.10    1.50
  -5  -9   4   16.70    1.90
  -5  -9   4   13.60    2.10
   4   9  -4   49.20    3.50
   4   9  -4   45.70    3.20
  -4  -9   4   45.60    2.90
  -4  -9   4   46.60    3.70
  -4  -9   4   48.40    3.10
   3   9  -4    9.00    1.20
   3   9  -4   10.00    1.20
   3   9  -4   11.00    1.50
  -3  -9   4    9.30    1.20
  -3  -9   4    7.30    1.50
  -3  -9   4    8.30    1.10
   2   9  -4   40.50    2.90
   2   9  -4   38.50    2.60
   2   9  -4   42.30    2.60
  -2  -9   4   38.40    2.40
  -2  -9   4   38.10    3.00
  -2  -9   4   39.10    2.50
   1   9  -4   10.30    1.40
   1   9  -4   11.00    1.50
   1   9  -4   12.20    1.30
  -1  -9   4   11.20    1.10
  -1  -9   4   13.50    2.00
  -1  -9   4   11.10    1.10
   0   9  -4   24.30    2.10
   0   9  -4   23.30    1.70
   0   9  -4   21.60    1.80
   0   9  -4   25.70    2.00
   0  -9   4   25.40    1.60
   0  -9   4   24.70    2.40
   0  -9   4   23.50    1.70
  -1   9  -4   43.70    2.90
  -1   9  -4   42.40    2.50
  -1   9  -4   45.50    3.00
  -1   9  -4   43.40    2.60
   1  -9   4   42.00    2.40
   1  -9   4   44.00    3.20
   1  -9   4   39.90    2.50
  -2   9  -4   10.90    1.50
  -2   9  -4   12.70    1.20
  -2   9  -4   10.50    1.10
  -2   9  -4   12.00    1.50
   2  -9   4   13.00    0.90
   2  -9   4   10.70    1.10
  -3   9  -4   74.29    4.20
  -3   9  -4   73.69    3.70
  -3   9  -4   64.29    4.20
  -3   9  -4   68.09    3.80
   3  -9   4   65.09    4.40
   3  -9   4   66.99    3.80
   3  -9   4   69.89    3.50
  -4   9  -4   47.50    2.50
  -4   9  -4   47.00    3.20
  -4   9  -4   43.40    3.20
  -4   9  -4   47.00    2.70
   4  -9   4   46.10    3.40
   4  -9   4   45.80    2.70
   4  -9   4   47.00    2.40
  -5   9  -4   10.30    1.20
  -5   9  -4    9.30    1.40
  -5   9  -4   11.10    1.60
   5  -9   4   11.90    1.20
   5  -9   4   11.80    1.60
  -6   9  -4  116.99    6.80
  -6   9  -4  121.39    6.20
  -6   9  -4  121.89    6.70
   6  -9   4  116.99    6.50
   6  -9   4  114.39    6.20
  -7   9  -4   86.19    4.80
  -7   9  -4   65.59    4.80
   7  -9   4   73.29    4.20
   7  -9   4   74.19    4.20
  -8   9  -4  117.59    6.80
  -8   9  -4  116.99    6.40
  -8   9  -4  127.29    7.20
   8  -9   4  118.69    6.20
  -9   9  -4    0.70    1.70
  -9   9  -4   -1.80    1.50
  -9   9  -4   -1.20    0.80
 -10   9  -4   53.19    5.00
 -10   9  -4   49.80    4.40
 -10   9  -4   49.40    3.40
 -11   9  -4   30.30    2.80
 -11   9  -4   23.80    3.60
 -11   9  -4   28.40    4.20
 -12   9  -4    1.00    3.20
 -12   9  -4    7.80    1.80
  -9  -8   4   -2.10    1.10
   8   8  -4    0.80    1.10
  -8  -8   4    0.70    1.00
   7   8  -4    8.30    1.50
   7   8  -4    7.60    1.40
  -7  -8   4    5.80    1.40
  -7  -8   4    7.50    1.20
  -7  -8   4   10.90    2.10
   6   8  -4    1.90    1.10
   6   8  -4    3.20    1.20
  -6  -8   4    2.70    0.90
  -6  -8   4    2.30    1.40
  -6  -8   4    2.80    1.00
   5   8  -4   51.79    3.40
   5   8  -4   54.49    3.50
  -5  -8   4   54.69    3.90
  -5  -8   4   53.79    3.20
  -5  -8   4   51.29    3.30
   4   8  -4  139.29    7.50
   4   8  -4  143.39    7.50
  -4  -8   4  147.99    7.80
  -4  -8   4  144.19    7.30
  -4  -8   4  138.39    7.40
   3   8  -4  775.82   38.70
   3   8  -4  796.72   38.80
   3   8  -4  781.12   38.70
  -3  -8   4  839.32   38.70
  -3  -8   4  781.62   38.60
  -3  -8   4  813.32   39.00
   2   8  -4   45.60    2.80
   2   8  -4   42.40    2.70
   2   8  -4   49.20    3.00
  -2  -8   4   49.00    2.70
  -2  -8   4   49.20    2.70
  -2  -8   4   41.40    3.10
   1   8  -4  214.08   10.40
   1   8  -4  194.68   10.60
   1   8  -4  215.98   10.60
  -1  -8   4  214.88   10.90
  -1  -8   4  203.08   10.30
   0   8  -4   12.20    1.10
   0   8  -4   10.90    1.30
   0   8  -4    9.60    1.00
   0   8  -4    9.60    1.40
   0  -8   4   10.80    1.10
   0  -8   4    7.50    1.20
   0  -8   4   11.50    0.90
  -1   8  -4    0.50    0.50
  -1   8  -4    1.30    0.70
  -1   8  -4   -0.10    0.40
  -1   8  -4   -0.40    0.60
   1  -8   4    0.40    0.30
   1  -8   4    0.70    0.80
   1  -8   4   -0.10    0.30
  -2   8  -4   37.90    2.30
  -2   8  -4   41.70    2.70
  -2   8  -4   38.40    2.20
  -2   8  -4   38.60    2.60
   2  -8   4   40.00    2.10
   2  -8   4   35.30    2.80
   2  -8   4   37.40    2.20
  -3   8  -4    3.90    0.90
  -3   8  -4    6.10    1.20
  -3   8  -4    5.50    0.70
  -3   8  -4    5.90    0.70
   3  -8   4    6.10    1.20
   3  -8   4    5.80    0.60
  -4   8  -4   11.50    1.60
  -4   8  -4   10.20    1.00
  -4   8  -4   11.20    0.80
   4  -8   4   10.20    1.10
   4  -8   4   10.00    1.50
  -5   8  -4    0.70    0.50
  -5   8  -4    0.40    0.80
  -5   8  -4    1.20    0.80
   5  -8   4    1.40    0.80
   5  -8   4    0.80    0.50
  -6   8  -4   73.39    4.60
  -6   8  -4   81.29    4.90
  -6   8  -4   87.09    4.30
   6  -8   4   72.99    4.30
   6  -8   4   80.69    4.40
  -7   8  -4   72.49    4.10
  -7   8  -4   69.19    4.40
  -7   8  -4   72.49    4.80
   7  -8   4   75.79    4.10
   7  -8   4   75.09    3.90
  -8   8  -4  186.98    9.30
  -8   8  -4  171.28    9.60
  -8   8  -4  189.28   10.00
  -9   8  -4   37.30    3.60
  -9   8  -4   33.00    2.50
  -9   8  -4   31.90    3.10
 -10   8  -4   13.60    2.40
 -10   8  -4   14.20    2.20
 -10   8  -4   15.00    1.80
 -11   8  -4    9.20    2.70
 -11   8  -4   12.00    1.70
 -11   8  -4   12.80    2.40
 -12   8  -4   -1.50    1.50
 -12   8  -4    0.40    3.20
 -10  -7   4   10.50    1.80
  -9  -7   4   25.90    2.50
   8   7  -4    2.70    1.40
   8   7  -4   -0.40    0.70
  -8  -7   4    3.00    1.60
  -8  -7   4    1.40    0.90
   7   7  -4    1.00    0.90
   7   7  -4    3.30    1.10
  -7  -7   4    0.70    0.70
  -7  -7   4    1.80    1.00
  -7  -7   4    2.70    1.50
   6   7  -4   16.60    1.90
   6   7  -4   16.60    1.90
  -6  -7   4   21.20    2.50
  -6  -7   4   17.20    1.60
  -6  -7   4   18.50    1.90
   5   7  -4   44.00    2.80
   5   7  -4   45.20    2.80
  -5  -7   4   41.90    2.60
  -5  -7   4   41.60    2.70
  -5  -7   4   38.60    3.00
   4   7  -4   24.10    1.90
   4   7  -4   23.10    1.80
  -4  -7   4   22.10    2.10
  -4  -7   4   26.40    1.80
  -4  -7   4   23.40    1.60
   3   7  -4   21.60    1.70
   3   7  -4   23.80    1.80
   3   7  -4   22.90    1.60
  -3  -7   4   21.50    2.00
  -3  -7   4   21.90    1.60
  -3  -7   4   24.80    1.60
   2   7  -4    0.40    0.40
   2   7  -4    0.20    0.40
   2   7  -4    0.00    0.60
  -2  -7   4    0.10    0.60
  -2  -7   4   -0.20    0.30
  -2  -7   4    0.80    0.40
   1   7  -4   43.70    2.50
   1   7  -4   40.80    2.70
   1   7  -4   42.30    2.60
  -1  -7   4   44.20    2.40
  -1  -7   4   43.00    2.40
  -1  -7   4   42.60    2.80
   0   7  -4  162.28    8.30
   0   7  -4  153.68    8.10
   0   7  -4  157.08    8.00
   0  -7   4  155.78    8.00
   0  -7   4  178.88    8.50
   0  -7   4  159.18    8.00
  -1   7  -4   64.49    3.40
  -1   7  -4   63.69    3.30
  -1   7  -4   63.29    3.70
   1  -7   4   60.19    3.40
   1  -7   4   61.69    3.80
   1  -7   4   67.39    3.30
  -2   7  -4   48.40    2.50
  -2   7  -4   44.30    2.60
  -2   7  -4   46.00    2.90
   2  -7   4   45.20    2.60
   2  -7   4   45.60    2.40
   2  -7   4   48.40    3.10
  -3   7  -4   67.29    3.50
  -3   7  -4   70.49    3.70
  -3   7  -4   64.59    4.00
   3  -7   4   69.89    4.10
   3  -7   4   71.89    3.40
   3  -7   4   66.39    3.60
  -4   7  -4    8.10    1.20
  -4   7  -4    9.30    0.90
  -4   7  -4    7.50    0.60
   4  -7   4    7.00    0.90
   4  -7   4    8.10    1.10
  -5   7  -4   39.60    2.30
  -5   7  -4   37.70    2.60
  -5   7  -4   34.70    2.70
   5  -7   4   39.50    2.30
   5  -7   4   35.90    2.40
  -6   7  -4   18.80    2.10
  -6   7  -4   20.20    1.50
  -6   7  -4   16.10    1.90
   6  -7   4   18.50    1.40
   6  -7   4   19.30    1.50
  -7   7  -4  102.49    5.70
  -7   7  -4  108.69    6.30
  -7   7  -4  117.79    6.30
  -8   7  -4   36.50    3.30
  -8   7  -4   45.50    3.50
  -8   7  -4   41.70    2.70
  -9   7  -4   10.90    1.40
  -9   7  -4   10.50    1.90
  -9   7  -4   15.60    2.10
 -10   7  -4   56.49    4.10
 -10   7  -4   62.09    3.70
 -10   7  -4   53.99    4.60
 -11   7  -4    0.30    1.20
 -11   7  -4    1.60    2.20
 -11   7  -4   -0.20    2.90
 -12   7  -4    3.80    3.00
 -12   7  -4    9.50    1.90
 -11  -6   4    4.40    1.60
 -11  -6   4    1.90    2.30
 -10  -6   4    8.70    1.40
   9   6  -4    6.30    1.60
  -9  -6   4    8.60    1.30
  -9  -6   4    7.40    2.00
   8   6  -4    4.70    1.30
  -8  -6   4    3.60    0.80
  -8  -6   4    3.70    1.40
   7   6  -4   60.39    3.70
   7   6  -4   62.49    3.50
  -7  -6   4   60.99    4.00
  -7  -6   4   60.59    3.60
   6   6  -4   55.49    3.50
   6   6  -4   58.69    3.40
  -6  -6   4   59.09    3.30
  -6  -6   4   60.49    3.70
   5   6  -4   22.30    1.70
   5   6  -4   21.60    1.70
  -5  -6   4   25.60    2.00
  -5  -6   4   21.50    1.60
  -5  -6   4   23.00    1.70
   4   6  -4  301.27   14.60
   4   6  -4  310.47   14.60
  -4  -6   4  295.57   14.50
  -4  -6   4  302.37   14.50
  -4  -6   4  262.07   14.80
   3   6  -4   22.10    1.70
   3   6  -4   22.20    1.50
   3   6  -4   24.40    1.60
  -3  -6   4   24.10    1.50
  -3  -6   4   22.30    1.60
  -3  -6   4   22.70    1.80
   2   6  -4   69.19    3.70
   2   6  -4   62.39    3.50
  -2  -6   4   67.29    3.60
  -2  -6   4   68.79    3.80
  -2  -6   4   67.59    3.50
   1   6  -4  179.98    9.00
   1   6  -4  189.68    9.10
   1   6  -4  189.98    9.00
  -1  -6   4  165.78    9.20
  -1  -6   4  176.78    9.00
  -1  -6   4  184.38    8.90
   0   6  -4    3.10    0.50
   0   6  -4    4.40    0.70
   0   6  -4    5.20    0.60
   0  -6   4    4.10    0.50
   0  -6   4    3.50    0.70
   0  -6   4    3.80    0.50
  -1   6  -4   57.99    3.00
  -1   6  -4   59.79    2.90
  -1   6  -4   54.89    3.20
   1  -6   4   52.69    3.30
   1  -6   4   57.39    2.90
   1  -6   4   53.99    3.00
  -2   6  -4   78.19    3.90
  -2   6  -4   79.99    4.30
  -2   6  -4   75.79    4.00
   2  -6   4   74.99    4.30
   2  -6   4   73.09    4.00
   2  -6   4   78.99    3.80
  -3   6  -4    0.80    0.60
  -3   6  -4    0.50    0.20
  -3   6  -4    0.50    0.30
   3  -6   4    0.20    0.30
   3  -6   4    0.70    0.60
  -4   6  -4    0.90    0.70
  -4   6  -4    2.90    0.50
   4  -6   4    1.00    0.60
   4  -6   4    2.10    0.50
  -5   6  -4   78.49    4.20
  -5   6  -4   89.69    4.70
   5  -6   4   80.29    4.10
   5  -6   4   74.39    4.30
  -6   6  -4   -0.40    0.80
  -6   6  -4    1.00    0.50
  -7   6  -4   21.30    2.00
  -7   6  -4   24.50    2.30
  -7   6  -4   23.30    1.70
  -8   6  -4   23.10    2.40
  -8   6  -4   21.00    2.10
  -8   6  -4   16.50    2.10
  -9   6  -4   14.10    1.70
  -9   6  -4   14.30    2.00
  -9   6  -4   10.90    1.30
 -10   6  -4    9.30    1.60
 -10   6  -4    9.80    2.10
 -10   6  -4    9.00    1.50
 -11   6  -4   46.20    3.60
 -11   6  -4   41.60    4.50
 -11   6  -4   46.00    3.50
 -12   6  -4    2.20    2.80
 -12   6  -4    6.00    1.80
 -11  -5   4   -1.80    2.00
 -11  -5   4    0.90    1.30
  10   5  -4    1.70    2.50
 -10  -5   4    2.40    1.10
   9   5  -4    5.60    1.40
  -9  -5   4    5.60    1.00
  -9  -5   4    4.70    1.30
   8   5  -4    5.40    1.10
  -8  -5   4    2.50    1.00
  -8  -5   4    3.80    0.80
   7   5  -4    3.40    0.80
   7   5  -4    3.70    0.70
  -7  -5   4    3.10    0.90
  -7  -5   4    3.60    0.60
   6   5  -4   40.40    2.40
   6   5  -4   41.90    2.60
  -6  -5   4   42.20    2.70
  -6  -5   4   41.10    2.40
   5   5  -4   27.60    1.80
   5   5  -4   26.10    1.80
  -5  -5   4   29.10    1.80
   4   5  -4   82.69    4.50
   4   5  -4   87.89    4.50
  -4  -5   4   84.89    4.50
  -4  -5   4   83.49    4.50
  -4  -5   4   91.49    4.70
   3   5  -4    2.30    0.50
   3   5  -4    2.10    0.40
  -3  -5   4    2.10    0.60
  -3  -5   4    2.00    0.40
  -3  -5   4    1.30    0.40
   2   5  -4   98.49    4.70
   2   5  -4   91.39    4.80
  -2  -5   4   92.99    4.70
  -2  -5   4   92.19    4.70
  -2  -5   4   87.79    4.90
   1   5  -4  200.28    9.70
   1   5  -4  189.08    9.90
   1   5  -4  186.28    9.80
  -1  -5   4  208.08   10.00
  -1  -5   4  194.18    9.70
  -1  -5   4  211.68    9.80
   0   5  -4    0.80    0.20
   0   5  -4    1.00    0.40
   0   5  -4    0.80    0.30
   0  -5   4    0.60    0.20
   0  -5   4    1.40    0.50
  -1   5  -4   21.60    1.50
  -1   5  -4   22.00    1.30
  -1   5  -4   19.80    1.20
   1  -5   4   24.40    1.60
   1  -5   4   17.80    1.20
   1  -5   4   19.30    1.10
  -2   5  -4    2.80    0.40
  -2   5  -4    1.60    0.50
  -2   5  -4    3.00    0.40
   2  -5   4    2.80    0.60
   2  -5   4    4.60    0.50
  -3   5  -4    5.20    0.40
  -3   5  -4    5.40    0.60
  -3   5  -4    5.90    0.80
   3  -5   4    5.40    0.60
   3  -5   4    4.90    0.70
  -4   5  -4    5.00    0.80
  -4   5  -4    3.60    0.50
   4  -5   4    3.70    0.50
   4  -5   4    3.20    0.50
  -5   5  -4    1.40    0.50
  -5   5  -4    0.70    0.60
   5  -5   4    2.20    0.50
  -6   5  -4    1.90    0.60
  -6   5  -4    2.90    0.80
  -7   5  -4   -0.10    0.50
  -7   5  -4    1.40    0.90
  -8   5  -4   -0.20    1.00
  -8   5  -4    0.40    0.70
  -8   5  -4   -1.40    0.70
  -9   5  -4   55.69    3.40
  -9   5  -4   55.89    3.40
  -9   5  -4   51.69    3.80
 -10   5  -4   -2.10    1.50
 -10   5  -4   -0.80    1.00
 -10   5  -4    0.60    1.20
 -11   5  -4   -2.40    2.00
 -11   5  -4    2.70    1.00
 -11   5  -4    3.10    1.50
 -11   5  -4    2.30    1.40
 -12   5  -4    6.50    3.30
 -12   5  -4    3.40    1.90
 -12  -4   4   39.50    4.70
 -12  -4   4   24.10    3.00
 -11  -4   4   44.20    4.10
 -11  -4   4   42.10    3.20
  10   4  -4    8.70    1.60
 -10  -4   4    7.80    1.20
 -10  -4   4    7.70    1.60
 -10  -4   4    5.80    1.60
   9   4  -4    3.90    1.00
  -9  -4   4    5.10    1.20
  -9  -4   4    6.00    0.90
   8   4  -4    0.80    0.70
  -8  -4   4    1.40    0.60
  -8  -4   4    1.10    0.80
   7   4  -4   62.89    3.30
   7   4  -4   63.69    3.60
  -7  -4   4   63.69    3.50
  -7  -4   4   63.49    3.70
   6   4  -4   -0.10    0.40
   6   4  -4    0.40    0.40
  -6  -4   4    0.30    0.40
  -6  -4   4    0.00    0.50
   5   4  -4   14.80    1.20
  -5  -4   4   15.30    1.30
  -5  -4   4   14.40    1.10
   4   4  -4  210.98   10.30
  -4  -4   4  209.08   10.40
  -4  -4   4  207.68   10.30
   3   4  -4   30.20    1.70
   3   4  -4   27.00    1.60
  -3  -4   4   27.00    1.60
  -3  -4   4   28.90    1.70
  -3  -4   4   28.00    1.80
   2   4  -4  240.88   12.10
   2   4  -4  227.38   12.20
  -2  -4   4  262.07   12.30
  -2  -4   4  248.88   12.10
  -2  -4   4  266.37   12.20
   1   4  -4 1211.08   57.29
   1   4  -4 1175.48   57.39
   1   4  -4 1182.68   57.29
  -1  -4   4 1155.28   57.49
  -1  -4   4 1267.67   57.29
  -1  -4   4 1170.98   57.29
   0   4  -4  226.58   10.70
   0   4  -4  215.48   10.50
   0   4  -4  211.68   10.50
   0  -4   4  213.68   10.50
   0  -4   4  215.78   10.50
   0  -4   4  211.58   10.70
  -1   4  -4  353.46   18.80
  -1   4  -4  390.56   18.70
  -1   4  -4  399.26   18.60
   1  -4   4  389.56   18.80
   1  -4   4  395.76   18.70
  -2   4  -4  133.89    6.50
  -2   4  -4  133.59    6.80
  -2   4  -4  133.89    6.60
   2  -4   4  131.19    6.70
   2  -4   4  135.09    6.60
  -3   4  -4   11.30    0.80
  -3   4  -4   10.50    0.60
  -3   4  -4   10.60    1.00
   3  -4   4   10.10    0.70
   3  -4   4    9.70    0.80
  -4   4  -4   68.99    3.60
  -4   4  -4   66.09    3.70
   4  -4   4   68.49    3.60
  -5   4  -4  191.78    9.90
  -5   4  -4  199.08    9.70
  -6   4  -4    2.70    0.80
  -6   4  -4    1.80    0.50
  -7   4  -4    4.00    0.70
  -7   4  -4    4.70    1.00
  -8   4  -4    0.20    0.60
  -8   4  -4    0.90    0.80
  -8   4  -4    0.20    0.90
  -9   4  -4   53.39    3.30
  -9   4  -4   61.59    3.90
  -9   4  -4   53.69    3.40
 -10   4  -4   -0.10    1.50
 -10   4  -4   -1.40    1.00
 -10   4  -4    0.20    0.80
 -10   4  -4    2.10    1.00
 -11   4  -4   -0.50    1.30
 -11   4  -4   -1.70    1.90
 -12   4  -4    4.20    2.00
 -12  -3   4    7.70    1.40
 -12  -3   4    4.40    2.10
  11   3  -4    9.50    1.70
 -11  -3   4    6.70    1.80
 -11  -3   4    3.00    1.60
 -11  -3   4    8.10    1.30
  10   3  -4    1.30    1.00
 -10  -3   4   -0.50    1.20
 -10  -3   4   -1.20    1.00
 -10  -3   4    0.50    0.80
   9   3  -4   13.10    1.60
  -9  -3   4   11.40    1.30
  -9  -3   4    8.90    1.30
  -9  -3   4   13.40    1.90
   8   3  -4   18.10    1.60
  -8  -3   4   16.40    1.60
  -8  -3   4   20.70    1.50
   7   3  -4    4.40    0.70
   7   3  -4    5.50    0.60
   7   3  -4    3.90    0.50
  -7  -3   4    3.40    0.60
  -7  -3   4    4.60    0.80
   6   3  -4    7.20    0.80
  -6  -3   4    7.80    1.00
  -6  -3   4    9.00    0.80
   5   3  -4    3.90    0.50
  -5  -3   4    5.40    0.70
  -5  -3   4    4.50    0.60
   4   3  -4    8.80    0.70
  -4  -3   4    8.90    0.90
  -4  -3   4    9.50    0.70
   3   3  -4    4.00    0.50
  -3  -3   4    4.50    0.60
  -3  -3   4    4.40    0.50
   2   3  -4   86.49    4.40
   2   3  -4   86.39    4.30
  -2  -3   4   83.39    4.30
  -2  -3   4   87.29    4.30
  -2  -3   4   87.89    4.50
   1   3  -4   68.99    3.40
   1   3  -4   68.99    3.30
   1   3  -4   64.59    3.40
  -1  -3   4   66.59    3.30
  -1  -3   4   64.79    3.30
  -1  -3   4   63.79    3.50
   0   3  -4  140.99    7.00
   0   3  -4  142.29    6.90
   0   3  -4  149.99    7.10
   0  -3   4  135.09    6.90
   0  -3   4  141.99    7.10
  -1   3  -4    4.80    0.50
  -1   3  -4    5.00    0.40
  -1   3  -4    3.70    0.60
   1  -3   4    4.60    0.60
   1  -3   4    4.80    0.50
  -2   3  -4   58.79    3.00
  -2   3  -4   58.89    3.10
   2  -3   4   59.39    3.00
  -3   3  -4   67.29    3.60
  -3   3  -4   68.39    3.50
   3  -3   4   70.49    3.50
  -4   3  -4  395.96   19.00
  -4   3  -4  392.86   18.80
  -4   3  -4  384.36   19.00
  -5   3  -4    0.10    0.30
  -5   3  -4    0.70    0.20
  -5   3  -4    0.50    0.40
  -6   3  -4   25.40    1.40
  -6   3  -4   26.10    1.80
  -6   3  -4   27.20    1.80
  -7   3  -4    0.70    0.60
  -7   3  -4    1.00    0.70
  -7   3  -4    0.70    0.30
  -8   3  -4   22.50    1.80
  -8   3  -4   24.20    2.00
  -8   3  -4   25.80    1.80
  -8   3  -4   26.70    2.20
  -9   3  -4   33.50    2.30
  -9   3  -4   41.20    3.00
  -9   3  -4   38.10    2.30
  -9   3  -4   36.50    2.70
 -10   3  -4   33.40    2.90
 -10   3  -4   33.80    3.40
 -11   3  -4    3.00    2.10
 -11   3  -4    3.50    1.50
 -13  -2   4  170.88   10.30
  12   2  -4   12.20    1.90
 -12  -2   4    9.30    2.30
  11   2  -4    8.70    1.40
 -11  -2   4    6.70    1.10
 -11  -2   4    6.70    1.70
 -11  -2   4    5.20    1.40
  10   2  -4   51.69    3.20
 -10  -2   4   52.89    3.80
 -10  -2   4   47.00    3.30
 -10  -2   4   52.39    3.10
   9   2  -4  170.28    8.60
  -9  -2   4  163.88    8.90
  -9  -2   4  166.78    8.50
  -9  -2   4  170.78    8.70
   8   2  -4   13.30    1.20
  -8  -2   4   13.20    1.20
  -8  -2   4   11.90    1.40
  -8  -2   4   13.00    1.60
   7   2  -4   10.30    0.70
   7   2  -4    9.60    1.00
  -7  -2   4    8.90    0.90
  -7  -2   4    9.30    1.10
   6   2  -4   20.30    1.30
   6   2  -4   18.90    1.20
  -6  -2   4   19.10    1.40
  -6  -2   4   21.10    1.30
   5   2  -4  149.09    7.10
  -5  -2   4  133.09    7.20
  -5  -2   4  146.09    7.10
   4   2  -4  717.33   34.70
  -4  -2   4  740.83   34.80
  -4  -2   4  704.13   34.70
  -3  -2   4  426.96   20.10
  -3  -2   4  404.06   20.10
   2   2  -4  210.38   10.20
   2   2  -4  224.08   10.20
  -2  -2   4  195.88   10.10
  -2  -2   4  204.78   10.20
   0   2  -4 1046.60   47.80
   0   2  -4 1003.40   47.80
   0  -2   4 1007.70   47.80
   0  -2   4  938.61   47.60
   0  -2   4  963.50   47.60
  -1   2  -4 1302.87   65.49
  -1   2  -4 1378.16   65.69
   1  -2   4 1422.96   65.79
  -2   2  -4   52.89    2.70
   2  -2   4   53.69    2.70
  -3   2  -4  461.55   25.50
  -3   2  -4  578.74   25.50
  -3   2  -4  548.25   25.50
  -4   2  -4  282.17   13.80
  -4   2  -4  279.37   13.80
  -4   2  -4  290.87   13.90
  -5   2  -4  109.99    5.70
  -5   2  -4  114.89    5.60
  -5   2  -4  107.89    5.50
  -6   2  -4  120.19    6.10
  -6   2  -4  126.79    6.20
  -6   2  -4  123.89    6.30
  -7   2  -4   13.90    1.00
  -7   2  -4   12.00    1.30
  -7   2  -4   13.40    1.30
  -7   2  -4   13.00    1.40
  -8   2  -4   26.10    1.90
  -8   2  -4   21.60    1.40
  -8   2  -4   19.80    2.00
  -8   2  -4   19.90    1.60
  -9   2  -4    4.60    0.80
  -9   2  -4    3.20    0.70
  -9   2  -4    4.90    0.70
  -9   2  -4    7.40    1.20
  -9   2  -4    5.90    1.20
 -10   2  -4   63.49    4.20
 -10   2  -4   66.59    3.50
 -10   2  -4   65.59    4.40
 -11   2  -4   14.30    2.50
 -11   2  -4   12.80    2.10
 -11   2  -4   12.60    1.30
  13   1  -4   16.70    2.30
 -13  -1   4    9.30    2.60
  12   1  -4    1.00    1.40
 -12  -1   4    0.00    1.70
 -12  -1   4    2.10    1.50
  11   1  -4   14.40    1.90
 -11  -1   4   15.40    2.10
  10   1  -4   25.30    2.00
 -10  -1   4   22.10    2.40
   9   1  -4   18.30    1.50
  -9  -1   4   17.50    1.90
  -9  -1   4   16.20    1.40
   8   1  -4   34.70    2.10
  -8  -1   4   33.30    2.40
  -8  -1   4   34.70    2.10
   7   1  -4    7.00    0.80
   7   1  -4    7.50    0.70
  -7  -1   4    6.50    0.90
  -7  -1   4    8.60    0.80
   6   1  -4    3.20    0.50
   6   1  -4    3.30    0.50
  -6  -1   4    3.90    0.50
  -6  -1   4    3.30    0.70
   5   1  -4    0.10    0.20
   5   1  -4    0.30    0.30
  -5  -1   4    0.00    0.20
  -5  -1   4   -0.50    0.30
   4   1  -4   51.89    2.70
  -4  -1   4   50.59    2.80
  -3  -1   4    9.00    0.70
  -3  -1   4   10.10    0.80
  -2  -1   4   72.29    3.80
  -2  -1   4   75.69    3.60
  -2  -1   4   71.49    3.70
   1   1  -4  162.38    7.70
   1   1  -4  162.68    7.70
  -1  -1   4  145.49    7.70
  -1  -1   4  166.18    7.80
  -1  -1   4  155.08    7.70
   0   1  -4   11.60    0.70
   0   1  -4   11.00    0.70
   0   1  -4   11.30    0.70
   0  -1   4   12.00    0.70
  -1   1  -4  198.18    9.40
  -1   1  -4  198.98    9.40
   1  -1   4  186.68    9.40
  -2   1  -4   91.39    4.60
  -3   1  -4  107.19    5.40
  -3   1  -4  109.69    5.40
  -4   1  -4  148.89    7.40
  -4   1  -4  148.39    7.30
  -5   1  -4   17.40    1.30
  -5   1  -4   16.40    1.10
  -5   1  -4   16.80    1.30
  -6   1  -4   57.19    3.00
  -6   1  -4   58.29    3.00
  -6   1  -4   54.89    3.10
  -6   1  -4   55.89    3.20
  -7   1  -4    5.40    0.80
  -7   1  -4    5.00    0.80
  -7   1  -4    5.50    0.70
  -7   1  -4    4.40    0.70
  -8   1  -4   15.50    1.40
  -8   1  -4   16.30    1.60
  -8   1  -4   20.70    1.40
  -9   1  -4    1.10    0.60
  -9   1  -4    0.10    1.00
  -9   1  -4    0.80    1.00
 -10   1  -4    8.20    1.00
 -10   1  -4    9.10    1.60
 -10   1  -4    9.90    1.70
 -11   1  -4    1.10    1.60
 -11   1  -4    2.00    1.20
 -11   1  -4    4.60    2.20
  13   0  -4    2.50    1.50
 -13   0   4    1.10    2.30
  12   0  -4    6.50    1.30
 -12   0   4    4.40    1.80
  11   0  -4  108.19    5.30
 -11   0   4   79.49    6.00
  10   0  -4    2.80    0.70
 -10   0   4    2.00    1.10
   9   0  -4  135.39    6.60
  -9   0   4  121.09    7.00
   8   0  -4  125.79    6.40
   8   0  -4  131.59    6.30
  -8   0   4  123.79    6.80
   7   0  -4  212.98   10.40
   7   0  -4  201.88   10.40
  -7   0   4  220.48   10.80
   6   0  -4  100.89    5.10
   6   0  -4  105.99    5.10
  -6   0   4   95.29    5.30
   5   0  -4  542.95   26.10
   5   0  -4  548.35   26.10
  -5   0   4  532.25   26.30
   4   0  -4   41.20    2.20
   4   0  -4   39.70    2.10
  -4   0   4   39.60    2.30
   3   0  -4    2.00    0.40
   3   0  -4    3.30    0.50
  -3   0   4    2.60    0.50
   2   0  -4    8.00    0.70
   2   0  -4    7.30    0.60
  -2   0   4    7.00    0.70
  -2   0   4    7.40    0.50
  -2   0   4    7.90    0.60
   1   0  -4  269.97   13.60
   1   0  -4  283.67   13.60
   1   0  -4  277.07   13.40
  -1   0   4  263.37   13.40
  -1   0   4  300.47   13.60
  -1   0   4  280.67   13.50
   0   0  -4  181.08    8.70
   0   0  -4  182.08    8.50
   0   0  -4  188.98    8.50
   0   0  -4  150.08    8.50
  -1   0  -4    0.90    0.40
  -1   0  -4    1.10    0.20
  -2   0  -4    0.40    0.20
  -2   0  -4    0.60    0.30
  -2   0  -4    1.00    0.40
  -3   0  -4   56.99    3.10
  -3   0  -4   61.59    3.20
  -3   0  -4   60.79    3.10
  -4   0  -4   12.30    1.00
  -4   0  -4   13.60    1.20
  -4   0  -4   14.90    1.00
  -5   0  -4    6.10    0.80
  -5   0  -4    6.50    0.90
  -5   0  -4    5.50    0.70
  -6   0  -4    8.10    0.90
  -6   0  -4   10.50    1.20
  -6   0  -4   10.20    1.20
  -7   0  -4   23.70    1.70
  -7   0  -4   25.00    1.70
  -7   0  -4   23.80    1.90
  -8   0  -4    1.90    0.70
  -8   0  -4    2.00    0.70
  -8   0  -4    0.70    0.80
  -9   0  -4    3.80    1.20
  -9   0  -4    2.20    1.00
  -9   0  -4    1.20    0.80
 -10   0  -4   17.70    2.10
 -10   0  -4   19.80    2.00
 -10   0  -4   19.60    2.20
 -14   1   4   22.00    3.90
 -14   1   4   21.30    2.50
  13  -1  -4   13.00    1.80
 -13   1   4   18.20    2.90
  12  -1  -4    3.20    1.10
 -12   1   4    1.00    1.60
  11  -1  -4   22.80    1.90
 -11   1   4   21.80    3.10
  10  -1  -4   24.60    1.90
 -10   1   4   27.90    2.60
   9  -1  -4    9.70    1.00
  -9   1   4   13.40    1.80
   8  -1  -4    3.30    0.50
   8  -1  -4    3.00    0.50
  -8   1   4    3.20    0.90
   7  -1  -4    2.90    0.40
   7  -1  -4    2.40    0.50
  -7   1   4    1.50    0.60
   6  -1  -4   53.89    2.80
   6  -1  -4   55.59    2.90
  -6   1   4   51.09    3.10
   5  -1  -4   10.40    0.70
   5  -1  -4   10.40    0.90
   5  -1  -4   12.30    1.00
  -5   1   4   11.50    1.10
  -5   1   4    9.20    0.80
   4  -1  -4   25.00    1.50
   4  -1  -4   23.10    1.50
  -4   1   4   23.30    1.60
  -4   1   4   23.30    1.40
   3  -1  -4    0.20    0.20
   3  -1  -4    0.30    0.30
  -3   1   4    0.20    0.20
  -3   1   4    0.40    0.30
   2  -1  -4    0.10    0.30
   2  -1  -4    0.40    0.30
  -2   1   4    0.00    0.30
  -2   1   4    0.20    0.20
   1  -1  -4   16.40    1.10
   1  -1  -4   13.20    1.00
  -1   1   4   15.40    1.00
  -1   1   4   15.70    1.10
  -1   1   4   15.10    0.80
   0  -1  -4    8.10    0.80
   0  -1  -4    8.60    0.60
   0  -1  -4    8.40    0.50
  -1  -1  -4   13.60    1.10
  -2  -1  -4   34.50    2.00
  -2  -1  -4   32.20    1.90
  -3  -1  -4    2.60    0.60
  -3  -1  -4    3.30    0.50
  -4  -1  -4    9.60    1.10
  -4  -1  -4   10.40    1.00
  -5  -1  -4  209.38   10.50
  -5  -1  -4  211.78   10.40
  -6  -1  -4   40.90    2.50
  -6  -1  -4   41.20    2.40
  -7  -1  -4   33.10    2.00
  -7  -1  -4   28.60    2.00
  -8  -1  -4   21.70    2.20
  -8  -1  -4   26.20    1.90
  -9  -1  -4    8.30    1.20
  -9  -1  -4    8.70    1.50
  -9  -1  -4    8.50    1.40
  -9  -1  -4    7.40    1.20
 -10  -1  -4   -1.30    1.60
 -10  -1  -4    0.80    1.60
 -10  -1  -4    0.10    1.10
 -14   2   4    2.40    1.80
 -14   2   4    0.60    2.70
  13  -2  -4   14.10    1.60
 -13   2   4   13.20    2.70
 -13   2   4   11.20    1.70
  12  -2  -4    8.70    1.20
 -12   2   4    7.80    2.00
 -11   2   4    0.00    1.30
  10  -2  -4    1.30    0.50
 -10   2   4    1.30    1.00
   9  -2  -4   48.90    2.70
   9  -2  -4   47.60    2.70
  -9   2   4   54.69    3.50
   8  -2  -4   62.89    3.50
   8  -2  -4   67.39    3.40
  -8   2   4   60.99    3.90
  -8   2   4   68.29    3.40
   7  -2  -4  433.66   20.90
   7  -2  -4  443.36   21.00
  -7   2   4  397.26   21.30
  -7   2   4  452.05   21.00
   6  -2  -4  908.31   45.40
   6  -2  -4  922.91   45.20
   6  -2  -4  997.60   45.50
  -6   2   4  945.91   45.30
  -6   2   4  929.71   45.60
   5  -2  -4  779.92   37.70
   5  -2  -4  755.52   37.70
  -5   2   4  801.22   37.60
  -5   2   4  782.32   37.80
   4  -2  -4  334.27   14.90
   4  -2  -4  298.67   14.90
  -4   2   4  281.77   14.80
  -4   2   4  298.47   15.00
   3  -2  -4   79.19    4.60
   3  -2  -4   91.89    4.60
  -3   2   4   95.69    4.70
  -3   2   4   89.29    4.30
  -3   2   4   85.39    4.60
   2  -2  -4  714.03   35.70
   2  -2  -4  794.02   35.80
  -2   2   4  703.63   35.70
  -2   2   4  746.23   35.70
   1  -2  -4  325.87   15.40
   1  -2  -4  290.87   15.40
  -1   2   4  319.37   15.20
  -1   2   4  321.87   15.40
   0  -2  -4  142.89    7.10
   0  -2  -4  146.89    7.30
   0   2   4  142.09    7.20
  -1  -2  -4  586.44   29.30
  -1  -2  -4  621.14   29.20
  -1  -2  -4  599.24   29.00
   1   2   4  608.84   29.20
  -2  -2  -4  185.08    9.10
  -2  -2  -4  192.18    9.40
  -2  -2  -4  187.88    9.30
  -3  -2  -4    0.30    0.20
  -3  -2  -4   -0.40    0.50
  -3  -2  -4    0.60    0.40
  -4  -2  -4    0.60    0.60
  -4  -2  -4    0.50    0.30
  -4  -2  -4    0.10    0.40
  -5  -2  -4  808.52   39.60
  -5  -2  -4  835.92   39.80
  -5  -2  -4  827.02   39.80
  -6  -2  -4    0.30    0.40
  -6  -2  -4   -0.30    0.50
  -6  -2  -4    0.40    0.70
  -7  -2  -4   33.60    2.30
  -7  -2  -4   33.20    2.10
  -7  -2  -4   34.10    2.10
  -8  -2  -4    2.50    0.90
  -8  -2  -4    3.00    0.90
  -9  -2  -4   14.60    2.00
  -9  -2  -4   12.10    1.60
  -9  -2  -4   14.30    1.60
  -9  -2  -4   13.90    1.80
 -10  -2  -4    4.90    1.40
 -10  -2  -4    5.80    1.90
 -14   3   4    3.50    2.90
 -14   3   4    6.60    1.80
  13  -3  -4    0.40    1.00
 -13   3   4    3.30    2.20
 -13   3   4    3.20    1.20
  12  -3  -4   18.10    1.90
 -12   3   4   23.10    2.20
 -12   3   4   16.80    2.40
  11  -3  -4    1.50    0.60
 -11   3   4    1.30    0.70
 -11   3   4    0.90    1.30
  10  -3  -4   91.09    4.80
 -10   3   4   92.69    5.60
 -10   3   4   93.79    5.00
   9  -3  -4  536.35   25.70
   9  -3  -4  525.75   25.60
  -9   3   4  478.85   25.60
  -9   3   4  580.34   26.40
   8  -3  -4  303.77   14.60
   8  -3  -4  306.37   14.90
   8  -3  -4  306.67   14.80
  -8   3   4  295.47   15.20
  -8   3   4  285.47   14.70
   7  -3  -4   62.79    3.20
   7  -3  -4   62.69    3.50
   7  -3  -4   55.29    3.50
  -7   3   4   62.29    3.40
  -7   3   4   69.09    3.90
  -7   3   4   63.49    3.30
   6  -3  -4  281.37   12.90
   6  -3  -4  271.07   12.80
  -6   3   4  258.87   13.00
  -6   3   4  227.58   12.50
  -6   3   4  246.08   12.70
   5  -3  -4   28.70    1.90
   5  -3  -4   25.40    1.90
  -5   3   4   26.30    1.80
  -5   3   4   32.40    2.10
  -5   3   4   31.20    1.60
   4  -3  -4    8.20    0.90
   4  -3  -4    7.00    0.90
  -4   3   4    6.50    0.50
  -4   3   4    5.00    0.80
  -4   3   4    8.70    1.00
   3  -3  -4   39.70    2.30
   3  -3  -4   39.20    2.30
  -3   3   4   37.30    1.90
  -3   3   4   36.70    2.20
  -3   3   4   35.00    2.30
   2  -3  -4   31.50    1.50
   2  -3  -4   30.40    2.00
   2  -3  -4   29.10    1.90
  -2   3   4   31.20    1.90
  -2   3   4   28.50    1.90
   1  -3  -4   42.00    2.50
   1  -3  -4   43.00    2.10
   1  -3  -4   42.00    2.50
  -1   3   4   41.50    2.30
  -1   3   4   42.40    2.50
   0  -3  -4   88.39    4.40
   0  -3  -4   85.49    4.40
   0  -3  -4   83.79    4.60
   0   3   4   83.09    4.50
  -1  -3  -4   40.80    2.50
  -1  -3  -4   41.50    2.40
  -1  -3  -4   42.30    2.30
   1   3   4   42.60    2.50
  -2  -3  -4   57.29    3.30
  -2  -3  -4   54.59    3.10
  -2  -3  -4   60.19    3.00
   2   3   4   54.09    3.10
  -3  -3  -4   74.89    4.10
  -3  -3  -4   76.09    4.00
  -3  -3  -4   73.19    3.80
  -4  -3  -4  324.37   16.00
  -4  -3  -4  322.07   15.80
  -4  -3  -4  327.97   16.10
  -5  -3  -4   33.00    2.10
  -5  -3  -4   30.50    1.90
  -5  -3  -4   31.10    2.20
  -6  -3  -4  134.99    6.90
  -6  -3  -4  129.39    6.80
  -6  -3  -4  131.59    6.70
  -7  -3  -4    1.00    0.80
  -7  -3  -4    1.20    0.90
  -7  -3  -4    0.50    0.60
  -8  -3  -4   -1.10    1.00
  -8  -3  -4    2.80    1.00
  -9  -3  -4    1.00    1.30
 -14   4   4    1.50    1.50
 -14   4   4    2.60    2.80
 -13   4   4    4.10    2.30
 -13   4   4    6.00    1.40
  12  -4  -4    1.50    0.70
 -12   4   4    0.70    0.90
 -12   4   4    1.90    1.80
  11  -4  -4    4.10    0.60
 -11   4   4    2.70    1.40
 -11   4   4    4.90    0.80
 -11   4   4    0.80    1.60
  10  -4  -4   42.60    2.50
  10  -4  -4   38.90    2.20
 -10   4   4   38.80    2.50
 -10   4   4   39.80    2.50
 -10   4   4   34.80    3.30
   9  -4  -4   38.10    2.60
   9  -4  -4   35.40    2.10
   9  -4  -4   36.00    2.40
  -9   4   4   38.90    2.30
  -9   4   4   35.70    2.40
  -9   4   4   41.30    3.10
   8  -4  -4   63.79    3.60
   8  -4  -4   62.19    3.80
   8  -4  -4   62.39    3.30
  -8   4   4   61.19    3.60
  -8   4   4   65.79    3.50
  -8   4   4   74.09    4.20
   7  -4  -4  565.94   29.60
   7  -4  -4  628.54   29.60
  -7   4   4  631.24   29.30
  -7   4   4  570.84   29.80
  -7   4   4  637.44   29.50
   6  -4  -4  142.19    7.40
   6  -4  -4  130.79    7.40
  -6   4   4  141.59    7.30
  -6   4   4  135.59    7.00
  -6   4   4  164.58    7.70
   5  -4  -4  119.39    6.30
   5  -4  -4  132.79    6.40
  -5   4   4  120.89    5.90
  -5   4   4  116.49    6.50
  -5   4   4  110.79    6.20
   4  -4  -4  374.96   18.10
   4  -4  -4  377.26   18.20
  -4   4   4  378.66   17.70
  -4   4   4  342.47   18.20
  -4   4   4  364.36   18.10
   3  -4  -4    5.60    0.40
   3  -4  -4    5.40    0.80
   3  -4  -4    6.00    0.90
  -3   4   4    8.20    1.00
  -3   4   4    4.90    0.70
  -3   4   4    5.70    0.40
   2  -4  -4   47.90    2.80
   2  -4  -4   43.20    2.70
   2  -4  -4   47.70    2.20
  -2   4   4   43.60    2.60
  -2   4   4   41.40    2.60
   1  -4  -4   33.80    2.20
   1  -4  -4   31.60    2.10
   1  -4  -4   33.10    1.70
   1  -4  -4   29.90    1.90
  -1   4   4   32.50    2.10
  -1   4   4   32.10    1.80
   0  -4  -4   74.49    4.10
   0  -4  -4   75.89    3.70
   0  -4  -4   75.39    4.00
   0  -4  -4   66.59    3.90
   0   4   4   74.69    3.60
   0   4   4   73.69    4.00
  -1  -4  -4   93.49    5.10
  -1  -4  -4   93.29    4.90
  -1  -4  -4   93.39    4.90
   1   4   4   94.99    5.00
  -2  -4  -4    2.00    0.50
  -2  -4  -4    0.50    0.40
  -2  -4  -4    0.40    0.70
   2   4   4    1.00    0.50
  -3  -4  -4    7.70    1.00
  -3  -4  -4    7.40    1.10
  -3  -4  -4    6.50    0.80
   3   4   4    7.90    1.10
  -4  -4  -4   38.20    2.40
  -4  -4  -4   40.20    2.60
  -4  -4  -4   40.50    2.50
  -5  -4  -4   83.79    4.60
  -5  -4  -4   87.89    4.70
  -5  -4  -4   86.69    4.80
  -6  -4  -4    9.10    1.20
  -6  -4  -4    8.40    1.10
  -7  -4  -4   15.90    1.80
  -7  -4  -4   14.80    1.90
  -8  -4  -4    3.00    1.20
  -8  -4  -4    3.50    1.70
 -14   5   4    1.60    1.50
 -14   5   4    3.90    3.00
  13  -5  -4    9.70    1.20
 -13   5   4    7.90    1.40
 -13   5   4    7.20    2.50
  12  -5  -4   38.50    2.50
 -12   5   4   42.20    2.90
 -12   5   4   47.50    4.30
 -12   5   4   43.70    2.70
  11  -5  -4    6.70    0.90
 -11   5   4    6.50    1.10
  10  -5  -4    0.70    0.90
  10  -5  -4   -0.50    0.70
  10  -5  -4    0.00    0.40
 -10   5   4   -0.90    1.10
 -10   5   4    0.80    0.70
 -10   5   4   -0.60    0.60
   9  -5  -4  112.19    7.20
   9  -5  -4  130.19    6.50
   9  -5  -4  135.99    6.90
  -9   5   4  133.79    6.90
  -9   5   4  134.09    6.70
  -9   5   4  136.69    7.50
   8  -5  -4   27.90    2.10
   8  -5  -4   27.70    2.20
  -8   5   4   31.00    2.20
  -8   5   4   31.20    2.60
  -8   5   4   29.30    1.80
   7  -5  -4   99.69    5.50
   7  -5  -4  106.89    5.70
  -7   5   4  108.09    5.90
  -7   5   4   99.09    5.50
  -7   5   4   99.19    5.20
   6  -5  -4  230.38   12.00
   6  -5  -4  252.37   12.00
  -6   5   4  248.08   11.60
  -6   5   4  237.98   12.20
  -6   5   4  213.48   11.80
   5  -5  -4   39.50    2.70
   5  -5  -4   42.90    2.70
  -5   5   4   38.20    2.70
  -5   5   4   36.10    2.50
  -5   5   4   41.00    2.10
   4  -5  -4  158.28    9.20
   4  -5  -4  184.58    9.20
   4  -5  -4  174.58    8.70
  -4   5   4  188.98    9.30
  -4   5   4  183.38    8.70
  -4   5   4  185.58    9.20
   3  -5  -4   12.60    1.40
   3  -5  -4   14.30    1.50
   3  -5  -4   11.90    0.80
  -3   5   4   14.70    1.30
  -3   5   4   14.10    1.30
  -3   5   4   12.80    0.80
   2  -5  -4    7.90    1.20
   2  -5  -4    8.50    0.60
   2  -5  -4   10.20    1.30
   2  -5  -4    9.00    0.90
  -2   5   4    7.10    1.00
  -2   5   4    8.00    1.00
   1  -5  -4   43.20    2.30
   1  -5  -4   44.00    2.50
   1  -5  -4   44.90    2.80
   1  -5  -4   43.60    2.80
  -1   5   4   42.00    2.70
  -1   5   4   44.90    2.40
   0  -5  -4   54.59    3.00
   0  -5  -4   50.09    3.20
   0  -5  -4   51.99    3.10
   0  -5  -4   52.39    2.70
   0   5   4   50.99    2.70
   0   5   4   55.19    3.20
  -1  -5  -4    9.10    1.00
  -1  -5  -4    9.90    1.40
  -1  -5  -4    7.90    0.80
  -1  -5  -4    7.80    1.10
   1   5   4    7.90    1.20
  -2  -5  -4   10.80    1.30
  -2  -5  -4   10.30    1.10
  -2  -5  -4   11.10    1.20
   2   5   4    8.00    1.10
  -3  -5  -4    0.50    0.70
  -3  -5  -4    0.40    0.80
  -3  -5  -4    0.10    0.60
   3   5   4    1.30    0.70
  -4  -5  -4   20.10    1.70
  -4  -5  -4   19.20    1.90
  -4  -5  -4   18.00    1.80
  -5  -5  -4    7.10    1.20
  -5  -5  -4    7.40    1.20
  -5  -5  -4    6.00    1.10
  -6  -5  -4    2.90    1.00
  -6  -5  -4    3.30    1.00
  -6  -5  -4    4.00    1.30
  -7  -5  -4   64.79    4.50
  -7  -5  -4   64.89    4.10
  -8  -5  -4    4.40    1.50
 -14   6   4    4.70    1.80
 -14   6   4    1.60    2.90
  13  -6  -4    3.20    0.80
 -13   6   4    1.80    1.10
 -13   6   4   -0.40    2.20
 -13   6   4    4.00    1.30
  12  -6  -4    4.80    0.80
 -12   6   4    6.00    1.20
 -12   6   4    3.50    2.00
 -12   6   4    7.30    1.30
  11  -6  -4   37.00    2.10
  11  -6  -4   37.80    2.90
 -11   6   4   33.60    3.60
 -11   6   4   36.50    2.70
  10  -6  -4    7.40    0.90
  10  -6  -4    6.10    1.30
  10  -6  -4   10.90    1.60
 -10   6   4    6.40    1.20
 -10   6   4    5.30    1.60
 -10   6   4    9.10    1.00
   9  -6  -4   26.30    2.10
   9  -6  -4   25.50    2.30
  -9   6   4   27.80    1.80
  -9   6   4   21.00    2.80
  -9   6   4   20.00    2.10
   8  -6  -4    4.80    1.00
   8  -6  -4    4.20    0.90
  -8   6   4    4.10    1.20
  -8   6   4    4.20    0.60
  -8   6   4    6.10    1.00
   7  -6  -4   74.69    4.80
   7  -6  -4   89.89    4.80
  -7   6   4   81.29    4.70
  -7   6   4   86.09    5.10
  -7   6   4   84.19    4.30
   6  -6  -4   12.90    1.60
   6  -6  -4   13.90    1.70
  -6   6   4   15.60    1.60
  -6   6   4   13.80    1.80
  -6   6   4   15.10    1.00
   5  -6  -4  255.67   11.40
   5  -6  -4  212.58   12.00
  -5   6   4  229.98   11.80
  -5   6   4  229.58   12.00
  -5   6   4  237.18   11.40
   4  -6  -4  290.97   14.40
   4  -6  -4  295.97   14.60
   4  -6  -4  273.87   13.90
  -4   6   4  317.37   14.40
  -4   6   4  284.07   13.90
  -4   6   4  256.07   14.40
   3  -6  -4   30.70    1.90
   3  -6  -4   27.90    1.60
   3  -6  -4   25.90    2.30
   3  -6  -4   30.70    2.20
  -3   6   4   28.10    2.10
  -3   6   4   35.10    2.30
  -3   6   4   30.00    1.60
   2  -6  -4    0.90    0.70
   2  -6  -4   -0.20    0.40
   2  -6  -4   -0.90    0.60
   2  -6  -4   -0.10    0.20
  -2   6   4    0.60    0.60
  -2   6   4    0.20    0.50
   1  -6  -4    5.10    0.70
   1  -6  -4    3.90    0.90
   1  -6  -4    5.80    1.00
   1  -6  -4    5.10    0.60
  -1   6   4    4.10    0.90
  -1   6   4    6.40    0.80
   0  -6  -4    1.60    0.70
   0  -6  -4    1.80    0.80
   0  -6  -4    0.60    0.30
   0  -6  -4    1.00    0.50
   0   6   4    0.70    0.30
   0   6   4    0.40    0.70
  -1  -6  -4    2.40    0.90
  -1  -6  -4    0.60    0.50
  -1  -6  -4    1.20    0.40
  -1  -6  -4    0.20    0.80
   1   6   4    0.90    0.70
  -2  -6  -4    0.80    0.70
  -2  -6  -4   -0.50    0.50
  -2  -6  -4    0.50    0.60
  -2  -6  -4   -1.20    0.80
   2   6   4    0.50    0.80
  -3  -6  -4    1.80    0.80
  -3  -6  -4    2.30    0.90
  -3  -6  -4    3.60    1.00
   3   6   4    1.10    0.90
  -4  -6  -4    2.50    1.90
  -4  -6  -4    3.40    0.90
  -4  -6  -4    2.60    1.10
   4   6   4    1.10    0.90
  -5  -6  -4   36.90    2.80
  -5  -6  -4   38.10    3.10
  -5  -6  -4   38.40    2.70
  -6  -6  -4    8.50    1.40
  -6  -6  -4    8.10    1.80
  -7  -6  -4   12.30    1.80
  -7  -6  -4   12.60    2.50
 -14   7   4    3.00    1.50
 -14   7   4   -1.20    3.20
  13  -7  -4   -0.50    0.70
 -13   7   4    1.40    1.20
 -13   7   4   -1.60    2.60
  12  -7  -4   36.80    2.20
  12  -7  -4   39.40    3.30
 -12   7   4   40.70    2.90
 -12   7   4   38.30    3.10
 -12   7   4   37.60    4.50
  11  -7  -4    0.10    1.10
  11  -7  -4   -0.90    0.50
 -11   7   4   -0.80    1.10
 -11   7   4    2.80    1.80
  10  -7  -4   67.39    4.20
  10  -7  -4   61.29    3.20
  10  -7  -4   61.99    3.80
 -10   7   4   60.69    3.50
 -10   7   4   49.70    4.70
 -10   7   4   58.59    4.00
   9  -7  -4   93.89    5.00
   9  -7  -4   81.09    5.10
  -9   7   4   86.89    4.50
  -9   7   4   81.69    5.50
  -9   7   4   77.59    5.30
   8  -7  -4   37.60    2.90
   8  -7  -4   39.20    2.80
  -8   7   4   38.20    2.20
  -8   7   4   35.20    3.20
   7  -7  -4    0.50    0.90
   7  -7  -4    0.70    0.80
  -7   7   4    1.10    0.40
  -7   7   4   -0.40    0.90
  -7   7   4    0.80    1.10
   6  -7  -4   54.09    4.20
   6  -7  -4   68.49    3.40
   6  -7  -4   64.79    3.90
  -6   7   4   66.19    3.30
  -6   7   4   65.29    4.20
  -6   7   4   59.89    3.90
   5  -7  -4   22.80    2.20
   5  -7  -4   18.00    1.30
   5  -7  -4   21.00    1.90
  -5   7   4   20.20    1.30
  -5   7   4   20.50    2.10
  -5   7   4   22.70    1.90
   4  -7  -4   50.59    3.20
   4  -7  -4   47.60    2.60
   4  -7  -4   49.70    2.90
   4  -7  -4   50.99    3.50
  -4   7   4   48.70    2.60
  -4   7   4   52.69    3.20
  -4   7   4   45.00    3.20
   3  -7  -4   48.70    3.20
   3  -7  -4   50.09    3.40
   3  -7  -4   47.60    2.80
   3  -7  -4   48.10    2.60
  -3   7   4   49.10    2.60
  -3   7   4   51.09    3.20
  -3   7   4   50.09    3.10
   2  -7  -4   16.50    1.80
   2  -7  -4   19.60    2.10
   2  -7  -4   18.40    1.50
   2  -7  -4   17.30    1.10
  -2   7   4   17.80    1.50
  -2   7   4   15.60    1.80
   1  -7  -4   62.99    3.80
   1  -7  -4   59.99    3.70
   1  -7  -4   55.69    3.00
  -1   7   4   50.99    3.90
  -1   7   4   57.69    3.20
   0  -7  -4   23.40    2.20
   0  -7  -4   22.60    1.50
   0  -7  -4   24.30    1.80
   0  -7  -4   22.40    2.10
   0   7   4   22.90    1.40
  -1  -7  -4    4.80    0.70
  -1  -7  -4    3.50    0.90
  -1  -7  -4    5.10    1.10
  -1  -7  -4    3.80    1.10
   1   7   4    4.30    2.00
  -2  -7  -4    9.90    1.00
  -2  -7  -4    8.20    1.50
  -2  -7  -4    9.20    1.30
  -2  -7  -4   10.50    1.40
   2   7   4    8.90    1.60
  -3  -7  -4    5.90    1.10
  -3  -7  -4    5.90    1.00
  -3  -7  -4    4.50    1.30
  -3  -7  -4    7.10    1.40
   3   7   4    5.70    1.50
  -4  -7  -4   58.19    3.70
  -4  -7  -4   58.99    3.80
  -4  -7  -4   55.79    3.60
  -4  -7  -4   56.29    4.10
  -5  -7  -4    5.20    1.40
  -5  -7  -4    4.20    1.50
  -5  -7  -4    7.20    1.80
  -5  -7  -4    2.80    1.30
  -6  -7  -4    9.70    2.50
  -6  -7  -4   11.20    1.70
 -14   8   4    9.10    1.80
 -14   8   4    9.90    3.40
  13  -8  -4   11.10    1.10
 -13   8   4   11.40    1.60
 -13   8   4   14.30    2.10
 -13   8   4   14.50    3.30
  12  -8  -4    2.60    0.60
  12  -8  -4    1.70    1.60
 -12   8   4    0.10    2.10
 -12   8   4    2.20    1.00
 -12   8   4    2.40    1.50
  11  -8  -4   58.59    3.20
  11  -8  -4   65.19    4.40
 -11   8   4   54.69    4.20
 -11   8   4   53.99    5.00
 -11   8   4   65.19    3.60
  10  -8  -4   11.80    1.70
  10  -8  -4   13.30    1.70
 -10   8   4    9.70    1.10
 -10   8   4   17.70    2.40
 -10   8   4   10.00    1.90
   9  -8  -4   -0.90    1.00
   9  -8  -4    0.30    0.90
  -9   8   4    0.70    1.10
  -9   8   4    0.10    0.60
  -9   8   4    1.20    1.30
   8  -8  -4    6.20    1.40
   8  -8  -4    5.70    1.20
  -8   8   4    6.50    1.30
  -8   8   4    5.80    0.80
  -8   8   4    4.70    1.50
   7  -8  -4    0.40    1.00
   7  -8  -4    2.00    0.90
   7  -8  -4    3.10    0.60
  -7   8   4    2.40    1.00
  -7   8   4    2.90    1.30
  -7   8   4    3.60    0.60
   6  -8  -4   30.70    2.90
   6  -8  -4   26.00    1.70
   6  -8  -4   29.60    1.90
   6  -8  -4   29.10    2.40
  -6   8   4   28.40    1.70
  -6   8   4   29.80    2.50
  -6   8   4   23.90    2.70
   5  -8  -4   24.40    2.30
   5  -8  -4   24.40    1.80
   5  -8  -4   25.30    1.50
   5  -8  -4   22.40    2.60
  -5   8   4   24.10    2.40
  -5   8   4   27.30    2.40
  -5   8   4   24.90    1.60
   4  -8  -4   25.10    2.20
   4  -8  -4   26.30    1.80
   4  -8  -4   24.30    2.60
   4  -8  -4   26.00    1.50
  -4   8   4   23.10    2.20
  -4   8   4   26.70    2.30
  -4   8   4   25.30    1.60
   3  -8  -4   23.00    1.50
   3  -8  -4   26.60    1.80
   3  -8  -4   25.30    2.50
   3  -8  -4   25.10    2.20
  -3   8   4   22.50    2.30
  -3   8   4   23.50    2.00
   2  -8  -4    6.40    1.40
   2  -8  -4    6.20    0.80
   2  -8  -4    5.70    1.10
   2  -8  -4    3.60    0.70
  -2   8   4    5.60    1.20
  -2   8   4    4.50    0.80
   1  -8  -4    2.90    1.00
   1  -8  -4    2.90    0.50
   1  -8  -4    3.80    0.90
   1  -8  -4    2.20    1.20
  -1   8   4    3.00    1.10
  -1   8   4    3.70    0.70
   0  -8  -4   12.20    1.10
   0  -8  -4    7.90    1.10
   0  -8  -4    7.50    1.40
   0  -8  -4    7.90    1.40
   0   8   4    7.80    1.40
   0   8   4   10.70    1.00
  -1  -8  -4  120.39    6.50
  -1  -8  -4  118.69    6.40
  -1  -8  -4  107.19    6.60
  -1  -8  -4  116.79    6.00
   1   8   4  115.49    6.50
  -2  -8  -4    1.10    0.90
  -2  -8  -4    0.00    0.70
  -2  -8  -4    1.80    1.30
  -2  -8  -4    1.70    1.10
   2   8   4    0.10    1.20
  -3  -8  -4    4.00    1.10
  -3  -8  -4    5.50    1.40
  -3  -8  -4    4.30    1.70
  -3  -8  -4    5.80    1.20
   3   8   4    6.00    1.50
  -4  -8  -4    5.60    1.60
  -4  -8  -4    7.80    1.40
  -4  -8  -4    6.80    1.30
  -4  -8  -4   11.90    2.20
   4   8   4    7.60    1.60
  -5  -8  -4   24.70    2.60
  -5  -8  -4   28.30    3.10
  -5  -8  -4   21.10    3.00
  -6  -8  -4    5.30    1.70
 -14   9   4   45.80    6.60
 -14   9   4   43.40    3.70
  13  -9  -4    6.10    1.00
  13  -9  -4    5.60    1.20
  13  -9  -4    5.80    2.10
 -13   9   4    2.90    2.00
 -13   9   4    3.70    2.70
 -13   9   4    1.70    1.30
  12  -9  -4    9.10    0.90
  12  -9  -4    6.90    2.10
 -12   9   4    5.80    2.50
 -12   9   4    6.00    2.10
 -12   9   4    5.50    1.20
  11  -9  -4    0.60    1.60
  11  -9  -4    1.60    0.60
 -11   9   4    1.80    0.90
 -11   9   4    5.70    1.80
 -11   9   4   -1.90    2.00
  10  -9  -4   16.80    1.50
  10  -9  -4   17.10    2.50
  10  -9  -4   14.00    2.00
 -10   9   4   14.50    2.40
 -10   9   4   18.00    1.70
 -10   9   4   19.10    2.30
   9  -9  -4  113.99    6.30
   9  -9  -4  100.89    5.30
   9  -9  -4   94.59    5.90
  -9   9   4  100.39    6.10
  -9   9   4  101.69    5.30
  -9   9   4   93.19    6.50
   8  -9  -4   60.29    3.30
   8  -9  -4   52.09    4.20
   8  -9  -4   49.20    3.80
  -8   9   4   57.29    4.10
  -8   9   4   63.09    4.60
  -8   9   4   61.39    3.30
   7  -9  -4    8.70    1.70
   7  -9  -4   14.10    2.10
   7  -9  -4   10.90    1.30
   7  -9  -4   11.20    1.20
  -7   9   4    9.90    2.00
  -7   9   4   14.00    1.20
  -7   9   4   11.70    1.80
   6  -9  -4   21.60    1.70
   6  -9  -4   22.60    2.80
   6  -9  -4   18.10    2.20
   6  -9  -4   23.00    1.50
  -6   9   4   19.80    2.50
  -6   9   4   23.90    2.50
  -6   9   4   20.40    1.50
   5  -9  -4   13.70    2.00
   5  -9  -4   15.50    2.20
   5  -9  -4   12.50    1.10
   5  -9  -4   14.20    1.40
  -5   9   4   13.60    1.80
  -5   9   4   15.50    1.20
  -5   9   4   14.40    2.10
   4  -9  -4   53.99    3.80
   4  -9  -4   43.90    3.40
   4  -9  -4   47.10    2.90
   4  -9  -4   45.00    2.60
  -4   9   4   51.39    3.60
  -4   9   4   46.20    3.30
  -4   9   4   47.80    2.70
   3  -9  -4    0.90    0.60
   3  -9  -4    2.00    1.40
   3  -9  -4    0.80    1.00
   3  -9  -4    0.10    0.40
  -3   9   4    1.00    1.10
  -3   9   4    0.30    0.70
   2  -9  -4    1.00    1.10
   2  -9  -4    0.00    0.60
   2  -9  -4    1.10    1.30
   2  -9  -4   -0.40    0.40
  -2   9   4    0.90    1.10
  -2   9   4    0.40    0.70
   1  -9  -4   88.59    5.90
   1  -9  -4   89.99    5.30
   1  -9  -4   95.19    4.90
   1  -9  -4   98.89    5.70
  -1   9   4  100.09    5.00
  -1   9   4   92.89    5.70
   0  -9  -4  188.48    9.80
   0  -9  -4  191.98    9.50
   0  -9  -4  178.58    9.30
   0  -9  -4  170.48   10.00
   0   9   4  174.48    9.80
   0   9   4  190.18    9.10
  -1  -9  -4   32.80    2.30
  -1  -9  -4   35.60    3.10
  -1  -9  -4   37.40    3.50
  -1  -9  -4   31.00    2.50
   1   9   4   32.60    3.10
  -2  -9  -4    3.60    1.00
  -2  -9  -4    3.70    1.50
  -2  -9  -4    4.50    1.10
  -2  -9  -4    5.20    1.90
   2   9   4    5.50    1.60
  -3  -9  -4    5.90    1.40
  -3  -9  -4    6.20    1.80
  -3  -9  -4    5.50    2.10
  -3  -9  -4    6.10    1.30
   3   9   4    4.40    1.80
  -4  -9  -4    4.30    1.60
  -4  -9  -4    0.10    1.40
  -4  -9  -4    0.10    2.60
   4   9   4    4.00    1.90
  -5  -9  -4   69.69    4.70
  14 -10  -4   38.20    4.40
 -14  10   4   34.00    3.70
 -14  10   4   37.40    5.30
  13 -10  -4   -1.00    2.30
 -13  10   4   -0.70    2.30
 -13  10   4    3.40    1.40
 -13  10   4    2.70    3.20
  12 -10  -4   10.60    2.60
  12 -10  -4   10.00    1.10
  12 -10  -4    9.10    1.00
 -12  10   4    8.80    1.50
 -12  10   4    7.80    2.80
 -12  10   4    8.50    2.40
  11 -10  -4   28.40    2.10
  11 -10  -4   22.00    2.80
 -11  10   4   30.60    3.70
 -11  10   4   22.30    2.20
 -11  10   4   30.10    3.80
  10 -10  -4    5.80    1.70
  10 -10  -4    4.30    1.80
  10 -10  -4    2.70    0.90
 -10  10   4    5.80    2.00
 -10  10   4    2.80    2.10
 -10  10   4    4.90    1.10
   9 -10  -4   19.80    3.00
   9 -10  -4   26.40    3.00
   9 -10  -4   19.70    1.80
  -9  10   4   25.20    3.20
  -9  10   4   24.90    3.50
  -9  10   4   22.60    1.80
   8 -10  -4    9.10    2.20
   8 -10  -4    9.00    1.10
   8 -10  -4    8.20    1.00
  -8  10   4    8.70    1.00
  -8  10   4    7.90    1.80
  -8  10   4    7.10    1.80
   7 -10  -4   18.20    2.50
   7 -10  -4   18.50    1.70
   7 -10  -4   18.60    1.50
   7 -10  -4   12.10    2.10
  -7  10   4   19.40    2.80
  -7  10   4   20.60    1.60
  -7  10   4   15.50    2.60
   6 -10  -4   -0.10    0.60
   6 -10  -4    2.10    1.20
   6 -10  -4    0.50    1.50
   6 -10  -4   -0.40    0.50
  -6  10   4    3.00    1.40
  -6  10   4   -0.60    1.10
  -6  10   4    0.00    0.50
   5 -10  -4    0.90    1.50
   5 -10  -4    1.10    0.60
   5 -10  -4    1.20    0.60
   5 -10  -4    0.70    1.10
  -5  10   4    1.00    1.30
  -5  10   4    1.00    1.10
  -5  10   4    1.00    0.60
   4 -10  -4    9.30    1.80
   4 -10  -4   11.70    1.80
   4 -10  -4   13.60    1.50
   4 -10  -4   14.90    1.20
  -4  10   4   10.30    1.60
  -4  10   4   18.00    2.50
   3 -10  -4    4.60    1.70
   3 -10  -4    1.90    0.80
   3 -10  -4   -0.30    1.20
   3 -10  -4    1.10    0.60
  -3  10   4   -0.20    1.40
  -3  10   4    1.70    1.00
   2 -10  -4   20.10    2.70
   2 -10  -4   19.00    1.50
   2 -10  -4   18.00    1.80
   2 -10  -4   22.10    3.30
  -2  10   4   19.70    2.90
  -2  10   4   19.00    1.90
   1 -10  -4    3.70    0.70
   1 -10  -4    3.80    1.00
   1 -10  -4    6.00    2.00
  -1  10   4    2.30    1.60
  -1  10   4    2.50    0.80
   0 -10  -4    1.20    0.70
   0 -10  -4    0.70    0.90
   0 -10  -4    2.60    1.80
   0 -10  -4    2.20    1.80
   0  10   4   -1.90    1.50
   0  10   4    1.50    0.70
  -1 -10  -4   11.20    2.40
  -1 -10  -4    9.40    1.50
  -1 -10  -4   13.80    1.40
  -1 -10  -4   12.30    2.00
   1  10   4   16.80    2.40
  -2 -10  -4    0.80    1.10
  -2 -10  -4    2.60    2.40
  -2 -10  -4    0.10    1.60
  -2 -10  -4   -1.10    1.10
   2  10   4    1.70    1.90
  -3 -10  -4    1.60    1.50
  -3 -10  -4    5.00    2.00
  -3 -10  -4    1.00    2.80
  -3 -10  -4    0.20    1.40
   3  10   4    5.40    2.20
  -4 -10  -4   -2.40    1.50
 -13  11   4   27.40    3.00
 -13  11   4   14.90    3.60
 -13  11   4   25.20    4.20
  12 -11  -4    2.80    2.70
  12 -11  -4    0.70    0.80
  12 -11  -4   -0.60    0.90
 -12  11   4    1.40    1.20
 -12  11   4   -3.60    2.70
 -12  11   4    6.30    2.70
  11 -11  -4    2.40    0.90
  11 -11  -4   -1.10    2.10
 -11  11   4    1.90    2.30
 -11  11   4    4.00    2.60
 -11  11   4   -0.20    1.00
  10 -11  -4   39.50    4.40
  10 -11  -4   34.70    2.50
  10 -11  -4   36.90    3.70
 -10  11   4   35.10    2.60
 -10  11   4   39.30    4.60
 -10  11   4   39.10    4.30
   9 -11  -4    3.70    1.70
   9 -11  -4    1.90    2.00
   9 -11  -4    2.00    0.90
  -9  11   4    2.90    0.80
  -9  11   4    3.40    1.90
  -9  11   4    4.80    2.00
   8 -11  -4    4.20    1.50
   8 -11  -4    4.60    1.00
   8 -11  -4    4.80    2.00
   8 -11  -4    4.90    0.90
  -8  11   4    6.40    1.90
  -8  11   4    6.00    1.00
  -8  11   4    7.60    2.20
   7 -11  -4    3.60    0.80
   7 -11  -4    4.50    0.90
   7 -11  -4    6.80    2.00
   7 -11  -4    5.00    1.60
  -7  11   4    4.10    1.70
  -7  11   4    5.30    0.90
  -7  11   4    4.90    1.80
   6 -11  -4   52.29    4.30
   6 -11  -4   68.19    3.70
   6 -11  -4   53.59    5.00
   6 -11  -4   56.29    3.40
  -6  11   4   64.19    4.70
  -6  11   4   59.99    4.40
  -6  11   4   62.19    3.50
   5 -11  -4   27.40    1.90
   5 -11  -4   25.70    2.90
   5 -11  -4   22.80    2.00
   5 -11  -4   23.50    3.50
  -5  11   4   28.10    3.30
  -5  11   4   29.80    3.00
  -5  11   4   23.20    1.90
   4 -11  -4   -1.20    1.60
   4 -11  -4    1.60    0.90
   4 -11  -4   -0.70    1.30
   4 -11  -4    1.90    0.70
  -4  11   4    1.00    1.10
  -4  11   4   -0.20    1.50
   3 -11  -4    4.50    2.20
   3 -11  -4    2.60    0.80
   3 -11  -4    1.90    0.80
   3 -11  -4    1.70    1.40
  -3  11   4    3.10    1.80
  -3  11   4    2.40    1.10
   2 -11  -4    1.60    2.20
   2 -11  -4    1.90    1.00
   2 -11  -4    0.20    1.50
   2 -11  -4   -0.50    0.80
  -2  11   4    0.20    0.90
  -2  11   4    4.00    2.00
   1 -11  -4    3.60    2.30
   1 -11  -4    4.30    0.90
   1 -11  -4    1.30    1.60
   1 -11  -4    3.80    1.10
  -1  11   4    2.60    0.90
  -1  11   4    3.10    2.10
   0 -11  -4    5.20    1.00
   0 -11  -4    5.50    1.30
   0 -11  -4    4.10    2.70
   0 -11  -4    6.30    1.90
   0  11   4   -0.20    2.10
   0  11   4    4.60    0.90
  -1 -11  -4    0.70    1.90
  -1 -11  -4    3.70    1.30
  -1 -11  -4    2.50    2.70
  -1 -11  -4   -1.00    1.00
   1  11   4    1.10    2.20
  -2 -11  -4   51.09    4.90
  -2 -11  -4   50.39    4.10
  -2 -11  -4   50.69    3.80
   2  11   4   62.29    5.40
  -3 -11  -4    8.60    2.20
 -13  12   4   10.00    1.90
 -13  12   4    9.20    4.20
  12 -12  -4    2.00    1.10
 -12  12   4   -0.40    1.30
 -12  12   4    2.50    3.30
  11 -12  -4    5.30    1.10
 -11  12   4    4.60    2.80
 -11  12   4    4.50    1.30
  10 -12  -4    1.40    1.80
  10 -12  -4    1.60    1.00
 -10  12   4    2.50    2.20
 -10  12   4   -0.70    1.00
   9 -12  -4   89.69    5.90
   9 -12  -4  103.59    7.40
   9 -12  -4   86.49    4.90
  -9  12   4   85.19    6.50
  -9  12   4   84.09    6.60
  -9  12   4   84.89    5.00
   8 -12  -4   93.49    6.10
   8 -12  -4   90.49    5.20
   8 -12  -4   96.29    5.10
   8 -12  -4   80.29    6.90
  -8  12   4   87.69    5.10
  -8  12   4  102.09    6.50
  -8  12   4   96.99    6.60
   7 -12  -4    5.80    2.50
   7 -12  -4    3.30    1.00
   7 -12  -4    6.60    1.90
   7 -12  -4    4.80    1.00
  -7  12   4    3.50    1.00
  -7  12   4    4.50    2.10
  -7  12   4    0.70    1.70
   6 -12  -4   38.90    5.00
   6 -12  -4   38.00    2.90
   6 -12  -4   47.00    3.80
   6 -12  -4   40.40    2.70
  -6  12   4   37.60    3.80
  -6  12   4   41.50    2.80
  -6  12   4   44.80    4.40
   5 -12  -4   24.00    3.00
   5 -12  -4   22.10    1.90
   5 -12  -4   16.90    2.00
   5 -12  -4   16.70    2.90
  -5  12   4   16.50    2.60
  -5  12   4   20.90    2.90
   4 -12  -4    2.70    0.90
   4 -12  -4    0.40    1.00
   4 -12  -4   -0.40    1.50
   4 -12  -4    3.60    2.40
  -4  12   4   -0.30    1.30
  -4  12   4    2.90    2.10
   3 -12  -4    9.40    1.20
   3 -12  -4    9.30    2.10
   3 -12  -4   10.50    2.90
   3 -12  -4    9.50    1.50
  -3  12   4    7.70    1.60
  -3  12   4   12.90    2.70
   2 -12  -4   14.80    1.60
   2 -12  -4   20.80    2.40
   2 -12  -4   24.90    3.80
   2 -12  -4   16.10    2.40
  -2  12   4   19.10    2.20
  -2  12   4   17.50    3.00
   1 -12  -4   -0.30    1.20
   1 -12  -4   -0.10    1.00
   1 -12  -4    1.20    1.80
  -1  12   4    0.30    1.00
  -1  12   4   -0.60    2.70
   0 -12  -4    4.80    2.20
   0 -12  -4    2.40    1.40
   0 -12  -4    0.10    1.20
  -1 -12  -4   -1.20    1.50
  -1 -12  -4    2.40    1.50
 -12  13   4    3.60    1.60
 -12  13   4    2.90    3.70
  11 -13  -4    2.70    1.20
 -11  13   4    5.00    3.10
 -11  13   4    2.80    1.60
  10 -13  -4    1.70    1.10
 -10  13   4   -0.50    1.30
 -10  13   4    2.20    2.50
   9 -13  -4   25.90    2.60
   9 -13  -4   19.40    2.60
   9 -13  -4   30.30    3.90
  -9  13   4   23.70    3.40
  -9  13   4   21.00    2.10
   8 -13  -4   11.30    1.40
   8 -13  -4   11.20    1.50
   8 -13  -4    8.90    2.20
  -8  13   4    6.10    2.50
  -8  13   4   11.50    1.50
   7 -13  -4    4.60    1.20
   7 -13  -4    7.40    2.30
   7 -13  -4    5.10    1.30
  -7  13   4    0.80    1.90
   6 -13  -4   20.90    2.10
   6 -13  -4   13.20    2.40
   6 -13  -4   17.10    2.20
  -6  13   4   16.70    2.10
  -6  13   4   12.20    2.50
   5 -13  -4    5.90    1.20
   5 -13  -4    4.00    1.30
   5 -13  -4    5.10    2.20
  -5  13   4    1.00    1.60
   4 -13  -4    7.90    2.30
   4 -13  -4    8.10    1.50
   4 -13  -4   13.10    1.40
  -4  13   4    8.80    1.80
   3 -13  -4   14.30    2.60
   3 -13  -4   16.60    1.70
   3 -13  -4   16.70    2.00
  -3  13   4   15.20    2.00
   2 -13  -4    5.50    2.30
   2 -13  -4    5.60    1.40
   2 -13  -4    2.00    1.50
   1 -13  -4    5.60    2.50
   1 -13  -4    1.00    1.50
   1 -13  -4    4.10    1.50
  -1  13   4    1.90    1.20
   0 -13  -4  166.08    9.30
  11 -14  -4   -1.50    1.80
 -11  14   4   -1.20    3.40
 -11  14   4    1.10    1.70
  10 -14  -4   52.29    3.70
 -10  14   4   48.70    4.00
 -10  14   4   55.59    6.40
   9 -14  -4   27.60    2.70
   9 -14  -4   33.70    3.00
  -9  14   4   35.40    4.40
  -9  14   4   36.40    3.20
   8 -14  -4    0.30    1.30
   8 -14  -4    1.40    1.50
  -8  14   4   -1.80    2.40
  -8  14   4    0.10    1.30
   7 -14  -4    3.90    1.40
   7 -14  -4    8.70    2.50
   7 -14  -4    3.50    1.50
  -7  14   4    2.00    1.40
  -7  14   4    4.30    2.50
   6 -14  -4   13.20    2.80
   6 -14  -4   10.60    1.80
   6 -14  -4   15.40    1.70
  -6  14   4   11.60    2.40
   5 -14  -4   30.40    4.40
   5 -14  -4   23.60    2.90
   5 -14  -4   29.20    2.90
  -5  14   4   24.30    3.00
   4 -14  -4   14.80    2.80
   4 -14  -4   12.90    1.70
   4 -14  -4   14.80    2.00
  -4  14   4   11.00    2.10
   3 -14  -4   12.90    3.00
   3 -14  -4    8.40    1.90
   3 -14  -4    6.30    1.80
  -3  14   4    9.20    1.90
   2 -14  -4   48.50    4.30
  -2  14   4   48.20    3.80
   9 -15  -4   17.70    2.20
  -9  15   4    9.40    3.50
  -9  15   4   13.60    2.20
   8 -15  -4    0.40    1.50
  -8  15   4    0.50    1.60
  -8  15   4   -1.70    2.80
   7 -15  -4    9.80    1.90
   7 -15  -4    6.40    2.00
  -7  15   4   14.80    2.90
   6 -15  -4   10.70    2.10
   6 -15  -4   11.90    2.10
  -6  15   4    6.90    2.70
   5 -15  -4   19.40    2.40
  -5  15   4   20.00    3.00
  -2  16  -5    0.20    2.40
   2 -16   5    1.10    1.30
  -3  16  -5    3.10    2.70
   3 -16   5    0.20    1.20
  -4  16  -5   -0.30    1.90
  -4  16  -5    0.20    2.70
   4 -16   5   -1.70    1.20
  -5  16  -5    4.00    3.50
  -5  16  -5    4.30    2.10
   5 -16   5    4.20    1.60
   1  15  -5    1.70    2.10
  -1 -15   5   -1.20    1.30
   0  15  -5   60.39    4.90
   0 -15   5   62.99    4.20
  -1  15  -5    7.10    2.00
   1 -15   5    6.90    1.40
  -2  15  -5   54.59    4.60
  -2  15  -5   46.90    4.30
   2 -15   5   50.09    3.40
  -3  15  -5   -1.30    2.00
  -3  15  -5   -2.00    1.30
  -3  15  -5    5.60    1.90
   3 -15   5    1.30    1.00
  -4  15  -5    2.90    2.10
  -4  15  -5    0.90    1.50
  -5  15  -5    2.80    1.40
  -5  15  -5   -2.70    2.10
   5 -15   5    2.50    1.00
  -6  15  -5   -2.80    2.00
  -6  15  -5    1.60    1.70
   6 -15   5    1.30    0.90
  -7  15  -5   16.10    3.00
  -7  15  -5   18.70    2.40
   7 -15   5   11.90    4.00
  -8  15  -5    0.70    2.00
  -8  15  -5    4.10    3.20
   3  14  -5    0.60    1.90
  -3 -14   5   -0.40    1.50
   2  14  -5   27.90    3.30
  -2 -14   5   21.70    2.80
   1  14  -5   20.90    2.50
  -1 -14   5   18.00    2.40
   0  14  -5    8.90    1.90
   0 -14   5    9.40    1.40
  -1  14  -5   28.30    3.20
  -1  14  -5   20.90    2.40
   1 -14   5   24.10    2.20
  -2  14  -5   12.80    1.70
  -2  14  -5   16.10    2.40
  -2  14  -5   15.40    1.90
   2 -14   5   12.70    1.70
  -3  14  -5   -0.60    1.40
  -3  14  -5    0.70    1.20
  -3  14  -5   -0.30    1.60
   3 -14   5    2.80    3.40
   3 -14   5    1.40    0.80
  -4  14  -5    2.60    1.20
  -4  14  -5    2.20    1.70
   4 -14   5    5.00    0.90
   4 -14   5   -2.70    3.00
  -5  14  -5    3.00    1.40
  -5  14  -5    3.90    1.90
   5 -14   5    7.60    3.20
   5 -14   5    5.10    0.90
  -6  14  -5    4.60    1.50
  -6  14  -5    4.20    2.00
   6 -14   5    4.50    3.00
  -7  14  -5    0.90    1.60
  -7  14  -5    3.50    2.30
   7 -14   5    0.80    2.60
  -8  14  -5    2.30    2.60
  -8  14  -5   -0.20    1.50
   8 -14   5   -1.20    2.80
  -9  14  -5   -0.60    1.80
  -9  14  -5   -5.00    2.60
   4  13  -5    4.10    3.30
  -4 -13   5    1.70    1.30
   3  13  -5   33.90    3.30
   3  13  -5   27.00    3.80
  -3 -13   5   28.60    2.80
   2  13  -5    1.10    2.50
   2  13  -5    2.10    1.40
  -2 -13   5    0.60    1.10
   1  13  -5    8.70    2.30
   1  13  -5    3.40    1.30
   1  13  -5    3.80    1.60
  -1 -13   5    3.30    1.00
   0  13  -5    9.50    1.70
   0  13  -5    8.60    2.40
   0  13  -5   13.20    1.90
   0 -13   5    9.20    3.30
   0 -13   5   11.60    1.30
  -1  13  -5   56.19    3.90
  -1  13  -5   59.69    4.20
  -1  13  -5   57.99    5.00
   1 -13   5   63.09    5.60
   1 -13   5   61.89    3.60
   1 -13   5   57.99    3.80
  -2  13  -5    7.10    1.40
  -2  13  -5    6.00    1.20
  -2  13  -5    3.60    1.50
  -2  13  -5    5.70    2.20
   2 -13   5    6.10    0.90
   2 -13   5    6.20    2.60
   2 -13   5    4.90    1.20
  -3  13  -5   17.20    2.10
  -3  13  -5   13.80    2.10
  -3  13  -5   12.30    1.50
   3 -13   5   16.10    3.00
   3 -13   5   14.70    1.40
   3 -13   5   11.60    1.50
  -4  13  -5    3.30    1.60
  -4  13  -5    3.80    1.10
  -4  13  -5    0.90    1.00
  -4  13  -5   -2.70    1.60
   4 -13   5    1.50    1.10
   4 -13   5    1.00    0.70
   4 -13   5   -1.30    2.30
  -5  13  -5   21.20    3.10
  -5  13  -5   16.10    2.80
  -5  13  -5   19.70    2.20
   5 -13   5   16.80    1.50
   5 -13   5   22.30    2.60
   5 -13   5   24.20    3.40
  -6  13  -5   20.70    2.40
  -6  13  -5   20.80    2.80
   6 -13   5   23.40    3.20
  -7  13  -5   29.30    4.10
  -7  13  -5   27.60    2.70
   7 -13   5   26.60    3.40
  -8  13  -5    4.80    2.40
  -8  13  -5    6.00    1.50
   8 -13   5    4.60    2.20
  -9  13  -5    3.90    1.60
  -9  13  -5   -2.10    2.40
 -10  13  -5   24.40    3.80
 -10  13  -5   13.80    2.40
   5  12  -5   70.39    6.40
  -5 -12   5   78.69    4.70
   4  12  -5    1.60    2.40
  -4 -12   5   -1.00    1.10
   3  12  -5   17.00    2.80
   3  12  -5   17.40    2.00
  -3 -12   5   13.70    1.60
   2  12  -5   -0.80    1.00
   2  12  -5   -0.30    1.90
   2  12  -5    1.30    1.30
  -2 -12   5    2.60    2.40
  -2 -12   5   -0.70    1.10
  -2 -12   5   -0.80    0.80
   1  12  -5   -1.30    1.50
   1  12  -5    1.10    1.00
   1  12  -5   -0.10    1.10
  -1 -12   5    0.60    0.70
  -1 -12   5   -0.60    1.00
  -1 -12   5    0.70    1.90
   0  12  -5    0.50    1.00
   0  12  -5   -1.50    1.50
   0  12  -5    0.70    1.10
   0 -12   5    1.20    0.80
  -1  12  -5    0.70    0.90
  -1  12  -5    0.60    1.60
  -1  12  -5    1.70    1.20
  -1  12  -5    2.60    1.00
   1 -12   5    0.50    1.60
   1 -12   5    1.20    0.70
   1 -12   5    2.00    0.80
  -2  12  -5    3.70    1.10
  -2  12  -5    2.90    0.90
  -2  12  -5    4.30    1.40
  -2  12  -5    4.00    1.50
   2 -12   5    3.50    2.10
   2 -12   5    4.10    1.00
   2 -12   5    2.40    0.70
  -3  12  -5    7.30    1.10
  -3  12  -5    7.50    1.30
  -3  12  -5    8.20    1.70
  -3  12  -5    6.80    1.90
   3 -12   5    6.50    1.10
   3 -12   5    6.90    2.30
   3 -12   5    7.90    1.00
  -4  12  -5    9.20    1.30
  -4  12  -5    8.00    1.90
  -4  12  -5    7.10    1.10
  -4  12  -5    9.40    1.60
   4 -12   5    9.00    1.20
   4 -12   5    3.90    2.10
   4 -12   5    8.90    1.00
  -5  12  -5    0.70    1.60
  -5  12  -5    1.40    1.00
  -5  12  -5    2.80    1.60
   5 -12   5    3.80    1.10
   5 -12   5    2.20    0.60
   5 -12   5    2.00    1.80
  -6  12  -5   21.30    2.70
  -6  12  -5   14.50    2.20
  -6  12  -5   17.40    2.00
   6 -12   5   16.30    2.10
   6 -12   5   18.00    2.60
  -7  12  -5    2.50    1.80
  -7  12  -5    2.90    2.00
  -7  12  -5    2.70    1.10
   7 -12   5    3.80    1.80
  -8  12  -5   -4.60    2.10
  -8  12  -5   -2.50    1.90
  -8  12  -5   -0.90    1.00
  -9  12  -5    3.80    2.40
  -9  12  -5    2.90    1.40
 -10  12  -5   19.70    3.40
 -10  12  -5   12.30    1.90
  -7 -11   5    3.10    2.30
   6  11  -5   -1.10    2.90
  -6 -11   5   -1.00    1.20
   5  11  -5   17.80    2.70
  -5 -11   5   15.80    1.80
   4  11  -5   -0.50    1.80
  -4 -11   5   -0.10    0.90
   3  11  -5    2.50    1.30
   3  11  -5    3.10    1.70
   3  11  -5    1.80    1.00
  -3 -11   5    3.20    1.90
  -3 -11   5    4.50    1.10
  -3 -11   5    1.90    0.90
   2  11  -5    3.60    1.50
   2  11  -5    2.40    1.10
   2  11  -5    2.80    1.10
  -2 -11   5    2.30    0.80
  -2 -11   5    4.20    1.70
  -2 -11   5    2.80    0.80
   1  11  -5    6.90    1.70
   1  11  -5    7.70    1.20
   1  11  -5    7.00    1.20
  -1 -11   5    6.60    0.90
  -1 -11   5    5.80    1.00
  -1 -11   5    6.20    1.90
   0  11  -5    0.20    0.90
   0  11  -5   -0.90    0.80
   0  11  -5   -0.60    1.20
   0 -11   5   -0.20    1.50
   0 -11   5   -0.10    0.70
   0 -11   5   -0.20    0.50
  -1  11  -5    3.60    0.90
  -1  11  -5    3.20    1.40
  -1  11  -5    2.70    1.70
   1 -11   5    2.00    1.40
   1 -11   5    3.20    0.70
   1 -11   5    3.10    0.70
  -2  11  -5    2.30    1.80
  -2  11  -5    2.10    1.30
  -2  11  -5    1.70    1.20
   2 -11   5    3.50    0.80
   2 -11   5    4.60    1.60
   2 -11   5    4.30    0.70
  -3  11  -5    0.30    0.70
  -3  11  -5   -0.60    1.00
  -3  11  -5   -0.40    1.10
   3 -11   5    0.30    0.40
   3 -11   5   -1.10    0.70
   3 -11   5    0.40    1.50
  -4  11  -5    1.70    0.70
  -4  11  -5    0.90    1.20
  -4  11  -5    2.80    1.50
  -4  11  -5    2.50    0.70
   4 -11   5    1.90    0.70
   4 -11   5    2.40    0.50
   4 -11   5    3.20    1.70
  -5  11  -5    8.70    1.80
  -5  11  -5    9.70    1.30
   5 -11   5    9.70    1.20
   5 -11   5   12.00    2.10
  -6  11  -5    5.20    1.10
  -6  11  -5    4.60    1.60
  -6  11  -5    6.90    1.80
   6 -11   5    4.10    0.90
   6 -11   5    3.70    1.60
  -7  11  -5   23.30    2.80
  -7  11  -5   26.20    2.20
  -7  11  -5   24.80    2.80
   7 -11   5   23.10    2.70
   7 -11   5   26.60    2.40
  -8  11  -5   40.00    3.10
  -8  11  -5   44.20    4.30
  -8  11  -5   48.40    4.40
   8 -11   5   46.70    3.20
  -9  11  -5   16.10    1.80
  -9  11  -5   19.00    2.80
  -9  11  -5   14.10    2.70
   9 -11   5   16.20    1.60
 -10  11  -5   48.10    5.80
 -10  11  -5   50.99    4.00
 -10  11  -5   68.19    5.70
 -11  11  -5   -0.80    1.60
 -11  11  -5    2.30    3.20
  -8 -10   5    4.80    1.70
  -7 -10   5    4.30    1.30
   6  10  -5   17.80    2.40
  -6 -10   5   14.40    1.90
   5  10  -5   55.59    4.20
   5  10  -5   57.29    4.20
  -5 -10   5   54.79    4.70
  -5 -10   5   49.50    3.30
  -5 -10   5   47.60    3.60
   4  10  -5   19.20    2.30
   4  10  -5   16.50    2.20
  -4 -10   5   18.50    2.10
  -4 -10   5   15.70    1.80
  -4 -10   5   15.70    2.30
   3  10  -5   61.19    4.10
   3  10  -5   60.99    4.10
   3  10  -5   58.59    3.80
  -3 -10   5   58.29    4.40
  -3 -10   5   63.99    3.60
  -3 -10   5   60.09    3.70
   2  10  -5   44.10    3.30
   2  10  -5   43.10    2.90
   2  10  -5   46.30    3.10
  -2 -10   5   44.20    3.80
  -2 -10   5   44.80    2.80
  -2 -10   5   44.20    2.70
   1  10  -5   31.00    2.50
   1  10  -5   33.10    2.40
   1  10  -5   32.80    2.90
  -1 -10   5   38.10    2.30
  -1 -10   5   34.10    2.10
  -1 -10   5   31.40    3.10
   0  10  -5    3.20    0.80
   0  10  -5    3.00    1.20
   0  10  -5    3.10    0.70
   0  10  -5    1.80    0.80
   0 -10   5    2.40    0.70
   0 -10   5    3.20    1.40
   0 -10   5    2.70    0.60
  -1  10  -5   -1.30    0.60
  -1  10  -5    0.10    0.80
  -1  10  -5    0.60    0.70
  -1  10  -5   -0.30    1.00
   1 -10   5   -0.40    1.10
   1 -10   5    0.60    0.60
   1 -10   5    0.00    0.40
  -2  10  -5    0.40    1.00
  -2  10  -5    1.00    0.60
  -2  10  -5    1.20    0.70
  -2  10  -5   -0.20    0.80
   2 -10   5    0.90    0.50
   2 -10   5    0.20    0.40
   2 -10   5    1.30    1.30
  -3  10  -5    5.40    0.80
  -3  10  -5    3.10    1.10
  -3  10  -5    5.00    0.90
  -3  10  -5    3.90    1.00
   3 -10   5    4.40    0.80
   3 -10   5    5.20    0.60
   3 -10   5    5.90    1.50
  -4  10  -5    6.00    0.70
  -4  10  -5    6.40    0.90
  -4  10  -5    6.20    1.50
  -4  10  -5    5.80    1.40
   4 -10   5    6.10    0.90
   4 -10   5    5.10    0.70
  -5  10  -5   17.70    2.30
  -5  10  -5   14.50    1.70
  -5  10  -5   15.60    2.00
   5 -10   5   17.60    1.60
   5 -10   5   18.90    2.50
  -6  10  -5    6.50    1.50
  -6  10  -5    6.50    1.60
  -6  10  -5    7.30    1.00
   6 -10   5    9.70    1.60
   6 -10   5    8.90    1.20
  -7  10  -5    6.40    1.70
  -7  10  -5    6.00    1.10
  -7  10  -5    7.00    1.70
   7 -10   5    6.60    1.20
   7 -10   5    7.10    1.30
  -8  10  -5   74.79    4.30
  -8  10  -5   64.99    4.90
   8 -10   5   74.89    4.40
   8 -10   5   70.69    3.90
  -9  10  -5   42.10    4.10
  -9  10  -5   38.60    3.10
  -9  10  -5   37.90    4.30
 -10  10  -5   30.90    3.00
 -10  10  -5   33.80    4.60
 -10  10  -5   30.20    4.40
 -11  10  -5    9.40    3.10
 -11  10  -5   -0.30    2.90
 -11  10  -5    3.20    1.70
  -9  -9   5    2.30    1.90
  -8  -9   5   43.80    3.30
   7   9  -5    3.60    1.60
  -7  -9   5    1.50    0.90
   6   9  -5   65.29    4.40
  -6  -9   5   63.29    4.20
  -6  -9   5   68.29    5.10
  -6  -9   5   69.49    4.00
   5   9  -5   39.70    3.00
   5   9  -5   40.30    3.30
  -5  -9   5   35.50    2.50
  -5  -9   5   37.20    2.80
  -5  -9   5   39.50    3.60
   4   9  -5  381.76   19.00
   4   9  -5  414.36   19.00
   4   9  -5  383.36   18.90
  -4  -9   5  333.67   18.70
  -4  -9   5  396.96   18.90
  -4  -9   5  378.06   19.30
   3   9  -5   22.50    1.90
   3   9  -5   19.20    2.20
   3   9  -5   20.80    1.80
  -3  -9   5   17.60    1.80
  -3  -9   5   22.60    1.70
  -3  -9   5   20.30    2.40
   2   9  -5   70.19    3.90
   2   9  -5   69.99    4.20
   2   9  -5   63.59    3.90
  -2  -9   5   67.49    3.70
  -2  -9   5   66.79    3.80
  -2  -9   5   68.59    4.40
   1   9  -5   40.90    2.70
   1   9  -5   37.80    2.90
   1   9  -5   38.70    2.50
  -1  -9   5   37.00    2.40
  -1  -9   5   40.30    2.40
  -1  -9   5   43.30    3.20
   0   9  -5    2.70    0.60
   0   9  -5    1.20    0.90
   0   9  -5    0.90    0.70
   0   9  -5    1.50    0.60
   0  -9   5    2.60    0.60
   0  -9   5    3.20    1.00
   0  -9   5    2.30    0.50
  -1   9  -5   86.19    5.10
  -1   9  -5   87.49    4.70
  -1   9  -5   89.79    4.80
  -1   9  -5   91.79    5.00
   1  -9   5   89.09    4.70
   1  -9   5   91.39    5.40
   1  -9   5   84.09    4.50
  -2   9  -5   11.50    1.50
  -2   9  -5   12.10    1.20
  -2   9  -5   10.20    1.10
  -2   9  -5   11.40    1.50
   2  -9   5   12.00    1.10
   2  -9   5   11.10    0.90
   2  -9   5    7.10    1.50
  -3   9  -5    5.00    0.70
  -3   9  -5    7.30    1.30
  -3   9  -5    6.00    1.10
  -3   9  -5    8.00    1.00
   3  -9   5    6.70    1.40
   3  -9   5    6.80    0.80
   3  -9   5    6.50    0.70
  -4   9  -5   16.30    2.00
  -4   9  -5   18.70    1.20
  -4   9  -5   15.80    1.50
  -4   9  -5   16.40    2.10
   4  -9   5   18.90    1.50
   4  -9   5   17.30    2.30
  -5   9  -5    0.00    0.90
  -5   9  -5    0.20    1.00
  -5   9  -5    0.20    0.50
   5  -9   5    0.80    1.00
   5  -9   5    0.10    0.60
  -6   9  -5   11.50    1.70
  -6   9  -5   13.10    1.80
  -6   9  -5   12.50    1.40
   6  -9   5   11.60    1.40
   6  -9   5   11.30    1.50
  -7   9  -5    0.90    0.80
  -7   9  -5    1.30    1.40
  -7   9  -5    0.30    1.20
   7  -9   5    2.90    0.70
   7  -9   5    5.30    1.00
  -8   9  -5   50.19    4.00
  -8   9  -5   47.30    3.80
  -8   9  -5   46.20    3.10
  -9   9  -5   33.60    3.50
  -9   9  -5   31.60    2.60
  -9   9  -5   39.00    3.90
 -10   9  -5   42.50    4.30
 -10   9  -5   47.70    3.30
 -10   9  -5   43.90    4.90
 -11   9  -5    9.40    1.70
 -11   9  -5   13.20    2.90
 -11   9  -5   10.50    2.90
  -9  -8   5    3.20    1.40
   8   8  -5   51.39    3.40
  -8  -8   5   46.90    3.30
   7   8  -5   66.39    4.30
   7   8  -5   68.29    4.20
  -7  -8   5   64.29    3.90
  -7  -8   5   60.99    4.20
  -7  -8   5   62.29    4.90
   6   8  -5    8.40    1.30
   6   8  -5    9.90    1.50
  -6  -8   5    9.50    1.70
  -6  -8   5    6.40    1.00
  -6  -8   5    9.80    1.50
   5   8  -5   67.89    4.20
   5   8  -5   71.69    4.10
  -5  -8   5   75.19    4.60
  -5  -8   5   68.09    3.90
  -5  -8   5   64.49    4.00
   4   8  -5  468.45   23.50
   4   8  -5  487.85   23.60
   4   8  -5  477.55   23.50
  -4  -8   5  471.55   23.40
  -4  -8   5  492.05   23.90
  -4  -8   5  478.45   23.40
   3   8  -5  116.09    6.00
   3   8  -5  109.59    6.10
   3   8  -5  112.69    5.90
  -3  -8   5  114.79    5.80
  -3  -8   5  104.49    6.20
  -3  -8   5  109.79    5.80
   2   8  -5    0.50    0.50
   2   8  -5    1.10    0.60
   2   8  -5    0.60    0.80
  -2  -8   5    0.60    0.40
  -2  -8   5    0.40    0.50
  -2  -8   5    0.70    0.80
   1   8  -5    0.40    0.50
   1   8  -5   -0.30    0.60
   1   8  -5   -0.20    0.50
  -1  -8   5    0.10    0.30
  -1  -8   5    0.20    0.40
  -1  -8   5    0.30    0.70
   0   8  -5  120.79    6.00
   0   8  -5  114.99    6.30
   0   8  -5  121.79    6.10
   0  -8   5  111.59    6.50
   0  -8   5  114.49    5.90
   0  -8   5  119.49    6.10
  -1   8  -5  111.49    5.40
  -1   8  -5  108.09    5.80
  -1   8  -5  107.49    5.50
   1  -8   5  106.29    5.30
   1  -8   5   95.39    5.90
  -2   8  -5   62.09    3.40
  -2   8  -5   63.19    3.30
  -2   8  -5   68.79    3.80
   2  -8   5   63.99    3.20
   2  -8   5   52.79    3.50
   2  -8   5   62.39    3.90
  -3   8  -5   -0.40    0.30
  -3   8  -5    0.00    0.40
  -3   8  -5   -0.10    0.70
   3  -8   5   -0.70    0.90
   3  -8   5    0.10    0.40
  -4   8  -5    9.80    1.00
  -4   8  -5    7.40    0.70
  -4   8  -5    8.60    1.30
   4  -8   5    8.30    1.00
   4  -8   5    8.90    1.30
  -5   8  -5   94.59    5.20
  -5   8  -5   90.19    4.70
   5  -8   5   83.49    4.70
   5  -8   5   81.59    4.80
  -6   8  -5    2.40    0.70
  -6   8  -5    3.90    1.20
  -6   8  -5    3.50    1.20
   6  -8   5    3.30    0.80
   6  -8   5    3.90    0.70
  -7   8  -5   -0.20    1.10
  -7   8  -5   -0.60    1.10
  -7   8  -5    1.30    1.20
  -8   8  -5   52.49    3.80
  -8   8  -5   55.69    3.40
  -8   8  -5   55.79    4.20
  -9   8  -5   -2.00    1.40
  -9   8  -5   -1.60    1.60
  -9   8  -5    0.00    0.90
 -10   8  -5    3.30    1.80
 -10   8  -5    6.80    1.40
 -10   8  -5    2.80    2.20
 -11   8  -5   -0.10    1.30
 -11   8  -5    2.50    3.10
 -11   8  -5   -4.90    2.50
 -10  -7   5    2.40    1.30
  -9  -7   5    1.20    1.10
   8   7  -5    1.70    1.40
   8   7  -5    0.30    0.90
  -8  -7   5    1.50    1.80
  -8  -7   5    0.40    0.80
  -8  -7   5    0.70    1.60
   7   7  -5   50.29    3.30
   7   7  -5   53.29    3.50
  -7  -7   5   50.59    3.50
  -7  -7   5   53.79    3.20
  -7  -7   5   56.29    4.00
   6   7  -5    4.30    1.00
   6   7  -5    2.80    0.90
  -6  -7   5    6.50    1.40
  -6  -7   5    4.70    0.90
  -6  -7   5    4.20    0.90
   5   7  -5   25.30    2.10
   5   7  -5   28.10    2.00
  -5  -7   5   27.10    2.00
  -5  -7   5   25.20    1.80
  -5  -7   5   22.90    2.30
   4   7  -5   17.10    1.50
   4   7  -5   13.60    1.60
   4   7  -5   16.80    1.40
  -4  -7   5   18.00    1.30
  -4  -7   5   16.00    1.50
  -4  -7   5   16.30    1.80
   3   7  -5   34.40    2.20
   3   7  -5   36.70    2.40
   3   7  -5   38.10    2.30
  -3  -7   5   41.10    2.30
  -3  -7   5   35.00    2.10
  -3  -7   5   31.10    2.50
   2   7  -5   47.20    2.60
   2   7  -5   44.50    2.70
  -2  -7   5   46.00    2.50
  -2  -7   5   42.40    3.00
  -2  -7   5   46.40    2.80
   1   7  -5   38.10    2.30
   1   7  -5   36.20    2.20
   1   7  -5   38.10    2.40
  -1  -7   5   40.00    2.20
  -1  -7   5   42.10    2.70
   0   7  -5   83.29    4.40
   0   7  -5   86.39    4.30
   0   7  -5   76.99    4.50
   0  -7   5   81.89    4.30
   0  -7   5   83.79    4.20
   0  -7   5   81.59    4.70
  -1   7  -5   25.20    1.60
  -1   7  -5   23.30    1.40
  -1   7  -5   19.90    1.80
   1  -7   5   23.90    1.40
   1  -7   5   24.80    1.50
   1  -7   5   21.10    1.90
  -2   7  -5  161.08    8.20
  -2   7  -5  162.58    8.10
  -2   7  -5  170.18    8.60
   2  -7   5  171.28    8.10
   2  -7   5  155.58    8.20
   2  -7   5  168.88    8.60
  -3   7  -5   23.10    1.50
  -3   7  -5   20.70    1.30
  -3   7  -5   20.90    1.80
   3  -7   5   23.30    1.50
   3  -7   5   21.00    1.90
  -4   7  -5    0.50    0.70
  -4   7  -5    1.50    0.50
  -4   7  -5    0.50    0.20
   4  -7   5    1.10    0.40
   4  -7   5    0.90    0.70
  -5   7  -5   19.40    1.40
  -5   7  -5   17.90    1.90
   5  -7   5   15.90    1.40
   5  -7   5   15.50    1.30
  -6   7  -5   46.20    3.20
  -6   7  -5   39.80    2.60
   6  -7   5   44.80    2.70
  -7   7  -5   27.20    2.70
  -7   7  -5   30.10    2.00
  -7   7  -5   23.50    2.40
  -8   7  -5  156.68    8.50
  -8   7  -5  154.78    8.30
  -8   7  -5  150.98    8.00
  -9   7  -5    3.70    1.40
  -9   7  -5    4.30    1.70
  -9   7  -5    2.10    1.00
 -10   7  -5   37.50    4.10
 -10   7  -5   37.70    3.40
 -10   7  -5   33.20    2.90
 -11   7  -5    6.10    1.60
 -11  -6   5   -0.30    2.20
 -11  -6   5    0.10    1.60
 -10  -6   5    2.90    1.10
   9   6  -5   -0.80    1.40
  -9  -6   5    2.90    1.80
  -9  -6   5    1.50    0.90
   8   6  -5    0.60    1.00
   8   6  -5    0.70    0.80
  -8  -6   5   -0.50    1.20
  -8  -6   5    1.10    0.80
   7   6  -5   11.50    1.50
   7   6  -5   12.70    1.40
  -7  -6   5    8.20    1.10
  -7  -6   5   11.70    1.60
   6   6  -5   77.59    4.30
   6   6  -5   76.09    4.30
  -6  -6   5   79.79    4.20
  -6  -6   5   73.89    4.30
  -6  -6   5   82.09    4.60
   5   6  -5   30.60    2.20
   5   6  -5   33.20    2.10
  -5  -6   5   31.70    2.10
  -5  -6   5   33.80    2.00
  -5  -6   5   32.10    2.40
   4   6  -5    9.50    1.00
  -4  -6   5   10.00    0.90
  -4  -6   5    9.80    1.10
  -4  -6   5   10.50    1.40
   3   6  -5   27.20    1.70
   3   6  -5   26.40    1.80
  -3  -6   5   26.00    1.60
  -3  -6   5   26.40    2.00
  -3  -6   5   27.00    1.70
   2   6  -5    8.00    0.90
   2   6  -5    8.40    0.80
  -2  -6   5    8.30    0.80
  -2  -6   5    8.10    0.80
  -2  -6   5    8.80    1.10
   1   6  -5    8.40    0.80
   1   6  -5    9.90    0.90
   1   6  -5   10.40    1.00
  -1  -6   5    7.60    1.20
  -1  -6   5    8.10    0.80
   0   6  -5   78.29    4.40
   0   6  -5   77.69    4.20
   0   6  -5   81.69    4.30
   0  -6   5   95.49    4.60
   0  -6   5   80.69    4.10
   0  -6   5   78.99    4.20
  -1   6  -5   21.60    1.40
  -1   6  -5   21.20    1.60
  -1   6  -5   23.50    1.30
   1  -6   5   23.80    1.30
   1  -6   5   20.10    1.70
  -2   6  -5    9.20    0.90
  -2   6  -5    8.70    0.70
  -2   6  -5   10.40    1.20
   2  -6   5   10.40    0.90
   2  -6   5    9.80    1.30
  -3   6  -5   10.10    0.90
  -3   6  -5    9.00    1.20
  -3   6  -5   10.10    0.70
   3  -6   5    9.30    0.90
   3  -6   5   10.90    1.20
  -4   6  -5    1.00    0.60
  -4   6  -5    0.00    0.40
   4  -6   5    0.20    0.40
   4  -6   5   -0.10    0.40
  -5   6  -5   28.30    1.90
  -5   6  -5   30.40    2.30
   5  -6   5   30.10    1.90
  -6   6  -5    6.70    1.30
  -6   6  -5    8.60    1.00
  -7   6  -5   40.20    3.00
  -7   6  -5   39.80    2.50
  -8   6  -5    0.80    0.80
  -8   6  -5    2.10    1.30
  -8   6  -5    1.90    1.30
  -9   6  -5    9.20    1.30
  -9   6  -5    4.80    1.60
 -10   6  -5   -0.30    1.70
 -10   6  -5   -0.30    1.70
 -10   6  -5   -0.60    1.00
 -11   6  -5    2.10    2.40
 -11   6  -5    2.00    1.60
 -11  -5   5    2.00    1.30
 -11  -5   5    1.40    1.90
  10   5  -5   -3.40    1.60
 -10  -5   5    0.10    1.00
   9   5  -5    1.80    1.10
  -9  -5   5   -0.10    1.20
  -9  -5   5    0.00    0.70
   8   5  -5    1.20    0.60
   8   5  -5    0.90    0.50
   8   5  -5    1.10    0.90
  -8  -5   5    1.40    0.90
  -8  -5   5    1.40    0.70
   7   5  -5    2.30    0.70
   7   5  -5    2.00    0.60
  -7  -5   5    2.40    0.80
  -7  -5   5    1.20    0.60
   6   5  -5    1.70    0.60
   6   5  -5    0.80    0.60
  -6  -5   5    1.10    0.50
  -6  -5   5    0.60    0.70
   5   5  -5   32.80    2.00
  -5  -5   5   32.10    1.90
  -5  -5   5   31.30    2.20
   4   5  -5    4.70    0.60
  -4  -5   5    4.00    0.70
  -4  -5   5    4.10    0.60
  -4  -5   5    5.60    0.70
   3   5  -5    0.40    0.30
   3   5  -5    0.00    0.40
  -3  -5   5    0.40    0.30
  -3  -5   5    0.20    0.30
  -3  -5   5    0.40    0.50
   2   5  -5    8.20    0.70
   2   5  -5    9.40    0.90
  -2  -5   5    8.40    1.00
  -2  -5   5    9.60    0.70
  -2  -5   5    8.50    0.80
   1   5  -5   58.29    2.90
   1   5  -5   52.89    3.10
   1   5  -5   55.09    3.00
  -1  -5   5   53.29    2.90
  -1  -5   5   54.69    2.90
  -1  -5   5   58.79    3.20
   0   5  -5   11.10    1.00
   0   5  -5   11.90    0.90
   0   5  -5   11.10    0.80
   0  -5   5   10.20    1.10
   0  -5   5   11.90    0.80
   0  -5   5   12.50    0.90
  -1   5  -5  131.79    6.90
  -1   5  -5  134.39    6.70
  -1   5  -5  135.49    6.60
   1  -5   5  136.09    6.90
   1  -5   5  136.59    6.70
  -2   5  -5   25.00    1.80
  -2   5  -5   25.40    1.40
  -2   5  -5   28.40    1.60
   2  -5   5   25.10    1.70
  -3   5  -5   29.40    1.50
  -3   5  -5   27.20    1.90
  -3   5  -5   29.70    1.70
   3  -5   5   25.60    1.70
   3  -5   5   27.70    1.70
  -4   5  -5   -0.10    0.50
  -4   5  -5   -0.10    0.30
   4  -5   5    0.30    0.40
  -5   5  -5  189.68    9.60
  -5   5  -5  185.58    9.40
  -6   5  -5    6.40    1.10
  -6   5  -5    5.70    0.80
  -7   5  -5   15.50    1.90
  -7   5  -5   14.80    1.50
  -8   5  -5    0.70    1.10
  -8   5  -5   -0.30    0.90
  -8   5  -5    0.60    0.70
  -9   5  -5    2.80    1.50
  -9   5  -5    3.40    1.00
  -9   5  -5    2.50    1.10
 -10   5  -5   74.09    4.60
 -10   5  -5   77.59    4.70
 -10   5  -5   81.09    5.40
 -11   5  -5    0.00    1.50
 -11   5  -5    2.10    2.40
 -12  -4   5   11.50    1.80
 -12  -4   5   17.80    2.80
 -11  -4   5   17.70    2.20
 -11  -4   5   22.70    2.80
  10   4  -5    7.80    1.50
 -10  -4   5    7.10    1.60
 -10  -4   5    6.70    1.60
 -10  -4   5    7.10    1.10
   9   4  -5  114.39    6.20
  -9  -4   5  112.09    6.30
  -9  -4   5  116.09    6.10
   8   4  -5    1.00    0.50
   8   4  -5    0.50    0.70
   8   4  -5   -0.50    0.40
  -8  -4   5   -0.60    0.50
  -8  -4   5    0.00    0.80
   7   4  -5    1.30    0.50
   7   4  -5    1.70    0.70
  -7  -4   5    2.00    0.60
  -7  -4   5    1.60    0.70
   6   4  -5   26.20    1.70
  -6  -4   5   24.00    1.60
  -6  -4   5   22.10    1.80
   5   4  -5  375.26   18.70
  -5  -4   5  401.56   18.90
  -5  -4   5  376.76   18.70
   4   4  -5  441.46   21.10
  -4  -4   5  434.66   21.20
  -4  -4   5  427.06   21.10
  -4  -4   5  430.26   21.00
   3   4  -5  177.58    8.80
   3   4  -5  175.68    8.90
  -3  -4   5  184.08    8.90
  -3  -4   5  182.88    9.00
  -3  -4   5  174.18    8.80
   2   4  -5  361.56   17.80
   2   4  -5  350.76   17.90
  -2  -4   5  382.76   17.80
  -2  -4   5  390.46   18.00
  -2  -4   5  353.76   17.80
   1   4  -5   79.99    4.10
   1   4  -5   78.29    4.30
   1   4  -5   80.79    4.20
  -1  -4   5   85.89    4.40
  -1  -4   5   85.09    4.20
   0   4  -5  246.88   11.60
   0   4  -5  252.77   11.70
   0   4  -5  223.08   11.70
   0  -4   5  227.88   11.80
   0  -4   5  241.78   11.60
  -1   4  -5   23.90    1.30
  -1   4  -5   24.90    1.40
  -1   4  -5   21.80    1.50
   1  -4   5   21.60    1.30
   1  -4   5   23.20    1.50
  -2   4  -5   22.60    1.40
  -2   4  -5   23.40    1.50
  -2   4  -5   24.50    1.20
   2  -4   5   21.10    1.40
   2  -4   5   21.30    1.30
  -3   4  -5   58.59    2.90
  -3   4  -5   59.69    3.10
  -3   4  -5   56.59    3.20
   3  -4   5   60.59    3.10
  -4   4  -5   15.20    1.10
  -4   4  -5   15.80    0.90
  -4   4  -5   14.70    1.30
   4  -4   5   14.60    1.10
  -5   4  -5  190.98    9.90
  -5   4  -5  201.18    9.80
  -6   4  -5   52.59    3.20
  -6   4  -5   52.99    3.00
  -7   4  -5   14.80    1.70
  -7   4  -5   13.40    1.50
  -8   4  -5   41.70    2.80
  -8   4  -5   39.30    3.00
  -9   4  -5    0.30    1.00
  -9   4  -5    0.00    0.90
  -9   4  -5    1.80    1.00
  -9   4  -5    0.50    1.30
 -10   4  -5   23.70    2.70
 -10   4  -5   20.10    2.10
 -10   4  -5   19.90    2.30
 -10   4  -5   22.60    2.60
 -11   4  -5    3.30    1.70
 -11   4  -5    3.40    2.50
 -12  -3   5    1.70    1.90
  11   3  -5    7.40    1.50
 -11  -3   5    7.70    1.90
 -11  -3   5    9.50    1.30
 -11  -3   5    3.50    1.50
  10   3  -5    4.40    1.20
 -10  -3   5    6.00    1.50
 -10  -3   5    5.60    1.00
 -10  -3   5    5.80    1.30
   9   3  -5    0.00    0.70
  -9  -3   5   -0.10    0.90
  -9  -3   5   -0.50    0.80
  -9  -3   5   -0.10    0.60
   8   3  -5    1.10    0.40
   8   3  -5    1.30    0.40
   8   3  -5    2.50    0.70
  -8  -3   5    0.80    0.70
  -8  -3   5    1.10    0.50
   7   3  -5   57.09    3.20
   7   3  -5   58.59    3.10
  -7  -3   5   57.29    3.20
  -7  -3   5   58.59    3.40
   6   3  -5   43.10    2.50
  -6  -3   5   46.60    2.70
  -6  -3   5   45.60    2.50
   5   3  -5    7.80    0.70
  -5  -3   5    7.30    0.70
   4   3  -5    0.40    0.20
  -4  -3   5    0.60    0.40
  -4  -3   5    0.50    0.30
   3   3  -5  231.08   11.10
   3   3  -5  235.78   11.20
  -3  -3   5  226.78   11.10
  -3  -3   5  221.08   11.10
  -3  -3   5  217.58   11.20
   2   3  -5  124.19    6.20
   2   3  -5  130.09    6.30
  -2  -3   5  110.89    6.30
  -2  -3   5  133.89    6.20
   1   3  -5   17.60    1.20
   1   3  -5   19.40    1.10
   1   3  -5   19.70    1.20
  -1  -3   5   19.80    1.30
  -1  -3   5   19.70    1.10
   0   3  -5   66.19    3.50
   0   3  -5   72.49    3.50
   0   3  -5   65.99    3.40
   0  -3   5   68.69    3.40
   0  -3   5   66.89    3.60
  -1   3  -5   31.50    1.70
  -1   3  -5   32.40    1.80
   1  -3   5   32.00    1.60
   1  -3   5   30.70    1.70
   1  -3   5   30.00    1.70
  -2   3  -5   80.69    4.00
  -2   3  -5   75.29    4.10
   2  -3   5   80.79    4.00
  -3   3  -5   -0.30    0.30
  -3   3  -5   -0.10    0.40
   3  -3   5    0.40    0.30
  -4   3  -5    9.20    0.90
  -4   3  -5    9.40    0.70
  -4   3  -5    7.80    0.90
  -5   3  -5   11.30    1.00
  -5   3  -5    9.30    1.00
  -5   3  -5    9.00    0.70
  -6   3  -5   -0.20    0.30
  -6   3  -5   -0.10    0.50
  -6   3  -5    0.20    0.60
  -7   3  -5   23.00    1.90
  -7   3  -5   25.70    1.50
  -7   3  -5   27.10    1.90
  -8   3  -5    8.10    1.30
  -8   3  -5    6.20    1.10
  -8   3  -5    6.70    0.80
  -8   3  -5    7.70    1.10
  -9   3  -5   -1.90    0.80
  -9   3  -5   -0.70    0.90
  -9   3  -5    0.10    1.20
  -9   3  -5   -1.00    1.00
 -10   3  -5    0.70    1.30
 -10   3  -5    4.70    1.80
 -10   3  -5    5.20    1.00
 -11   3  -5    1.10    1.60
 -11   3  -5    2.60    2.60
 -13  -2   5    3.90    2.60
  12   2  -5    4.90    1.50
 -12  -2   5    2.90    1.90
  11   2  -5    7.60    1.40
 -11  -2   5    6.40    1.50
 -11  -2   5    4.90    1.50
  10   2  -5   15.90    1.70
 -10  -2   5   16.50    2.60
 -10  -2   5   16.90    2.00
   9   2  -5   66.69    3.60
  -9  -2   5   59.99    3.70
  -9  -2   5   63.39    3.50
  -9  -2   5   57.39    3.90
   8   2  -5  319.77   15.30
   8   2  -5  311.07   15.10
  -8  -2   5  310.77   15.60
  -8  -2   5  299.37   15.40
  -8  -2   5  315.77   15.30
   7   2  -5   55.29    2.90
   7   2  -5   53.99    2.90
  -7  -2   5   55.79    2.90
  -7  -2   5   53.59    3.20
  -7  -2   5   43.70    3.30
   6   2  -5   24.10    1.60
   6   2  -5   25.70    1.60
  -6  -2   5   25.00    1.90
  -6  -2   5   25.40    1.60
  -6  -2   5   28.70    1.80
   5   2  -5  112.99    5.60
  -5  -2   5  104.89    5.70
  -5  -2   5  117.69    5.90
  -4  -2   5  425.16   20.40
  -4  -2   5  414.26   20.50
   3   2  -5   88.49    4.70
  -3  -2   5   93.99    4.90
  -3  -2   5  101.69    4.80
   2   2  -5  112.09    5.60
   2   2  -5  125.49    5.70
  -2  -2   5  114.99    5.70
  -2  -2   5  105.29    5.60
  -2  -2   5  111.39    5.70
   1   2  -5  147.79    7.00
   1   2  -5  136.09    7.00
  -1  -2   5  140.29    6.90
  -1  -2   5  140.49    7.00
  -1  -2   5  145.99    7.10
   0   2  -5  241.08   12.20
   0   2  -5  250.27   12.10
   0  -2   5  243.08   12.20
   0  -2   5  254.67   12.10
   0  -2   5  265.87   12.20
  -1   2  -5  222.28   10.90
  -1   2  -5  230.48   10.90
   1  -2   5  220.18   10.90
  -2   2  -5  199.58   10.20
  -2   2  -5  207.38   10.20
   2  -2   5  218.68   10.20
  -3   2  -5   82.89    4.40
  -3   2  -5   92.09    4.40
  -4   2  -5    5.00    0.60
  -4   2  -5    4.50    0.60
  -5   2  -5  187.18    9.20
  -5   2  -5  185.58    9.10
  -5   2  -5  184.48    9.10
  -6   2  -5   59.69    3.30
  -6   2  -5   59.69    3.30
  -6   2  -5   56.69    3.10
  -6   2  -5   56.49    3.00
  -7   2  -5    1.90    0.70
  -7   2  -5    2.30    0.70
  -7   2  -5    0.80    0.70
  -7   2  -5    2.00    0.50
  -8   2  -5   30.20    2.10
  -8   2  -5   29.20    2.30
  -8   2  -5   28.70    2.20
  -8   2  -5   28.80    1.80
  -9   2  -5   -0.50    0.90
  -9   2  -5    0.60    0.80
  -9   2  -5    1.20    1.20
  -9   2  -5    0.50    1.00
  -9   2  -5    0.00    0.60
 -10   2  -5    7.90    1.60
 -10   2  -5   11.10    2.10
 -10   2  -5    8.40    1.00
 -11   2  -5   11.70    2.20
  13   1  -5   20.90    2.40
 -13  -1   5   20.80    3.10
  12   1  -5    8.30    1.50
 -12  -1   5    6.00    2.50
 -12  -1   5    5.80    2.10
  11   1  -5    3.60    1.00
 -11  -1   5    3.00    1.40
  10   1  -5   12.70    1.50
 -10  -1   5   13.70    2.00
   9   1  -5   26.50    1.80
  -9  -1   5   26.80    2.30
   8   1  -5    7.10    0.80
   8   1  -5    7.90    0.90
  -8  -1   5    6.70    1.10
   7   1  -5    0.90    0.40
   7   1  -5    1.30    0.40
  -7  -1   5    1.30    0.60
   6   1  -5    2.20    0.40
   6   1  -5    2.20    0.50
  -6  -1   5    2.40    0.60
   5   1  -5    3.80    0.50
   5   1  -5    3.00    0.50
  -5  -1   5    3.10    0.60
   4   1  -5    0.00    0.20
   4   1  -5    0.20    0.30
  -4  -1   5    0.10    0.30
  -4  -1   5   -0.10    0.30
  -3  -1   5    9.20    0.90
  -3  -1   5   10.90    0.80
  -2  -1   5   33.00    1.90
  -2  -1   5   33.30    1.70
  -2  -1   5   32.80    1.80
   1   1  -5   17.40    0.90
   1   1  -5   17.40    1.00
   1   1  -5   16.10    1.10
  -1  -1   5   17.60    1.10
  -1  -1   5   17.10    1.00
  -1  -1   5   16.80    0.90
   0   1  -5   24.10    1.30
   0   1  -5   26.30    1.40
   0   1  -5   25.80    1.40
   0  -1   5   25.90    1.30
  -1   1  -5   76.99    3.80
  -1   1  -5   80.39    3.90
  -1   1  -5   76.79    3.80
  -2   1  -5  106.99    5.30
  -3   1  -5   13.50    1.00
  -3   1  -5   14.10    1.00
  -4   1  -5   37.50    2.30
  -4   1  -5   37.70    2.10
  -4   1  -5   37.50    2.10
  -5   1  -5   47.20    2.80
  -5   1  -5   47.40    2.60
  -5   1  -5   50.79    2.70
  -6   1  -5    4.20    0.50
  -6   1  -5    3.30    0.60
  -6   1  -5    2.90    0.70
  -6   1  -5    3.70    0.80
  -7   1  -5   24.20    1.60
  -7   1  -5   23.60    1.80
  -7   1  -5   22.40    1.90
  -7   1  -5   22.40    1.60
  -8   1  -5   14.10    1.70
  -8   1  -5   19.00    1.90
  -8   1  -5   15.80    1.70
  -8   1  -5   18.30    1.50
  -9   1  -5    2.20    1.20
  -9   1  -5    3.20    0.80
  -9   1  -5    4.80    1.20
 -10   1  -5    2.50    1.50
 -10   1  -5    2.20    1.60
 -10   1  -5    1.10    0.90
 -14   0   5    1.90    3.00
  13   0  -5   11.70    1.80
 -13   0   5   12.60    2.70
  12   0  -5    2.60    1.20
 -12   0   5    3.80    1.80
  11   0  -5   12.70    1.60
 -11   0   5   14.00    2.00
  10   0  -5    0.40    0.60
 -10   0   5    0.30    1.00
   9   0  -5    1.60    0.50
  -9   0   5    2.10    0.80
   8   0  -5   17.50    1.30
   8   0  -5   18.10    1.30
  -8   0   5   18.40    1.80
   7   0  -5    7.40    0.70
   7   0  -5    7.50    0.90
  -7   0   5    8.00    1.20
   6   0  -5   77.59    4.00
   6   0  -5   76.49    3.80
  -6   0   5   70.29    4.20
   5   0  -5   82.49    4.60
   5   0  -5   90.19    4.70
  -5   0   5  101.39    4.90
   4   0  -5   27.20    1.70
   4   0  -5   26.70    1.60
  -4   0   5   25.50    1.70
   3   0  -5   -0.10    0.30
   3   0  -5   -0.10    0.30
  -3   0   5    0.20    0.30
   2   0  -5    4.80    0.60
   2   0  -5    6.30    0.70
  -2   0   5    5.20    0.30
  -2   0   5    4.60    0.50
  -2   0   5    4.80    0.70
   1   0  -5  706.63   31.80
   1   0  -5  606.44   31.50
   1   0  -5  634.84   31.60
  -1   0   5  701.23   31.60
  -1   0   5  654.53   31.40
  -1   0   5  634.24   31.50
   0   0  -5   86.49    4.30
   0   0  -5   79.89    4.00
   0   0  -5   75.09    4.10
   0   0  -5   84.89    4.00
  -1   0  -5  166.98    8.00
  -1   0  -5  160.88    8.20
  -2   0  -5   53.39    3.00
  -2   0  -5   56.39    2.90
  -2   0  -5   58.39    3.10
  -3   0  -5   23.70    1.50
  -3   0  -5   24.30    1.70
  -3   0  -5   25.90    1.50
  -4   0  -5   93.09    4.60
  -4   0  -5   85.89    4.60
  -4   0  -5   88.99    4.80
  -5   0  -5  139.19    7.20
  -5   0  -5  139.49    7.20
  -5   0  -5  146.19    7.10
  -6   0  -5    0.80    0.70
  -6   0  -5   -0.10    0.60
  -6   0  -5    0.00    0.50
  -7   0  -5    0.70    0.60
  -7   0  -5    1.10    0.80
  -7   0  -5    0.70    0.70
  -7   0  -5    0.80    0.60
  -8   0  -5   29.90    2.10
  -8   0  -5   29.80    2.00
  -8   0  -5   25.40    2.10
  -8   0  -5   26.30    2.40
  -9   0  -5    5.00    1.30
  -9   0  -5    5.30    1.10
  -9   0  -5    5.70    1.50
 -10   0  -5    5.20    1.70
 -10   0  -5    3.90    1.20
 -14   1   5   18.40    3.60
[truncated: 442,754 more chars]
