# Supplementary material for: Crystal structure of methyl 4-(4-hy­droxy­phen­yl)-6-methyl-2-oxo-1,2,3,4-tetra­hydro­pyrimidine-5-carboxyl­ate monohydrate
Source: Acta Crystallogr E Crystallogr Commun. 2016 Aug 26;72(Pt 9):1335–8. doi: 10.1107/S2056989016013359 (PMC5120719; doi:10.1107/S2056989016013359)
Supplement: Supplementary file 2 [file e-72-01335-Isup2.hkl]

data_I                                                                          
_shelx_title ' KMB1 in P-1'                                                     
_shelx_refln_list_code          4                                               
_shelx_F_calc_maximum      251.82                                               
_exptl_crystal_F_000       592.00                                               
_reflns_d_resolution_high  0.8107                                               
                                                                                
loop_                                                                           
 _space_group_symop_operation_xyz                                               
 'x, y, z'                                                                      
 '-x, -y, -z'                                                                   
                                                                                
_cell_length_a    10.7527                                                       
_cell_length_b    11.6731                                                       
_cell_length_c    12.4456                                                       
_cell_angle_alpha  98.236                                                       
_cell_angle_beta  112.374                                                       
_cell_angle_gamma 108.944                                                       
                                                                                
_shelx_F_squared_multiplier     1.000                                           
                                                                                
loop_                                                                           
 _refln_index_h                                                                 
 _refln_index_k                                                                 
 _refln_index_l                                                                 
 _refln_F_squared_calc                                                          
 _refln_F_squared_meas                                                          
 _refln_F_squared_sigma                                                         
 _refln_observed_status                                                         
   1   0   0       5010.96       4213.71       202.66 o                         
   2   0   0         80.82         68.67         2.55 o                         
   3   0   0       3313.51       3038.04       103.29 o                         
   4   0   0       1422.58       1552.08        53.10 o                         
   5   0   0        107.63        111.20         4.54 o                         
   6   0   0         50.35         40.64         2.55 o                         
   7   0   0          3.74          3.20         1.27 o                         
   8   0   0        163.82        139.31         5.41 o                         
   9   0   0        415.66        356.97        11.45 o                         
  10   0   0         30.80         27.22         2.93 o                         
  11   0   0        443.89        449.41        16.83 o                         
 -11   1   0         19.63         22.73         5.84 o                         
 -10   1   0         27.54         28.18         2.76 o                         
  -9   1   0          4.32          8.89         2.10 o                         
  -8   1   0          0.12          0.56         1.69 o                         
  -7   1   0        165.29        162.41         5.48 o                         
  -6   1   0          4.46          5.99         0.96 o                         
  -5   1   0        251.14        255.09         6.55 o                         
  -4   1   0         83.60         96.85         2.68 o                         
  -3   1   0          8.99          7.55         0.55 o                         
  -2   1   0         48.56         43.86         1.19 o                         
   1   1   0        165.58        135.43         3.22 o                         
   2   1   0        129.84        117.21         3.14 o                         
   3   1   0         46.43         50.06         1.73 o                         
   4   1   0          2.18          2.67         0.86 o                         
   5   1   0         20.37         23.16         2.18 o                         
   6   1   0          1.94          4.48         1.23 o                         
   7   1   0         21.07         20.87         2.34 o                         
   8   1   0         32.60         29.70         2.71 o                         
   9   1   0         20.58         18.74         2.42 o                         
  10   1   0          0.16          3.02         3.50 o                         
 -11   2   0        139.94        144.37         7.34 o                         
 -10   2   0          0.12          3.06         3.28 o                         
  -9   2   0         36.59         32.35         2.83 o                         
  -8   2   0          3.04          0.00         1.24 o                         
  -7   2   0        241.06        214.93         5.87 o                         
  -6   2   0         10.09         16.96         1.21 o                         
  -5   2   0         14.81          8.03         0.58 o                         
  -4   2   0        680.45        729.94        16.10 o                         
  -3   2   0       5247.41       4728.30       169.45 o                         
  -2   2   0       1185.75       1131.14        31.92 o                         
  -1   2   0       6688.22       6133.57       120.30 o                         
   0   2   0        696.41        651.05        11.25 o                         
   1   2   0        102.56        109.64         2.52 o                         
   2   2   0       3481.93       3296.59        70.85 o                         
   3   2   0         60.35         53.09         1.65 o                         
   4   2   0       1418.21       1453.01        40.78 o                         
   5   2   0          0.43          1.47         1.29 o                         
   6   2   0        154.52        159.89         6.91 o                         
   7   2   0          8.55          6.83         1.98 o                         
   8   2   0          0.09          0.00         2.09 o                         
   9   2   0         48.92         52.08         6.40 o                         
  10   2   0        205.98        208.37        12.99 o                         
 -11   3   0        406.48        417.70        13.93 o                         
 -10   3   0         53.84         51.75         5.02 o                         
  -9   3   0         94.70         96.05         4.75 o                         
  -8   3   0          1.66          2.10         1.05 o                         
  -7   3   0          2.56          4.71         1.58 o                         
  -6   3   0          0.12          1.12         0.72 o                         
  -5   3   0         34.32         37.57         1.56 o                         
  -4   3   0         25.07         23.91         1.16 o                         
  -3   3   0         18.83         24.82         1.04 o                         
  -2   3   0        304.89        276.84         6.49 o                         
  -1   3   0        211.04        176.86         3.55 o                         
   0   3   0        251.11        233.12         4.38 o                         
   1   3   0        133.42        129.09         3.11 o                         
   2   3   0       1878.85       1904.92        41.22 o                         
   3   3   0        267.57        274.17         6.48 o                         
   4   3   0         42.48         45.45         1.98 o                         
   5   3   0         14.86         12.05         1.07 o                         
   6   3   0         48.13         48.43         3.06 o                         
   7   3   0         39.95         41.05         3.03 o                         
   8   3   0        157.77        154.38         6.30 o                         
   9   3   0         59.38         75.24         6.43 o                         
 -12   4   0        170.82        173.06        12.30 o                         
 -11   4   0         76.35         71.67        22.37 o                         
 -10   4   0          4.63          8.08         1.54 o                         
  -9   4   0       1791.33       1868.10        45.76 o                         
  -8   4   0        169.10        149.13         5.42 o                         
  -7   4   0        194.73        198.81        10.00 o                         
  -6   4   0        209.17        196.24         5.89 o                         
  -5   4   0        866.31        927.12        47.73 o                         
  -4   4   0       1029.10       1069.68        23.59 o                         
  -3   4   0          5.53          0.00         0.37 o                         
  -2   4   0        513.62        550.53        10.49 o                         
  -1   4   0       1210.88       1145.46        19.84 o                         
   0   4   0       1524.02       1575.20        28.91 o                         
   1   4   0        727.83        782.44        14.69 o                         
   2   4   0       3174.82       3237.11        63.80 o                         
   3   4   0        178.99        165.50         4.80 o                         
   4   4   0          0.02          0.83         0.94 o                         
   5   4   0        277.81        280.32         7.76 o                         
   6   4   0        111.07        113.77         5.03 o                         
   7   4   0         71.53         68.81         4.40 o                         
   8   4   0          1.16          3.33         3.34 o                         
   9   4   0        245.56        292.51        11.09 o                         
 -12   5   0         16.61         19.08         5.36 o                         
 -11   5   0          2.33          1.75         2.84 o                         
 -10   5   0       1336.26       1308.31        38.18 o                         
  -9   5   0        313.94        317.28        12.01 o                         
  -8   5   0        378.59        373.94        10.51 o                         
  -7   5   0        290.85        298.12         8.57 o                         
  -6   5   0        177.41        164.10         5.34 o                         
  -5   5   0       1469.55       1604.50        32.15 o                         
  -4   5   0        188.07        196.97         4.67 o                         
  -3   5   0        885.36        857.31        16.21 o                         
  -2   5   0       1827.39       1804.18        43.17 o                         
  -1   5   0        724.94        730.88        12.93 o                         
   0   5   0        711.41        749.05        14.19 o                         
   1   5   0        894.99        918.84        17.27 o                         
   2   5   0          6.09          6.08         0.79 o                         
   3   5   0        703.20        693.44        17.68 o                         
   4   5   0       1807.28       1749.79        49.59 o                         
   5   5   0        497.76        465.99        12.46 o                         
   6   5   0          9.54          8.98         1.70 o                         
   7   5   0        272.57        261.71        10.48 o                         
   8   5   0         94.48        106.16         6.34 o                         
 -12   6   0         34.23         35.43         4.39 o                         
 -11   6   0          1.38          4.53         3.04 o                         
 -10   6   0        564.19        560.92        26.50 o                         
  -9   6   0        173.65        195.82         8.05 o                         
  -8   6   0        146.48        153.84         5.68 o                         
  -7   6   0        164.24        170.55         6.83 o                         
  -6   6   0        388.99        377.08         8.35 o                         
  -5   6   0          1.64          1.44         0.69 o                         
  -4   6   0       4198.17       4384.14        86.26 o                         
  -3   6   0        215.75        239.75         5.19 o                         
  -2   6   0          0.17          0.00         0.62 o                         
  -1   6   0          2.77         10.24         0.79 o                         
   0   6   0       3105.68       3249.87        59.49 o                         
   1   6   0          1.50          4.00         0.81 o                         
   2   6   0        633.56        673.98        13.08 o                         
   3   6   0        548.57        556.77        13.11 o                         
   4   6   0        591.02        547.46        14.59 o                         
   5   6   0        102.85        105.17         5.35 o                         
   6   6   0        349.12        352.22        10.43 o                         
   7   6   0         33.65         40.77         5.25 o                         
 -12   7   0          6.04          5.29         6.70 o                         
 -11   7   0         28.86         32.54         6.69 o                         
 -10   7   0        163.21        166.08         8.01 o                         
  -9   7   0         66.51         63.88         4.19 o                         
  -8   7   0         77.33         80.67         4.37 o                         
  -7   7   0         41.82         43.21         2.58 o                         
  -6   7   0        121.71        143.77         3.94 o                         
  -5   7   0        540.35        622.46        13.23 o                         
  -4   7   0        416.54        432.08         9.48 o                         
  -3   7   0         16.78         17.79         1.16 o                         
  -2   7   0         42.32         42.59         1.67 o                         
  -1   7   0         79.15         88.55         2.43 o                         
   0   7   0        235.99        216.22         4.95 o                         
   1   7   0         70.08         68.34         2.41 o                         
   2   7   0          0.15          0.37         0.99 o                         
   3   7   0         34.38         30.54         2.15 o                         
   4   7   0        369.36        365.91         9.38 o                         
   5   7   0        113.23        100.57         4.97 o                         
   6   7   0        122.54        144.69         6.32 o                         
   7   7   0         52.41         69.10        10.23 o                         
 -12   8   0         17.41         15.15         4.64 o                         
 -11   8   0         19.45         14.33         4.17 o                         
 -10   8   0         88.91         79.93         5.93 o                         
  -9   8   0         65.62         53.72         3.90 o                         
  -8   8   0         18.63         18.61         3.54 o                         
  -7   8   0        676.75        703.38        15.13 o                         
  -6   8   0        475.85        502.23        11.17 o                         
  -5   8   0        119.50        149.50         4.51 o                         
  -4   8   0          0.03          2.79         0.87 o                         
  -3   8   0          8.71          9.03         1.09 o                         
  -2   8   0        574.48        561.94        10.46 o                         
  -1   8   0          0.00          0.49         0.81 o                         
   0   8   0          7.96          8.86         1.29 o                         
   1   8   0         21.11         22.08         1.68 o                         
   2   8   0         17.69         15.19         1.55 o                         
   3   8   0         67.28         52.71         3.08 o                         
   4   8   0         12.65         11.71         2.16 o                         
   5   8   0         13.53         20.38         3.58 o                         
   6   8   0         83.01         81.82         5.25 o                         
 -11   9   0        261.48        261.75        11.66 o                         
 -10   9   0         71.77         68.31         4.88 o                         
  -9   9   0         57.87         55.15         5.35 o                         
  -8   9   0          1.59          0.24         1.91 o                         
  -7   9   0         28.84         25.33         1.82 o                         
  -6   9   0          6.30          6.26         1.33 o                         
  -5   9   0        129.41        120.87         4.36 o                         
  -4   9   0         82.89         89.26         3.57 o                         
  -3   9   0        151.92        148.04         4.35 o                         
  -2   9   0        296.96        295.94         7.13 o                         
  -1   9   0         18.88         15.88         1.59 o                         
   0   9   0          3.37          3.54         1.43 o                         
   1   9   0          3.30          5.73         1.43 o                         
   2   9   0        256.56        262.35         6.81 o                         
   3   9   0        148.10        145.48         5.65 o                         
   4   9   0         73.17         66.53         4.09 o                         
   5   9   0          4.63          0.00         3.33 o                         
 -11  10   0          4.40          7.96         5.57 o                         
 -10  10   0         10.10         11.69         3.67 o                         
  -9  10   0         24.95         32.29         3.71 o                         
  -8  10   0          2.55          5.40         1.53 o                         
  -7  10   0        227.22        229.58         6.47 o                         
  -6  10   0        638.26        618.68        13.77 o                         
  -5  10   0        733.16        742.65        16.11 o                         
  -4  10   0          2.50          4.91         1.65 o                         
  -3  10   0       1627.44       1705.96        34.77 o                         
  -2  10   0        957.55        912.19        30.50 o                         
  -1  10   0        136.50        134.98         4.52 o                         
   0  10   0         24.62         23.45         2.38 o                         
   1  10   0         20.29         19.27         2.13 o                         
   2  10   0          0.02          0.06         1.86 o                         
   3  10   0        150.46        136.31        13.01 o                         
   4  10   0         36.94         40.45         4.08 o                         
 -11  11   0         10.45         19.98         4.60 o                         
 -10  11   0         48.68         45.15         4.71 o                         
  -9  11   0         40.57         42.17         3.67 o                         
  -8  11   0         96.85         89.05         4.10 o                         
  -7  11   0         72.29         68.08         5.37 o                         
  -6  11   0       1034.83       1043.75        24.14 o                         
  -5  11   0       4450.19       4479.97        88.99 o                         
  -4  11   0        898.48        907.06        19.51 o                         
  -3  11   0        110.13         98.06         4.07 o                         
  -2  11   0        354.94        361.59         9.99 o                         
  -1  11   0        116.69        121.29         5.55 o                         
   0  11   0          3.76          6.93         1.91 o                         
   1  11   0         27.56         30.28         2.64 o                         
   2  11   0          0.21          3.33         2.27 o                         
   3  11   0         18.20         16.17         4.61 o                         
 -10  12   0         39.07         42.90         4.96 o                         
  -9  12   0          0.29          0.00         3.48 o                         
  -8  12   0          2.77          2.52         2.14 o                         
  -7  12   0          5.49          9.06         2.12 o                         
  -6  12   0        353.73        360.46        10.49 o                         
  -5  12   0        305.78        302.80         9.41 o                         
  -4  12   0        688.40        706.12        15.86 o                         
  -3  12   0         30.39         29.18         3.47 o                         
  -2  12   0         24.70         29.37         4.58 o                         
  -1  12   0          1.12          5.22         2.51 o                         
   0  12   0         75.14         79.86         5.50 o                         
   1  12   0         21.16         19.16         3.17 o                         
  -9  13   0          0.25          4.09         5.20 o                         
  -8  13   0        210.17        220.17         9.43 o                         
  -7  13   0          0.26          0.00         2.18 o                         
  -6  13   0          6.95         12.74         3.68 o                         
  -5  13   0         48.72         47.73         3.41 o                         
  -4  13   0         17.45         21.20         2.78 o                         
  -3  13   0         30.85         34.92         4.87 o                         
  -2  13   0         32.35         31.32         3.65 o                         
  -1  13   0          0.16          0.60         4.35 o                         
  -7  14   0          9.18         11.19         4.45 o                         
  -6  14   0         95.09         98.54         7.94 o                         
  -5  14   0          4.86          6.67         2.88 o                         
  -4  14   0          0.91          3.46         3.01 o                         
  -3  14   0          5.35          4.40         3.45 o                         
   3 -14   1        118.78        125.67         7.90 o                         
   4 -14   1         46.98         46.97         3.92 o                         
   5 -14   1         25.20         30.70         6.78 o                         
   6 -14   1          8.96          7.12         3.61 o                         
   7 -14   1          1.93          4.65         3.12 o                         
   0 -13   1          6.35          8.04         3.12 o                         
   1 -13   1         57.66         41.46         7.75 o                         
   2 -13   1         92.12         89.98         7.10 o                         
   3 -13   1        119.02        137.71         7.03 o                         
   4 -13   1        446.22        436.50        11.17 o                         
   5 -13   1       1061.19       1075.02        23.32 o                         
   6 -13   1          5.50          5.35         2.33 o                         
   7 -13   1         34.48         45.78         5.25 o                         
   8 -13   1         43.64         59.20         4.36 o                         
   9 -13   1         37.63         41.16         6.02 o                         
  -2 -12   1         21.78         34.69         3.70 o                         
  -1 -12   1         14.03         12.37         2.56 o                         
   0 -12   1        204.27        220.49         7.09 o                         
   1 -12   1          7.05         13.64         2.34 o                         
   2 -12   1          0.03          5.15         3.60 o                         
   3 -12   1        760.63        777.99        17.24 o                         
   4 -12   1         76.29         69.01         3.52 o                         
   5 -12   1          2.30          8.11         2.14 o                         
   6 -12   1          0.13          5.17         1.94 o                         
   7 -12   1          8.06         10.34         2.09 o                         
   8 -12   1         20.45         25.49         4.22 o                         
   9 -12   1         16.64         17.06         3.65 o                         
  10 -12   1          1.95          6.11         4.27 o                         
  -3 -11   1         54.65         69.15         5.28 o                         
  -2 -11   1        130.69        135.46         5.30 o                         
  -1 -11   1         83.88         83.85         4.10 o                         
   0 -11   1         70.72         51.11         4.08 o                         
   1 -11   1        819.18        773.04        16.86 o                         
   2 -11   1        151.05        141.96         4.40 o                         
   3 -11   1        266.30        256.54         7.46 o                         
   4 -11   1        355.50        345.82         8.64 o                         
   5 -11   1        437.08        455.96        10.72 o                         
   6 -11   1        275.10        281.39         8.03 o                         
   7 -11   1         25.00         32.34         3.84 o                         
   8 -11   1         88.05         91.22         5.01 o                         
   9 -11   1         32.64         38.59         3.56 o                         
  10 -11   1          0.00          3.46         3.98 o                         
  -4 -10   1          0.38          8.99         3.68 o                         
  -3 -10   1         25.23         27.14         2.94 o                         
  -2 -10   1          0.02          2.04         1.76 o                         
  -1 -10   1         49.17         47.92         2.93 o                         
   0 -10   1         33.46         32.71         2.26 o                         
   1 -10   1        107.34         97.00         4.45 o                         
   2 -10   1        923.33        926.60        18.20 o                         
   3 -10   1        723.21        752.48        18.70 o                         
   4 -10   1        329.45        327.53         8.64 o                         
   5 -10   1         27.09         34.05         2.13 o                         
   6 -10   1         32.19         31.57         1.99 o                         
   7 -10   1         52.13         56.28         3.91 o                         
   8 -10   1          8.40          3.92         3.32 o                         
   9 -10   1         23.99         23.74         3.37 o                         
  10 -10   1         65.99         70.79         5.56 o                         
  11 -10   1         21.09         13.50         4.09 o                         
  -5  -9   1         12.56         13.84         4.43 o                         
  -4  -9   1          1.80          6.12         2.35 o                         
  -3  -9   1        341.65        325.95         9.97 o                         
  -2  -9   1         47.07         44.90         2.65 o                         
  -1  -9   1          8.44          9.97         1.77 o                         
   0  -9   1        225.41        220.00         6.59 o                         
   1  -9   1        859.62        858.02        22.20 o                         
   2  -9   1          5.77          9.67         1.25 o                         
   3  -9   1        404.97        405.17         9.34 o                         
   4  -9   1        564.91        536.69        14.41 o                         
   5  -9   1        646.82        645.60        15.12 o                         
   6  -9   1          4.99          6.97         1.32 o                         
   7  -9   1        292.34        296.49         8.57 o                         
   8  -9   1         95.06        101.96         5.10 o                         
   9  -9   1          2.92          0.91         2.67 o                         
  10  -9   1          2.95          2.89         4.53 o                         
  11  -9   1          1.44          0.00         4.08 o                         
  -6  -8   1         28.20         16.83         2.95 o                         
  -5  -8   1        187.41        187.45         6.48 o                         
  -4  -8   1        275.69        251.55         8.40 o                         
  -3  -8   1          7.74          9.90         1.84 o                         
  -2  -8   1         68.46         61.53         2.83 o                         
  -1  -8   1        279.41        276.30         7.83 o                         
   0  -8   1        144.48        132.40         3.90 o                         
   1  -8   1        183.10        171.71         4.20 o                         
   2  -8   1        742.34        736.26        14.31 o                         
   3  -8   1          8.17          8.96         1.18 o                         
   4  -8   1        651.71        644.76        13.72 o                         
   5  -8   1         88.92        110.48         4.42 o                         
   6  -8   1        196.43        194.32         5.61 o                         
   7  -8   1          0.20          1.00         1.58 o                         
   8  -8   1        111.16        117.22         5.59 o                         
   9  -8   1         25.31         27.09         4.08 o                         
  10  -8   1         32.27         36.43         4.28 o                         
  11  -8   1         23.71         21.72         4.35 o                         
  -7  -7   1         55.25         60.50         3.94 o                         
  -6  -7   1         14.90         12.61         3.34 o                         
  -5  -7   1        163.42        173.22         5.78 o                         
  -4  -7   1        238.51        239.24         6.79 o                         
  -3  -7   1        122.97        126.08         4.20 o                         
  -2  -7   1        475.51        486.47        11.62 o                         
  -1  -7   1        126.13        140.40         4.18 o                         
   0  -7   1        911.18       1016.04        20.85 o                         
   1  -7   1        257.05        299.25         6.25 o                         
   2  -7   1         36.47         31.06         1.69 o                         
   3  -7   1         52.97         50.20         1.81 o                         
   4  -7   1        295.61        287.48         6.66 o                         
   5  -7   1       1593.38       1664.27        33.55 o                         
   6  -7   1         49.71         52.15         2.72 o                         
   7  -7   1          1.59          0.08         1.29 o                         
   8  -7   1          5.86          6.27         1.94 o                         
   9  -7   1        502.73        488.40        13.63 o                         
  10  -7   1        154.08        160.77         8.10 o                         
  11  -7   1         93.16        103.25         7.79 o                         
  -8  -6   1         31.44         27.30         3.99 o                         
  -7  -6   1        868.62        861.80        26.03 o                         
  -6  -6   1        478.72        476.17        13.02 o                         
  -5  -6   1        658.14        673.85        17.54 o                         
  -4  -6   1       2301.04       2329.89        57.03 o                         
  -3  -6   1        519.73        553.00        13.16 o                         
  -2  -6   1         67.15         74.47         2.51 o                         
  -1  -6   1        232.58        262.17         6.01 o                         
   0  -6   1          0.76          1.31         0.58 o                         
   1  -6   1        126.59        124.21         3.21 o                         
   2  -6   1         99.91        113.45         2.75 o                         
   3  -6   1        170.95        188.54         4.49 o                         
   4  -6   1        863.13        969.63        31.36 o                         
   5  -6   1          0.00          0.43         0.92 o                         
   6  -6   1        190.23        195.26         5.50 o                         
   7  -6   1        392.93        404.49        11.34 o                         
   8  -6   1        228.15        240.17         7.56 o                         
   9  -6   1        671.63        696.14        31.34 o                         
  10  -6   1        679.94        699.56        22.01 o                         
  11  -6   1        105.12        102.68        10.02 o                         
  -9  -5   1        176.90        186.30         9.00 o                         
  -8  -5   1         42.74         26.61         3.40 o                         
  -7  -5   1          0.81          1.13         2.21 o                         
  -6  -5   1        117.82        106.84         4.17 o                         
  -5  -5   1        899.76        890.88        22.44 o                         
  -4  -5   1          1.56          0.00         1.08 o                         
  -3  -5   1        105.12         96.37         3.53 o                         
  -2  -5   1        273.34        262.55         5.87 o                         
  -1  -5   1        537.48        513.24        10.71 o                         
   0  -5   1       2779.77       2775.17        50.77 o                         
   1  -5   1       1646.65       1547.48        28.55 o                         
   2  -5   1         38.29         33.99         1.23 o                         
   3  -5   1        425.14        429.40        16.14 o                         
   4  -5   1        249.88        253.02         6.36 o                         
   5  -5   1        768.89        813.85        18.34 o                         
   6  -5   1         62.93         59.26         2.95 o                         
   7  -5   1        214.84        216.92         6.64 o                         
   8  -5   1          5.42          2.39         1.87 o                         
   9  -5   1          3.85          5.11         2.23 o                         
  10  -5   1        225.40        226.21         9.04 o                         
  11  -5   1          6.94          6.84         2.99 o                         
  -9  -4   1         34.04         28.94         3.60 o                         
  -8  -4   1        162.88        146.45         6.48 o                         
  -7  -4   1         23.31         31.05         2.64 o                         
  -6  -4   1        409.81        442.19        13.65 o                         
  -5  -4   1        197.38        165.38         5.64 o                         
  -4  -4   1        541.22        612.94        15.56 o                         
  -3  -4   1        280.11        266.62         7.20 o                         
  -2  -4   1       6988.50       7132.63       154.58 o                         
  -1  -4   1        262.30        300.06         6.40 o                         
   0  -4   1       1622.26       1615.62        29.66 o                         
   1  -4   1         70.73         60.13         1.54 o                         
   2  -4   1        249.28        232.35         4.67 o                         
   3  -4   1       1124.80       1248.55        42.31 o                         
   4  -4   1        170.77        186.80         4.81 o                         
   5  -4   1        202.78        201.14         9.73 o                         
   6  -4   1          0.76          3.64         0.92 o                         
   7  -4   1        288.44        286.86         9.48 o                         
   8  -4   1         83.84         99.64         4.94 o                         
   9  -4   1         27.58         27.87         3.01 o                         
  10  -4   1        142.96        141.41         6.42 o                         
  11  -4   1        104.77        113.66         9.32 o                         
 -10  -3   1         39.14         34.36         4.27 o                         
  -9  -3   1          1.55          3.98         3.00 o                         
  -8  -3   1         26.68         31.11         2.64 o                         
  -7  -3   1         83.98         91.55         5.94 o                         
  -6  -3   1         47.24         48.64         4.07 o                         
  -5  -3   1          0.83          1.51         0.89 o                         
  -4  -3   1         90.64         87.69         2.95 o                         
  -3  -3   1        315.91        301.74         7.84 o                         
  -2  -3   1         18.96         11.30         0.86 o                         
  -1  -3   1        100.08         87.92         2.38 o                         
   0  -3   1        328.72        306.39         6.48 o                         
   1  -3   1          0.65          0.00         0.24 o                         
   2  -3   1         51.80         51.93         1.25 o                         
   3  -3   1        519.53        490.26        10.99 o                         
   4  -3   1        270.47        275.24         8.98 o                         
   5  -3   1          6.72          6.36         1.00 o                         
   6  -3   1          5.48          3.00         1.11 o                         
   7  -3   1          4.73          5.00         1.05 o                         
   8  -3   1        114.90        103.56         4.53 o                         
   9  -3   1         91.96         86.94         4.49 o                         
  10  -3   1         86.14         76.91         7.17 o                         
  11  -3   1         46.06         53.89         6.06 o                         
 -10  -2   1         13.37         13.54         2.51 o                         
  -9  -2   1          0.03          0.00         1.87 o                         
  -8  -2   1          0.01          0.00         1.66 o                         
  -7  -2   1        136.99        114.98         5.63 o                         
  -6  -2   1        112.25        124.28         5.63 o                         
  -5  -2   1         19.09         32.92         2.55 o                         
  -4  -2   1       2830.21       2944.54        70.92 o                         
  -3  -2   1        232.03        267.88         6.88 o                         
  -2  -2   1        862.51        836.08        20.32 o                         
  -1  -2   1       5814.85       5487.65       132.29 o                         
   0  -2   1      13131.10      11849.04       358.31 o                         
   1  -2   1         45.24         30.24         1.22 o                         
   2  -2   1       1205.01       1229.28        32.90 o                         
   3  -2   1       2079.14       1866.90        52.07 o                         
   4  -2   1        906.97       1020.12        24.82 o                         
   5  -2   1       1062.25       1103.44        24.06 o                         
   6  -2   1        341.66        382.72         9.06 o                         
   7  -2   1         93.60         91.86         2.83 o                         
   8  -2   1        217.96        205.69         6.61 o                         
   9  -2   1        369.37        349.38         9.65 o                         
  10  -2   1         36.24         27.33         2.77 o                         
  11  -2   1        117.82        114.89         9.64 o                         
 -11  -1   1         28.41         28.60         4.08 o                         
 -10  -1   1          9.35         12.10         2.62 o                         
  -9  -1   1         99.19        100.68         4.98 o                         
  -8  -1   1         30.33         30.14         2.40 o                         
  -7  -1   1         10.81         10.85         1.82 o                         
  -6  -1   1          0.37          0.21         0.86 o                         
  -5  -1   1         28.25         34.74         3.09 o                         
  -4  -1   1         47.05         42.18         2.18 o                         
  -3  -1   1        175.13        165.69         4.94 o                         
  -2  -1   1        267.22        244.12         8.73 o                         
  -1  -1   1         73.04         59.99         1.66 o                         
   1  -1   1         60.75         52.34         1.54 o                         
   2  -1   1         46.13         42.68         1.29 o                         
   3  -1   1         89.83         75.15         2.46 o                         
   4  -1   1        281.28        284.04         8.31 o                         
   5  -1   1         10.83         10.35         0.96 o                         
   6  -1   1        172.88        178.85         4.88 o                         
   7  -1   1          8.64          8.75         1.27 o                         
   8  -1   1         62.20         64.73         3.36 o                         
   9  -1   1         61.96         70.67         5.53 o                         
  10  -1   1          1.83          1.54         2.07 o                         
  11  -1   1        293.40        313.77        11.64 o                         
 -11   0   1       1195.52       1193.62        38.29 o                         
 -10   0   1        694.70        659.03        19.97 o                         
  -9   0   1        328.99        336.87        10.85 o                         
  -8   0   1        159.56        146.76         5.48 o                         
  -7   0   1       1031.30       1035.83        29.59 o                         
  -6   0   1        149.43        175.01         5.82 o                         
  -5   0   1       2791.51       3083.90       104.93 o                         
  -4   0   1       4621.39       4607.97       156.39 o                         
  -3   0   1       7376.76       6947.29       236.37 o                         
  -2   0   1        356.10        333.08        12.00 o                         
   2   0   1        225.03        195.24         6.91 o                         
   3   0   1        316.65        348.94        12.37 o                         
   4   0   1       4223.99       4246.27       144.21 o                         
   5   0   1        675.01        694.20        19.69 o                         
   6   0   1       1116.96       1236.47        42.73 o                         
   7   0   1        188.61        177.81         6.13 o                         
   8   0   1        840.46        808.94        23.55 o                         
   9   0   1        269.09        342.77        16.06 o                         
  10   0   1        330.30        315.44        10.92 o                         
 -11   1   1         12.76         15.71         6.94 o                         
 -10   1   1        463.53        468.59        14.67 o                         
  -9   1   1        157.03        137.12         7.20 o                         
  -8   1   1         69.22         68.56         3.41 o                         
  -7   1   1         57.91         59.10         2.75 o                         
  -6   1   1         25.03         29.09         1.66 o                         
  -5   1   1        339.78        321.85         8.09 o                         
  -4   1   1        327.34        337.81         8.41 o                         
  -3   1   1        403.55        371.33        10.47 o                         
  -2   1   1          0.47          0.00         0.34 o                         
  -1   1   1        162.93        122.76         3.75 o                         
   0   1   1         16.35         10.31         1.20 o                         
   1   1   1         89.65         77.90         2.31 o                         
   2   1   1         13.37         13.40         0.77 o                         
   3   1   1         10.33          7.98         0.89 o                         
   4   1   1        298.76        298.11        11.09 o                         
   5   1   1        265.85        271.91        10.36 o                         
   6   1   1         61.72         56.27         3.44 o                         
   7   1   1          0.00          1.31         2.06 o                         
   8   1   1        430.05        434.36        16.35 o                         
   9   1   1          3.77          1.62         3.74 o                         
  10   1   1         21.68         22.45         3.80 o                         
 -12   2   1        653.02        647.48        20.88 o                         
 -11   2   1         76.65         80.89         5.45 o                         
 -10   2   1          1.52          5.22         3.62 o                         
  -9   2   1        172.44        183.55        11.32 o                         
  -8   2   1        132.72        151.03         6.92 o                         
  -7   2   1        284.06        301.72         9.26 o                         
  -6   2   1        171.27        154.48         5.18 o                         
  -5   2   1        143.34        159.50         4.75 o                         
  -4   2   1        422.80        465.85         9.51 o                         
  -3   2   1       7007.74       6584.75       170.17 o                         
  -2   2   1       2220.28       1999.34        43.20 o                         
  -1   2   1       1619.70       1601.90        31.60 o                         
   0   2   1       3812.15       3489.24        63.35 o                         
   1   2   1          9.49          1.63         0.38 o                         
   2   2   1       3891.65       3886.30        83.45 o                         
   3   2   1        425.21        424.37         9.57 o                         
   4   2   1        548.29        520.65        15.14 o                         
   5   2   1        238.27        227.59         7.11 o                         
   6   2   1         94.11        102.88         5.26 o                         
   7   2   1        313.41        305.53        12.00 o                         
   8   2   1       1182.39       1260.71        40.09 o                         
   9   2   1         86.53         85.29         5.03 o                         
 -12   3   1         29.55         29.83         3.69 o                         
 -11   3   1         89.99         88.68         5.23 o                         
 -10   3   1        233.47        232.20        13.37 o                         
  -9   3   1        330.87        328.49         9.05 o                         
  -8   3   1         37.30         44.70         2.76 o                         
  -7   3   1         26.80         24.80         1.62 o                         
  -6   3   1          0.31          1.47         0.68 o                         
  -5   3   1        404.70        432.29        10.78 o                         
  -4   3   1          0.40          0.49         0.64 o                         
  -3   3   1        311.86        326.13         7.54 o                         
  -2   3   1        102.85        104.83         3.11 o                         
  -1   3   1        728.68        647.97        13.35 o                         
   0   3   1        203.72        189.29         3.91 o                         
   1   3   1        222.13        219.13         4.91 o                         
   2   3   1          0.90          2.14         0.56 o                         
   3   3   1         60.35         62.31         2.11 o                         
   4   3   1          5.01          4.68         0.86 o                         
   5   3   1        130.27        134.86         4.21 o                         
   6   3   1          6.58          5.93         1.66 o                         
   7   3   1        273.71        286.87         9.92 o                         
   8   3   1        518.76        522.73        16.33 o                         
   9   3   1         29.02         28.77         3.46 o                         
 -12   4   1          0.24          0.57         4.74 o                         
 -11   4   1         41.94         42.27         4.27 o                         
 -10   4   1        392.07        363.99        13.40 o                         
  -9   4   1          0.94          1.54         1.34 o                         
  -8   4   1         29.34         28.96         2.64 o                         
  -7   4   1        616.10        605.76        13.91 o                         
  -6   4   1         36.10         39.45         1.89 o                         
  -5   4   1       2369.98       2428.29        52.81 o                         
  -4   4   1         18.92         18.42         1.34 o                         
  -3   4   1        320.33        321.26         8.22 o                         
  -2   4   1       1886.49       1920.26        55.45 o                         
  -1   4   1       8951.87       8756.41       163.82 o                         
   0   4   1        676.70        723.70        13.66 o                         
   1   4   1          8.33          8.36         0.81 o                         
   2   4   1         73.71         48.75         1.97 o                         
   3   4   1         25.59         24.81         1.49 o                         
   4   4   1        372.63        381.75         9.06 o                         
   5   4   1        834.45        809.94        20.44 o                         
   6   4   1        180.90        181.99         7.17 o                         
   7   4   1        204.83        208.79         9.10 o                         
   8   4   1         42.28         63.90         5.14 o                         
 -12   5   1        194.44        190.13         8.00 o                         
 -11   5   1         17.35         13.86         2.97 o                         
 -10   5   1        626.22        635.77        16.75 o                         
  -9   5   1       1948.62       1954.46        48.01 o                         
  -8   5   1        129.56        133.82         7.83 o                         
  -7   5   1        174.18        163.87         4.56 o                         
  -6   5   1         15.57         16.95         1.44 o                         
  -5   5   1        286.19        272.58         6.30 o                         
  -4   5   1         70.85         80.35         2.27 o                         
  -3   5   1       1612.06       1497.52        27.77 o                         
  -2   5   1        116.91        130.38         3.07 o                         
  -1   5   1        704.69        663.22        11.81 o                         
   0   5   1       1194.01       1228.85        22.85 o                         
   1   5   1         14.96         18.27         1.08 o                         
   2   5   1        355.18        327.05         8.00 o                         
   3   5   1        244.06        265.16         6.71 o                         
   4   5   1       1311.92       1310.55        29.03 o                         
   5   5   1       1875.93       1850.51        48.93 o                         
   6   5   1        104.68        121.27         7.91 o                         
   7   5   1         14.21         20.67         4.14 o                         
   8   5   1          5.20          8.15         3.55 o                         
 -12   6   1         26.50         22.72         5.07 o                         
 -11   6   1         52.61         60.07         4.98 o                         
 -10   6   1        849.19        847.38        30.59 o                         
  -9   6   1        504.59        496.29        25.24 o                         
  -8   6   1        557.79        526.52        22.85 o                         
  -7   6   1        774.43        823.20        24.96 o                         
  -6   6   1         20.23         22.62         1.65 o                         
  -5   6   1       1449.89       1576.04        29.37 o                         
  -4   6   1         50.13         66.10         2.12 o                         
  -3   6   1          5.75          4.93         0.76 o                         
  -2   6   1        161.88        185.46         4.23 o                         
  -1   6   1        323.74        340.49         6.51 o                         
   0   6   1        535.90        565.40        11.07 o                         
   1   6   1        184.56        222.52         4.96 o                         
   2   6   1        118.59        118.18         3.13 o                         
   3   6   1        417.05        396.14         9.80 o                         
   4   6   1        348.80        310.12        11.43 o                         
   5   6   1        195.12        188.79         6.83 o                         
   6   6   1        147.67        130.28         6.87 o                         
   7   6   1         32.61         50.45         4.54 o                         
 -12   7   1        120.89        139.37         8.61 o                         
 -11   7   1          0.91          0.57         3.38 o                         
 -10   7   1        199.34        196.34        14.64 o                         
  -9   7   1        417.70        381.61        18.34 o                         
  -8   7   1        125.61        124.73         3.61 o                         
  -7   7   1        378.86        400.74         9.04 o                         
  -6   7   1        259.25        285.90         6.29 o                         
  -5   7   1         87.04         98.43         4.10 o                         
  -4   7   1        224.34        222.73         5.07 o                         
  -3   7   1         17.82         18.70         1.20 o                         
  -2   7   1          1.47          2.25         0.75 o                         
  -1   7   1        280.91        288.01         6.28 o                         
   0   7   1        101.76        106.81         3.09 o                         
   1   7   1         42.81         45.81         2.13 o                         
   2   7   1         76.96         61.73         2.52 o                         
   3   7   1         50.76         46.07         2.46 o                         
   4   7   1         15.12         12.45         1.93 o                         
   5   7   1          9.29          9.14         2.44 o                         
   6   7   1        152.16        160.36        11.73 o                         
 -12   8   1         31.85         35.53         4.91 o                         
 -11   8   1         17.71         22.46         3.67 o                         
 -10   8   1          0.11          0.00         2.48 o                         
  -9   8   1         63.14         68.40         8.69 o                         
  -8   8   1        113.86        124.43         5.42 o                         
  -7   8   1        655.61        671.99        20.04 o                         
  -6   8   1         41.38         43.54         3.82 o                         
  -5   8   1         63.37         66.18         2.83 o                         
  -4   8   1         61.78         65.03         2.47 o                         
  -3   8   1         41.32         43.85         1.97 o                         
  -2   8   1          9.15          7.88         1.08 o                         
  -1   8   1         30.69         29.95         1.88 o                         
   0   8   1          0.03          0.00         1.06 o                         
   1   8   1         47.96         32.57         1.78 o                         
   2   8   1         13.08         11.58         1.46 o                         
   3   8   1        231.74        203.32         7.46 o                         
   4   8   1        350.53        309.71         8.72 o                         
   5   8   1         47.69         51.48         5.25 o                         
 -12   9   1         78.76         76.90         6.63 o                         
 -11   9   1        118.97        107.67         6.65 o                         
 -10   9   1         58.25         44.66         4.01 o                         
  -9   9   1        508.85        482.08        14.29 o                         
  -8   9   1        165.83        162.93         5.48 o                         
  -7   9   1         46.47         45.65         2.47 o                         
  -6   9   1        488.92        517.13        11.64 o                         
  -5   9   1          6.64          7.84         1.28 o                         
  -4   9   1        358.68        355.55         7.83 o                         
  -3   9   1        369.54        385.07         8.35 o                         
  -2   9   1         99.92        103.77         3.35 o                         
  -1   9   1         13.43          6.24         1.43 o                         
   0   9   1        135.75        124.10         4.01 o                         
   1   9   1         16.46         13.63         1.73 o                         
   2   9   1         99.51        102.19         4.17 o                         
   3   9   1         97.25        105.45         5.18 o                         
   4   9   1         86.11         97.62         7.96 o                         
 -11  10   1         42.10         41.45         4.41 o                         
 -10  10   1         34.43         23.31         3.46 o                         
  -9  10   1         51.13         53.63         4.82 o                         
  -8  10   1         13.13         15.43         1.96 o                         
  -7  10   1         98.95         97.70         3.92 o                         
  -6  10   1        393.62        413.88         9.81 o                         
  -5  10   1        454.55        495.52        10.55 o                         
  -4  10   1          0.00          3.14         1.42 o                         
  -3  10   1        110.67        106.49         3.75 o                         
  -2  10   1          4.06          3.51         1.59 o                         
  -1  10   1          0.07          1.69         1.55 o                         
   0  10   1         29.14         21.87         2.55 o                         
   1  10   1        122.10        116.38         4.96 o                         
   2  10   1         99.36         97.23         6.59 o                         
   3  10   1          1.05          1.38         3.41 o                         
 -11  11   1          0.00          4.37         4.22 o                         
 -10  11   1        176.77        158.04         9.13 o                         
  -9  11   1        605.69        575.80        13.38 o                         
  -8  11   1        334.31        327.45        14.84 o                         
  -7  11   1        183.66        180.73         5.76 o                         
  -6  11   1         35.86         41.11         3.71 o                         
  -5  11   1         48.32         51.58         3.05 o                         
  -4  11   1        188.13        181.79         5.61 o                         
  -3  11   1        181.09        177.36         5.49 o                         
  -2  11   1         87.90         83.82         4.20 o                         
  -1  11   1        960.26        954.22        22.54 o                         
   0  11   1        170.86        152.39         5.96 o                         
   1  11   1        470.78        417.62        11.49 o                         
   2  11   1          3.39          6.50         3.22 o                         
 -10  12   1          1.03          0.00         2.11 o                         
  -9  12   1         30.07         33.85         2.99 o                         
  -8  12   1         86.05         83.62         4.26 o                         
  -7  12   1        438.17        419.34        10.93 o                         
  -6  12   1        657.85        665.86        15.23 o                         
  -5  12   1        258.17        272.76        10.83 o                         
  -4  12   1        147.49        158.95         5.61 o                         
  -3  12   1          4.09          6.60         2.65 o                         
  -2  12   1         14.12         14.38         4.22 o                         
  -1  12   1         19.19         20.19         2.99 o                         
   0  12   1         64.14         61.93         3.99 o                         
   1  12   1         16.19         17.75         3.94 o                         
  -9  13   1         33.34         36.01         3.65 o                         
  -8  13   1        102.92        103.39         5.47 o                         
  -7  13   1         14.28          7.84         2.91 o                         
  -6  13   1          7.50          9.55         3.00 o                         
  -5  13   1          0.41          0.00         2.32 o                         
  -4  13   1         48.88         45.94         3.35 o                         
  -3  13   1         13.85         21.13         4.02 o                         
  -2  13   1          6.34          8.21         5.71 o                         
  -1  13   1         27.12         31.81         3.82 o                         
  -6  14   1         18.34         21.55         3.60 o                         
  -5  14   1        122.74        128.15         6.75 o                         
   2 -14   2         30.71         37.03         5.14 o                         
   3 -14   2          5.10         10.21         3.11 o                         
   4 -14   2        125.24        143.83        14.99 o                         
   5 -14   2          2.17          5.91         2.73 o                         
   6 -14   2          5.97          9.05         3.79 o                         
   0 -13   2        239.95        230.60        11.28 o                         
   1 -13   2        755.13        739.08        16.97 o                         
   2 -13   2         52.88         57.06         3.99 o                         
   3 -13   2         53.93         55.63         4.57 o                         
   4 -13   2         82.16         97.69         6.28 o                         
   5 -13   2         29.96         35.99         5.29 o                         
   6 -13   2          2.36          7.19         2.37 o                         
   7 -13   2         64.23         64.56         3.67 o                         
   8 -13   2          0.24          0.00         4.43 o                         
  -2 -12   2         25.00         35.16         3.73 o                         
  -1 -12   2         63.34         57.56         3.39 o                         
   0 -12   2         15.53         16.48         2.65 o                         
   1 -12   2        139.54        121.43         5.70 o                         
   2 -12   2        205.61        196.46         5.77 o                         
   3 -12   2        143.30        150.19         5.63 o                         
   4 -12   2          1.03          4.35         1.80 o                         
   5 -12   2         11.02         26.82         4.10 o                         
   6 -12   2          0.43          1.80         1.99 o                         
   7 -12   2         64.26         61.78         3.20 o                         
   8 -12   2         90.50         98.47         6.30 o                         
   9 -12   2        109.89        116.43         8.69 o                         
  -4 -11   2         49.99         58.20         6.66 o                         
  -3 -11   2        160.71        181.43        11.35 o                         
  -2 -11   2         81.03         86.68         4.20 o                         
  -1 -11   2         65.21         63.24         3.76 o                         
   0 -11   2          0.38          0.00         1.62 o                         
   1 -11   2        143.55        133.14         4.87 o                         
   2 -11   2        110.99        100.48         5.59 o                         
   3 -11   2          0.44          2.21         1.69 o                         
   4 -11   2         65.76         73.45         3.33 o                         
   5 -11   2         21.82         22.82         1.94 o                         
   6 -11   2          1.60          5.10         1.70 o                         
   7 -11   2         52.12         55.53         2.82 o                         
   8 -11   2          1.01          0.00         2.39 o                         
   9 -11   2         27.10         30.63         3.40 o                         
  10 -11   2        506.43        518.15        16.31 o                         
  -5 -10   2         14.92         20.56         4.77 o                         
  -4 -10   2          4.79          7.62         2.76 o                         
  -3 -10   2         12.12         13.67         2.19 o                         
  -2 -10   2          1.50          3.34         2.26 o                         
  -1 -10   2        169.71        162.40         5.29 o                         
   0 -10   2        895.51        900.92        19.08 o                         
   1 -10   2         83.25         93.91         3.53 o                         
   2 -10   2        318.96        313.82         7.11 o                         
   3 -10   2        142.70        146.12         4.21 o                         
   4 -10   2          7.81          8.99         2.07 o                         
   5 -10   2         22.16         29.40         2.30 o                         
   6 -10   2          1.13          0.00         1.88 o                         
   7 -10   2         28.66         25.41         2.51 o                         
   8 -10   2        120.97        113.17         5.76 o                         
   9 -10   2         56.54         61.86         8.39 o                         
  10 -10   2         35.82         29.54         4.75 o                         
  -6  -9   2        104.81        114.68         7.49 o                         
  -5  -9   2         20.02         13.96         2.75 o                         
  -4  -9   2         38.28         37.36         3.17 o                         
  -3  -9   2          0.12          1.27         1.80 o                         
  -2  -9   2         58.63         66.82         4.69 o                         
  -1  -9   2         23.19         21.14         1.79 o                         
   0  -9   2         26.10         24.64         1.75 o                         
   1  -9   2         24.95         23.36         1.49 o                         
   2  -9   2         10.61          8.97         1.26 o                         
   3  -9   2         16.90         18.46         1.45 o                         
   4  -9   2          2.13          1.80         0.97 o                         
   5  -9   2         80.89         85.78         4.97 o                         
   6  -9   2          0.99          0.87         0.87 o                         
   7  -9   2        151.64        145.10         5.35 o                         
   8  -9   2        224.54        208.59         7.84 o                         
   9  -9   2         34.67         37.26         4.43 o                         
  10  -9   2        967.46        967.15        25.64 o                         
  11  -9   2        184.54        192.47        10.94 o                         
  -7  -8   2        148.43        147.11         7.95 o                         
  -6  -8   2        286.52        253.56         7.93 o                         
  -5  -8   2         55.03         69.00         3.92 o                         
  -4  -8   2         56.14         65.41         3.57 o                         
  -3  -8   2        156.40        149.92         5.00 o                         
  -2  -8   2          0.07          0.58         1.10 o                         
  -1  -8   2        729.05        675.67        18.45 o                         
   0  -8   2        244.84        233.78         7.66 o                         
   1  -8   2         26.12         23.82         1.46 o                         
   2  -8   2         23.48         17.76         1.31 o                         
   3  -8   2         28.82         39.27         1.76 o                         
   4  -8   2        147.15        159.32         6.27 o                         
   5  -8   2          3.17          7.75         1.02 o                         
   6  -8   2         12.11         12.85         1.92 o                         
   7  -8   2          4.26          5.49         1.70 o                         
   8  -8   2        183.80        180.74         6.71 o                         
   9  -8   2        980.66       1027.88        28.29 o                         
  10  -8   2       1082.81       1047.38        32.02 o                         
  11  -8   2        243.97        222.79        13.84 o                         
  -7  -7   2          0.55          3.97         2.38 o                         
  -6  -7   2        250.28        253.03         8.24 o                         
  -5  -7   2       1013.50        983.48        22.49 o                         
  -4  -7   2       1449.04       1460.33        32.66 o                         
  -3  -7   2         75.18         71.18         2.83 o                         
  -2  -7   2          5.32          8.01         1.09 o                         
  -1  -7   2        157.02        166.27         4.31 o                         
   0  -7   2        299.09        343.00         7.09 o                         
   1  -7   2        650.86        771.43        14.79 o                         
   2  -7   2        153.75        160.09         3.92 o                         
   3  -7   2        551.94        550.82        14.79 o                         
   4  -7   2          0.05          1.60         0.76 o                         
   5  -7   2         19.50         14.20         1.56 o                         
   6  -7   2        299.55        286.00         7.59 o                         
   7  -7   2        225.52        217.35         7.04 o                         
   8  -7   2          5.40          6.40         1.84 o                         
   9  -7   2        384.68        390.14        13.68 o                         
  10  -7   2        329.81        319.69        12.26 o                         
  11  -7   2        268.34        265.81        11.82 o                         
  -8  -6   2        135.16        180.61        16.63 o                         
  -7  -6   2          3.53          1.97         1.81 o                         
  -6  -6   2        135.74        137.84         5.22 o                         
  -5  -6   2        200.03        207.76         6.61 o                         
  -4  -6   2       1166.72       1211.70        30.47 o                         
  -3  -6   2         25.18         30.99         1.76 o                         
  -2  -6   2          0.28          0.75         0.77 o                         
  -1  -6   2        465.09        392.13         8.54 o                         
   0  -6   2       2469.17       2576.20        48.30 o                         
   1  -6   2        707.99        707.36        13.46 o                         
   2  -6   2       1922.25       2158.01        39.62 o                         
   3  -6   2        155.54        158.33         3.91 o                         
   4  -6   2         62.19         68.15         2.30 o                         
   5  -6   2        874.00        945.33        31.53 o                         
   6  -6   2        604.83        617.53        19.84 o                         
   7  -6   2        165.39        158.34         5.48 o                         
   8  -6   2          4.08          4.00         2.28 o                         
   9  -6   2          0.07          5.20         3.58 o                         
  10  -6   2         45.60         39.11         4.13 o                         
  11  -6   2         45.51         40.11         4.97 o                         
  -9  -5   2          0.10          0.00         3.15 o                         
  -8  -5   2         28.83         26.91         3.33 o                         
  -7  -5   2        329.05        342.09        11.46 o                         
  -6  -5   2        153.00        157.57         5.30 o                         
  -5  -5   2        141.32        139.40         4.69 o                         
  -4  -5   2          0.60          2.00         1.14 o                         
  -3  -5   2         25.10         24.70         1.56 o                         
  -2  -5   2        409.81        416.65         8.85 o                         
  -1  -5   2        800.30        751.73        15.33 o                         
   0  -5   2        858.86        909.60        17.05 o                         
   1  -5   2          9.09          5.30         0.58 o                         
   2  -5   2       1714.58       1687.48        35.91 o                         
   3  -5   2       1011.49       1010.87        18.82 o                         
   4  -5   2         65.88         63.73         2.40 o                         
   5  -5   2          6.12          8.95         1.04 o                         
   6  -5   2        531.45        535.61        14.18 o                         
   7  -5   2         13.03         16.97         3.03 o                         
   8  -5   2        151.03        142.29         6.15 o                         
   9  -5   2        150.25        142.30         7.26 o                         
  10  -5   2        165.09        161.93         8.10 o                         
  11  -5   2        143.02        144.30         7.48 o                         
 -10  -4   2         86.00        102.44         7.54 o                         
  -9  -4   2          3.70          3.74         2.79 o                         
  -8  -4   2        192.56        209.91        10.29 o                         
  -7  -4   2         47.53         38.59         3.39 o                         
  -6  -4   2          8.82         11.75         1.29 o                         
  -5  -4   2        603.46        625.10        15.88 o                         
  -4  -4   2          0.54          0.69         0.82 o                         
  -3  -4   2        235.90        200.24         5.66 o                         
  -2  -4   2        258.79        276.37         5.95 o                         
  -1  -4   2        441.68        477.39        10.72 o                         
   0  -4   2       3241.89       3073.78        60.40 o                         
   1  -4   2       2006.62       2090.28        41.22 o                         
   2  -4   2       4920.99       4776.70        93.76 o                         
   3  -4   2         46.02         46.19         2.15 o                         
   4  -4   2        467.46        452.58        11.70 o                         
   5  -4   2        201.93        192.97         5.51 o                         
   6  -4   2        814.66        900.78        38.49 o                         
   7  -4   2        361.33        377.51        11.96 o                         
   8  -4   2        176.90        189.86         7.17 o                         
   9  -4   2         93.08         79.72         5.28 o                         
  10  -4   2          7.04          9.46         2.83 o                         
  11  -4   2          0.18          3.66         4.75 o                         
 -10  -3   2          0.13          0.00         2.63 o                         
  -9  -3   2        127.20        117.80         6.19 o                         
  -8  -3   2         21.29         18.65         2.26 o                         
  -7  -3   2          8.00          6.03         1.98 o                         
  -6  -3   2          0.03          0.00         1.06 o                         
  -5  -3   2         38.83         39.97         2.08 o                         
  -4  -3   2        122.91        115.49         3.53 o                         
  -3  -3   2         21.85         22.27         1.29 o                         
  -2  -3   2         42.03         42.70         1.87 o                         
  -1  -3   2         48.06         44.95         1.46 o                         
   0  -3   2        268.58        263.04         5.53 o                         
   1  -3   2        181.74        162.90         3.89 o                         
   2  -3   2        636.73        585.18        12.97 o                         
   3  -3   2         31.60         32.98         1.51 o                         
   4  -3   2        538.44        499.32        18.00 o                         
   5  -3   2         97.60         87.54         5.92 o                         
   6  -3   2        638.58        660.23        22.34 o                         
   7  -3   2        571.37        559.24        14.19 o                         
   8  -3   2        260.68        262.43         7.39 o                         
   9  -3   2         52.95         49.49         3.25 o                         
  10  -3   2        308.18        299.94        20.32 o                         
  11  -3   2         23.61         26.62         5.42 o                         
 -11  -2   2         47.94         64.43         7.94 o                         
 -10  -2   2        154.81        135.60         5.84 o                         
  -9  -2   2        606.12        518.71        14.07 o                         
  -8  -2   2         60.81         35.42         2.70 o                         
  -7  -2   2         81.66         75.35         5.40 o                         
  -6  -2   2        121.54        102.63         4.90 o                         
  -5  -2   2       6927.47       7119.89       241.65 o                         
  -4  -2   2       2749.04       3063.41        73.75 o                         
  -3  -2   2        121.93        109.05         3.56 o                         
  -2  -2   2        656.45        747.20        22.60 o                         
  -1  -2   2        488.02        484.77        11.96 o                         
   0  -2   2       9272.69       8537.23       167.69 o                         
   1  -2   2         40.40         29.77         0.91 o                         
   2  -2   2        368.61        355.98         8.93 o                         
   3  -2   2       1806.50       1807.78        50.28 o                         
   4  -2   2        387.44        387.82        11.18 o                         
   5  -2   2       1288.52       1390.22        39.00 o                         
   6  -2   2       1874.69       2036.82        57.11 o                         
   7  -2   2        414.02        431.53        11.17 o                         
   8  -2   2         21.01         25.69         1.68 o                         
   9  -2   2          1.86          4.16         2.78 o                         
  10  -2   2        570.35        588.82        23.99 o                         
 -11  -1   2        100.28         85.47         5.83 o                         
 -10  -1   2          7.02          8.82         2.30 o                         
  -9  -1   2          2.65          5.64         2.04 o                         
  -8  -1   2         45.51         43.37         2.94 o                         
  -7  -1   2          2.15          1.54         1.23 o                         
  -6  -1   2        152.24        164.75         6.55 o                         
  -5  -1   2         11.88         10.31         1.09 o                         
  -4  -1   2          5.12          4.90         0.66 o                         
  -3  -1   2        134.57        137.85         5.09 o                         
  -2  -1   2        427.12        373.75        14.34 o                         
  -1  -1   2         53.76         43.51         1.29 o                         
   0  -1   2         25.39         17.02         0.82 o                         
   1  -1   2        325.93        297.22         8.51 o                         
   2  -1   2        605.44        561.48        19.46 o                         
   3  -1   2        332.33        322.39        11.45 o                         
   4  -1   2          4.23          1.54         1.03 o                         
   5  -1   2         52.36         52.27         2.26 o                         
   6  -1   2        130.73        130.00         3.78 o                         
   7  -1   2         83.96         96.38         3.04 o                         
   8  -1   2        130.28        141.63         5.45 o                         
   9  -1   2          0.79          0.00         2.80 o                         
  10  -1   2          7.13          8.59         2.66 o                         
 -11   0   2          0.04          0.00         3.70 o                         
 -10   0   2        131.57        100.24         5.15 o                         
  -9   0   2        284.64        228.84         9.81 o                         
  -8   0   2        469.94        431.24        15.22 o                         
  -7   0   2       1101.29       1185.10        33.75 o                         
  -6   0   2        663.49        733.20        50.97 o                         
  -5   0   2         60.84         84.82         3.21 o                         
  -4   0   2       7967.33       7827.28       216.95 o                         
  -3   0   2      27247.69      23767.09       569.21 o                         
  -2   0   2       6263.85       5223.33       469.56 o                         
  -1   0   2        152.65        149.46         4.45 o                         
   0   0   2       3580.93       3155.98        75.80 o                         
   2   0   2       3062.40       2975.25       101.11 o                         
   3   0   2         11.64         12.86         1.23 o                         
   4   0   2        522.88        631.95        18.11 o                         
   5   0   2       1755.71       1890.45        52.96 o                         
   6   0   2        277.44        289.55         8.81 o                         
   7   0   2        152.44        129.04         6.43 o                         
   8   0   2        687.05        739.80        26.54 o                         
   9   0   2        303.53        294.98        12.15 o                         
  10   0   2        137.84        130.74         6.80 o                         
 -12   1   2         14.04          0.78         4.43 o                         
 -11   1   2          2.62          0.00         3.50 o                         
 -10   1   2          0.02          4.53         4.63 o                         
  -9   1   2         91.74         84.14         5.66 o                         
  -8   1   2         85.01         94.92         5.31 o                         
  -7   1   2          7.93          7.35         1.38 o                         
  -6   1   2          2.27          3.04         0.57 o                         
  -5   1   2         12.29         10.96         0.97 o                         
  -4   1   2         58.73         61.37         1.86 o                         
  -3   1   2        443.49        416.66        13.19 o                         
  -2   1   2         32.39         28.18         1.34 o                         
  -1   1   2        120.29        127.05         4.16 o                         
   0   1   2         11.16         10.65         0.75 o                         
   1   1   2         59.78         44.88         1.87 o                         
   2   1   2        379.47        359.75        12.73 o                         
   3   1   2        570.52        590.82        16.93 o                         
   4   1   2        102.67         90.72         3.80 o                         
   5   1   2         22.58         26.97         1.96 o                         
   6   1   2          3.71          4.06         1.80 o                         
   7   1   2         15.19         15.15         2.34 o                         
   8   1   2        607.21        575.72        38.83 o                         
   9   1   2        124.60        124.27        10.80 o                         
 -12   2   2        151.35        153.31        15.39 o                         
 -11   2   2          6.05          4.37         3.17 o                         
 -10   2   2          8.36         14.70         2.71 o                         
  -9   2   2        220.26        213.50         9.27 o                         
  -8   2   2         23.84         23.31         1.69 o                         
  -7   2   2          5.47          7.06         1.03 o                         
  -6   2   2          4.20          6.41         0.78 o                         
  -5   2   2        481.70        580.96        13.01 o                         
  -4   2   2       5309.39       5000.68       120.23 o                         
  -3   2   2      16370.86      16825.03       361.60 o                         
  -2   2   2       1128.22       1010.33        20.23 o                         
  -1   2   2        465.60        441.58         9.06 o                         
   0   2   2       4782.70       4237.84        94.53 o                         
   1   2   2        266.04        271.24         7.07 o                         
   2   2   2       2295.83       2256.17        48.72 o                         
   3   2   2         52.63         43.61         1.63 o                         
   4   2   2          0.98          1.15         0.89 o                         
   5   2   2        592.63        577.00        16.92 o                         
   6   2   2          0.10          1.07         0.98 o                         
   7   2   2        165.60        163.95         6.20 o                         
   8   2   2       1375.79       1371.53        39.39 o                         
   9   2   2         96.24        106.20         6.72 o                         
 -12   3   2         14.48         19.91         3.34 o                         
 -11   3   2          2.32          3.42         2.50 o                         
 -10   3   2         68.14         63.73         4.09 o                         
  -9   3   2          0.67          1.62         1.32 o                         
  -8   3   2          7.31          4.58         1.12 o                         
  -7   3   2         55.74         63.85         2.12 o                         
  -6   3   2         42.61         42.62         1.73 o                         
  -5   3   2        812.95        899.28        20.10 o                         
  -4   3   2          2.33          2.50         0.64 o                         
  -3   3   2          0.29          0.17         0.33 o                         
  -2   3   2        653.40        618.24        12.66 o                         
  -1   3   2       2727.56       2442.17        44.46 o                         
   0   3   2       1781.61       1695.89        33.60 o                         
   1   3   2         30.51         29.88         1.46 o                         
   2   3   2        923.68        889.10        19.69 o                         
   3   3   2        226.05        224.94         5.56 o                         
   4   3   2        238.31        229.48         6.42 o                         
   5   3   2        918.03        897.80        22.50 o                         
   6   3   2         32.01         29.84         2.64 o                         
   7   3   2         13.13         12.47         2.23 o                         
   8   3   2         24.32         27.81         3.64 o                         
 -12   4   2        465.18        437.03        14.92 o                         
 -11   4   2        193.63        195.49         7.50 o                         
 -10   4   2       1008.67       1057.88        26.64 o                         
  -9   4   2       1618.26       1649.48        57.46 o                         
  -8   4   2         90.28         90.12         3.03 o                         
  -7   4   2         77.11         79.63         2.56 o                         
  -6   4   2        520.30        553.55        14.20 o                         
  -5   4   2        115.34        137.02         6.16 o                         
  -4   4   2       2987.86       2993.60        96.18 o                         
  -3   4   2         66.33         68.54         2.04 o                         
  -2   4   2        192.88        184.93         6.22 o                         
  -1   4   2       1090.92       1052.88        30.79 o                         
   0   4   2        487.98        565.05        11.72 o                         
   1   4   2         61.05         87.55         2.57 o                         
   2   4   2        645.61        721.21        16.24 o                         
   3   4   2        158.43        175.47         4.78 o                         
   4   4   2        874.58        896.78        20.15 o                         
   5   4   2       1822.08       1837.71        45.13 o                         
   6   4   2        228.34        246.33         8.80 o                         
   7   4   2        169.24        166.89         7.17 o                         
   8   4   2         42.64         48.22         4.90 o                         
 -12   5   2          0.03          1.27         2.04 o                         
 -11   5   2        277.78        285.57        12.42 o                         
 -10   5   2         33.63         33.50         2.51 o                         
  -9   5   2        964.93        957.97        21.77 o                         
  -8   5   2          0.01          2.02         1.02 o                         
  -7   5   2          8.93          7.95         1.36 o                         
  -6   5   2          0.64          0.00         1.33 o                         
  -5   5   2       4020.41       4188.74       116.53 o                         
  -4   5   2       1884.81       1986.15        39.58 o                         
  -3   5   2        269.06        304.59         6.25 o                         
  -2   5   2        404.52        351.70         7.11 o                         
  -1   5   2         15.11         16.68         1.23 o                         
   0   5   2       1400.48       1497.86        30.02 o                         
   1   5   2       1052.77       1181.00        22.10 o                         
   2   5   2        508.31        539.83        12.60 o                         
   3   5   2         17.85         20.69         1.77 o                         
   4   5   2        334.75        311.39         7.95 o                         
   5   5   2        194.90        190.89         5.64 o                         
   6   5   2          9.18         11.81         3.81 o                         
   7   5   2         25.72         37.03         4.45 o                         
 -12   6   2          0.00          2.51         3.20 o                         
 -11   6   2        109.47        116.15         6.82 o                         
 -10   6   2         30.87         27.39         2.24 o                         
  -9   6   2         52.68         49.48         3.08 o                         
  -8   6   2        736.60        790.64        16.66 o                         
  -7   6   2        550.97        554.11        13.36 o                         
  -6   6   2        251.38        254.98         6.18 o                         
  -5   6   2          0.10          1.05         0.86 o                         
  -4   6   2        458.78        462.41        10.32 o                         
  -3   6   2         63.45         52.05         1.88 o                         
  -2   6   2       2177.42       2360.39        43.46 o                         
  -1   6   2       1688.23       1796.05        39.56 o                         
   0   6   2         24.32         23.39         2.19 o                         
   1   6   2          1.45          1.90         0.78 o                         
   2   6   2         18.90         23.77         1.65 o                         
   3   6   2        145.93        139.53         4.64 o                         
   4   6   2         14.47         22.20         1.98 o                         
   5   6   2        370.79        372.30        11.03 o                         
   6   6   2        214.77        242.35        11.94 o                         
   7   6   2          9.44         12.99         4.43 o                         
 -12   7   2          0.45          0.00         3.66 o                         
 -11   7   2         15.59         21.14         3.20 o                         
 -10   7   2         32.60         32.29         2.20 o                         
  -9   7   2          2.14          0.87         1.24 o                         
  -8   7   2         13.24         13.21         1.89 o                         
  -7   7   2         22.48         25.86         2.19 o                         
  -6   7   2        107.04        106.56         3.17 o                         
  -5   7   2        884.04        899.56        17.31 o                         
  -4   7   2          2.61          2.60         0.78 o                         
  -3   7   2        235.63        258.98         6.24 o                         
  -2   7   2         84.03         99.52         2.88 o                         
  -1   7   2        771.59        776.40        16.30 o                         
   0   7   2         55.60         48.22         2.35 o                         
   1   7   2          0.00          1.53         1.04 o                         
   2   7   2         17.22         20.66         1.88 o                         
   3   7   2        282.11        289.37         7.19 o                         
   4   7   2         64.27         63.02         3.28 o                         
   5   7   2          0.10          0.00         2.75 o                         
   6   7   2         18.62         30.87         5.14 o                         
 -12   8   2          0.23          0.00         3.98 o                         
 -11   8   2          6.84          6.19         2.93 o                         
 -10   8   2        379.70        378.48         9.56 o                         
  -9   8   2        134.50        138.95         8.29 o                         
  -8   8   2        420.25        447.07        12.92 o                         
  -7   8   2        156.98        164.34         5.71 o                         
  -6   8   2         31.84         33.48         2.57 o                         
  -5   8   2         12.67         12.00         1.45 o                         
  -4   8   2        187.43        178.22         4.55 o                         
  -3   8   2          2.38          3.54         0.93 o                         
  -2   8   2          9.26         17.82         1.42 o                         
  -1   8   2          7.99          8.86         1.33 o                         
   0   8   2          4.14          6.50         1.31 o                         
   1   8   2         28.74         19.06         2.07 o                         
   2   8   2          1.02          2.03         1.81 o                         
   3   8   2        259.21        227.32         7.19 o                         
   4   8   2         47.23         35.30         3.22 o                         
   5   8   2        115.04        122.48         6.56 o                         
 -12   9   2          0.69          0.43         3.85 o                         
 -11   9   2          0.13          0.00         3.55 o                         
 -10   9   2        342.38        323.11         8.06 o                         
  -9   9   2        313.67        299.49         8.84 o                         
  -8   9   2         58.74         63.07         2.93 o                         
  -7   9   2        159.97        172.12         4.76 o                         
  -6   9   2        125.10        126.87         3.96 o                         
  -5   9   2       1544.73       1582.30        29.92 o                         
  -4   9   2        164.94        172.74         4.66 o                         
  -3   9   2        152.40        146.83         4.16 o                         
  -2   9   2        751.61        741.62        16.00 o                         
  -1   9   2        115.27         92.02         3.65 o                         
   0   9   2        458.25        414.29        10.85 o                         
   1   9   2        179.73        151.53         5.33 o                         
   2   9   2          6.37          9.61         2.32 o                         
   3   9   2         41.44         33.78         5.89 o                         
   4   9   2         40.18         39.07         3.74 o                         
 -11  10   2        108.83         99.85         8.54 o                         
 -10  10   2          1.35          0.90         2.22 o                         
  -9  10   2        176.52        172.25         6.29 o                         
  -8  10   2         17.24         19.07         2.04 o                         
  -7  10   2          0.44          2.16         1.38 o                         
  -6  10   2        726.11        753.73        15.25 o                         
  -5  10   2        600.09        620.31        12.86 o                         
  -4  10   2         62.24         66.48         3.80 o                         
  -3  10   2         20.53         21.10         2.06 o                         
  -2  10   2         84.86         69.17         4.56 o                         
  -1  10   2          2.77          2.69         1.68 o                         
   0  10   2         90.62         68.59         3.46 o                         
   1  10   2        153.27        148.47         5.28 o                         
   2  10   2         11.13          9.35         3.03 o                         
   3  10   2         13.19         16.37         3.63 o                         
 -11  11   2         52.42         58.13         5.56 o                         
 -10  11   2         24.14         26.46         5.38 o                         
  -9  11   2        101.44        105.80         4.64 o                         
  -8  11   2        309.85        332.12         8.80 o                         
  -7  11   2          0.92          1.65         1.72 o                         
  -6  11   2         24.59         24.16         2.82 o                         
  -5  11   2        979.28        990.31        21.18 o                         
  -4  11   2        374.19        356.87         8.97 o                         
  -3  11   2        579.55        596.66        15.02 o                         
  -2  11   2          0.29          0.04         2.54 o                         
  -1  11   2        193.63        161.88         5.78 o                         
   0  11   2        124.06         91.67         6.71 o                         
   1  11   2          0.72          2.39         3.48 o                         
   2  11   2         32.20         33.15         5.42 o                         
 -10  12   2          0.42          0.24         4.04 o                         
  -9  12   2         79.44         73.84         4.09 o                         
  -8  12   2        149.98        136.66         5.44 o                         
  -7  12   2         53.54         54.42         3.30 o                         
  -6  12   2        794.54        791.22        17.62 o                         
  -5  12   2         92.85         93.31         4.15 o                         
  -4  12   2          0.13          0.00         2.05 o                         
  -3  12   2         26.32         26.45         2.87 o                         
  -2  12   2          0.23          0.89         2.41 o                         
  -1  12   2         24.91         28.33         3.13 o                         
   0  12   2         44.11         43.12         5.08 o                         
  -9  13   2          1.27          5.15         3.02 o                         
  -8  13   2         50.83         47.99         4.05 o                         
  -7  13   2         41.16         39.74         3.46 o                         
  -6  13   2         66.47         59.47         4.26 o                         
  -5  13   2        307.50        297.61        12.41 o                         
  -4  13   2         68.96         79.73         5.40 o                         
  -3  13   2         43.40         46.74         4.73 o                         
  -2  13   2          4.63         10.24         4.97 o                         
   2 -14   3          4.16         12.43         4.47 o                         
   3 -14   3         33.06         37.95         4.32 o                         
   4 -14   3        400.60        440.36        14.34 o                         
   5 -14   3        165.72        157.85         7.48 o                         
   6 -14   3          4.08         16.52         5.18 o                         
  -1 -13   3         39.01         48.21         9.37 o                         
   0 -13   3          3.95          4.57         2.78 o                         
   1 -13   3         18.69         21.17         4.22 o                         
   2 -13   3        112.94        106.11         5.11 o                         
   3 -13   3         98.29        115.35         5.51 o                         
   4 -13   3        175.99        166.13         6.79 o                         
   5 -13   3       1383.87       1447.31        30.46 o                         
   6 -13   3        576.98        575.53        13.78 o                         
   7 -13   3        360.85        368.62        10.20 o                         
   8 -13   3        124.70        120.82         8.75 o                         
  -2 -12   3        346.35        395.21        11.10 o                         
  -1 -12   3          0.26          0.45         3.53 o                         
   0 -12   3          0.09          2.46         2.11 o                         
   1 -12   3         17.97         18.75         2.35 o                         
   2 -12   3        102.67        101.94         4.05 o                         
   3 -12   3         14.30         11.23         1.89 o                         
   4 -12   3          6.13         10.69         2.45 o                         
   5 -12   3         37.63         37.14         2.51 o                         
   6 -12   3        252.20        278.28         8.43 o                         
   7 -12   3        595.95        632.44        16.52 o                         
   8 -12   3        148.02        159.56        10.20 o                         
   9 -12   3          7.43         11.48         4.26 o                         
  -4 -11   3        127.14        140.85        23.66 o                         
  -3 -11   3          6.57          6.06         2.48 o                         
  -2 -11   3          6.39          8.44         2.18 o                         
  -1 -11   3        192.65        193.60         6.81 o                         
   0 -11   3         21.01         22.15         2.23 o                         
   1 -11   3          5.98          7.20         1.77 o                         
   2 -11   3          0.00          0.00         1.58 o                         
   3 -11   3         48.73         44.45         2.50 o                         
   4 -11   3         34.72         37.79         3.76 o                         
   5 -11   3        282.96        271.98         7.19 o                         
   6 -11   3        105.05        107.03         5.50 o                         
   7 -11   3        103.65        117.69         5.71 o                         
   8 -11   3          2.07          0.00         2.93 o                         
   9 -11   3         27.18         20.09         5.22 o                         
  -5 -10   3         41.53         53.52         4.67 o                         
  -4 -10   3        150.67        164.09         8.08 o                         
  -3 -10   3         14.56         18.50         2.26 o                         
  -2 -10   3         46.34         43.75         2.83 o                         
  -1 -10   3        145.33        137.40         4.60 o                         
   0 -10   3       1453.13       1490.33        30.58 o                         
   1 -10   3         77.23         80.74         3.10 o                         
   2 -10   3         52.83         61.59         3.07 o                         
   3 -10   3         60.15         59.02         3.31 o                         
   4 -10   3          9.39         10.37         1.53 o                         
   5 -10   3          0.15          1.93         1.13 o                         
   6 -10   3          0.13          0.32         1.91 o                         
   7 -10   3         22.65         19.25         2.45 o                         
   8 -10   3         29.44         32.00         2.99 o                         
   9 -10   3        482.04        485.84        14.70 o                         
  10 -10   3        149.84        156.31         7.63 o                         
  -6  -9   3         48.15         51.11         4.73 o                         
  -5  -9   3         27.84         26.36         2.93 o                         
  -4  -9   3        250.81        247.93         9.58 o                         
  -3  -9   3         18.10         18.96         1.95 o                         
  -2  -9   3        172.25        168.81         5.07 o                         
  -1  -9   3        480.71        490.07        10.96 o                         
   0  -9   3        775.34        753.49        19.31 o                         
   1  -9   3        515.99        513.35        10.41 o                         
   2  -9   3        104.46         94.74         3.07 o                         
   3  -9   3         82.07         77.95         3.23 o                         
   4  -9   3        465.68        466.56         9.54 o                         
   5  -9   3        140.17        156.27         4.47 o                         
   6  -9   3        270.69        276.50         7.90 o                         
   7  -9   3        145.81        141.68         5.37 o                         
   8  -9   3          9.46         10.62         2.69 o                         
   9  -9   3         28.61         31.59         3.19 o                         
  10  -9   3         21.44         31.40         5.40 o                         
  -7  -8   3         43.65         44.70         6.56 o                         
  -6  -8   3          9.59         10.05         2.43 o                         
  -5  -8   3          3.92          2.31         1.91 o                         
  -4  -8   3        207.93        218.51         6.52 o                         
  -3  -8   3          9.55         15.50         1.67 o                         
  -2  -8   3          9.97          9.75         1.38 o                         
  -1  -8   3        331.04        314.75         8.20 o                         
   0  -8   3       3339.78       3461.53        63.54 o                         
   1  -8   3        201.40        222.35         5.24 o                         
   2  -8   3         65.81         89.20         2.77 o                         
   3  -8   3        256.95        277.27         7.17 o                         
   4  -8   3        285.92        275.67         6.97 o                         
   5  -8   3        403.61        400.57        14.65 o                         
   6  -8   3        332.75        326.34        12.84 o                         
   7  -8   3         32.41         28.67         2.20 o                         
   8  -8   3        196.86        200.50         8.35 o                         
   9  -8   3         89.88         96.83         6.95 o                         
  10  -8   3        597.34        585.29        23.76 o                         
  -8  -7   3         48.17         57.70        12.34 o                         
  -7  -7   3         98.34         98.83         5.30 o                         
  -6  -7   3         21.54         27.91         2.92 o                         
  -5  -7   3        101.78         97.17         5.10 o                         
  -4  -7   3       2373.66       2405.67        52.72 o                         
  -3  -7   3        919.87        939.44        19.42 o                         
  -2  -7   3          4.33          4.51         1.05 o                         
  -1  -7   3        197.09        204.39         5.02 o                         
   0  -7   3        150.10        153.39         3.68 o                         
   1  -7   3        489.60        468.62         9.34 o                         
   2  -7   3        579.52        635.35        13.18 o                         
   3  -7   3        140.24        149.91         3.85 o                         
   4  -7   3         84.01         86.56         2.57 o                         
   5  -7   3        439.20        450.13        11.11 o                         
   6  -7   3         27.77         20.07         1.72 o                         
   7  -7   3         10.59          8.68         1.81 o                         
   8  -7   3          7.44          6.40         2.58 o                         
   9  -7   3        268.28        250.00        11.15 o                         
  10  -7   3       1080.47       1127.91        34.41 o                         
  11  -7   3          0.00          0.00         4.65 o                         
  -9  -6   3          0.40          1.58         5.14 o                         
  -8  -6   3         85.21        107.07         6.71 o                         
  -7  -6   3         37.65         35.63         2.92 o                         
  -6  -6   3         58.34         59.89         3.55 o                         
  -5  -6   3          0.10          2.13         1.71 o                         
  -4  -6   3         27.22         25.37         2.08 o                         
  -3  -6   3       1161.52       1178.66        23.87 o                         
  -2  -6   3       1220.06       1162.07        23.52 o                         
  -1  -6   3         63.67         62.70         2.98 o                         
   0  -6   3        676.53        756.96        15.60 o                         
   1  -6   3       1380.69       1502.52        32.79 o                         
   2  -6   3        651.83        766.82        15.67 o                         
   3  -6   3        476.19        513.09        11.79 o                         
   4  -6   3          9.53          8.24         1.29 o                         
   5  -6   3         31.80         43.30         2.51 o                         
   6  -6   3         37.14         44.32         2.38 o                         
   7  -6   3        194.18        190.92         7.45 o                         
   8  -6   3          0.06          0.00         2.13 o                         
   9  -6   3        370.42        375.62        13.10 o                         
  10  -6   3        261.68        264.12        14.10 o                         
  11  -6   3         11.90          7.28         4.23 o                         
  -9  -5   3         27.40         30.49         3.62 o                         
  -8  -5   3        172.05        177.04         7.66 o                         
  -7  -5   3          4.74          5.64         1.63 o                         
  -6  -5   3          4.13          2.99         1.71 o                         
  -5  -5   3          0.51          0.00         1.25 o                         
  -4  -5   3        245.48        232.04         6.68 o                         
  -3  -5   3        271.35        282.45         6.30 o                         
  -2  -5   3        231.24        226.56         5.17 o                         
  -1  -5   3        124.94        111.63         3.11 o                         
   0  -5   3          2.57          2.12         0.56 o                         
   1  -5   3        334.23        376.64         7.93 o                         
   2  -5   3         16.25          6.48         0.57 o                         
   3  -5   3         22.76         23.26         1.31 o                         
   4  -5   3         83.12         76.27         2.97 o                         
   5  -5   3          0.94          2.53         0.92 o                         
   6  -5   3          9.09          9.89         1.78 o                         
   7  -5   3         62.46         55.85         3.97 o                         
   8  -5   3        138.47        145.94         6.57 o                         
   9  -5   3          4.10          6.45         2.70 o                         
  10  -5   3         89.21         95.38         6.56 o                         
 -10  -4   3        139.66        147.22         9.91 o                         
  -9  -4   3        245.27        241.79         9.26 o                         
  -8  -4   3         51.23         56.64         4.10 o                         
  -7  -4   3          0.64          4.57         1.81 o                         
  -6  -4   3        286.96        296.17         8.50 o                         
  -5  -4   3        410.28        443.18        11.57 o                         
  -4  -4   3       2018.92       2149.57        52.14 o                         
  -3  -4   3         97.78        101.02         3.33 o                         
  -2  -4   3       1131.07       1202.85        26.31 o                         
  -1  -4   3        107.96         92.80         2.40 o                         
   0  -4   3         90.24         84.71         2.14 o                         
   1  -4   3       2010.96       2101.45        41.43 o                         
   2  -4   3       1523.70       1623.17        35.28 o                         
   3  -4   3        801.00        798.63        19.86 o                         
   4  -4   3         99.73        109.76         3.42 o                         
   5  -4   3         69.27         87.74         4.69 o                         
   6  -4   3         44.61         46.75         3.95 o                         
   7  -4   3          0.57          2.67         1.87 o                         
   8  -4   3         58.18         57.02         4.27 o                         
   9  -4   3         34.08         36.08         3.46 o                         
  10  -4   3         77.05         82.97         4.93 o                         
 -10  -3   3          3.06          3.15         2.55 o                         
  -9  -3   3          0.76          0.00         3.06 o                         
  -8  -3   3         12.44         11.01         1.96 o                         
  -7  -3   3         15.50         10.90         1.57 o                         
  -6  -3   3          0.04          0.59         0.87 o                         
  -5  -3   3         21.02         24.19         1.56 o                         
  -4  -3   3        327.46        297.01        11.94 o                         
  -3  -3   3         93.01         92.49         3.36 o                         
  -2  -3   3         30.66         31.80         1.27 o                         
  -1  -3   3        189.09        175.60         3.85 o                         
   0  -3   3       3058.98       2812.43        55.26 o                         
   1  -3   3         96.47        114.48         2.92 o                         
   2  -3   3        207.49        221.52         5.14 o                         
   3  -3   3         54.54         48.41         2.23 o                         
   4  -3   3          0.01          1.03         2.06 o                         
   5  -3   3        412.50        423.62        28.29 o                         
   6  -3   3          0.32          0.69         1.61 o                         
   7  -3   3          3.20          2.69         0.94 o                         
   8  -3   3         63.26         63.67         2.89 o                         
   9  -3   3          0.78          0.75         1.31 o                         
  10  -3   3         91.01         96.41         8.40 o                         
 -11  -2   3         12.89         10.55         3.56 o                         
 -10  -2   3         17.14         11.78         2.55 o                         
  -9  -2   3        121.84         83.89         4.07 o                         
  -8  -2   3          1.10          1.56         2.91 o                         
  -7  -2   3        839.46        836.01        29.64 o                         
  -6  -2   3        110.16        108.20         3.34 o                         
  -5  -2   3        279.33        277.53         8.51 o                         
  -4  -2   3        663.53        685.35        19.60 o                         
  -3  -2   3         66.51         63.68         3.08 o                         
  -2  -2   3        259.80        248.10         9.09 o                         
  -1  -2   3       6573.20       6021.96       118.20 o                         
   0  -2   3      63413.96      51430.52      2466.08 o                         
   1  -2   3      20309.65      18482.13       443.58 o                         
   2  -2   3       2611.95       2376.80        82.48 o                         
   3  -2   3        206.31        171.16         6.45 o                         
   4  -2   3        537.47        608.81        17.42 o                         
   5  -2   3        269.28        311.35         9.29 o                         
   6  -2   3        333.39        337.59        10.27 o                         
   7  -2   3         10.77          9.92         1.29 o                         
   8  -2   3        194.68        187.37         5.21 o                         
   9  -2   3          3.41          3.87         1.88 o                         
  10  -2   3         21.02         18.83         2.80 o                         
 -11  -1   3         12.40         11.92         3.02 o                         
 -10  -1   3          5.96          5.99         2.23 o                         
  -9  -1   3          1.98          1.94         1.78 o                         
  -8  -1   3         16.43         14.08         1.78 o                         
  -7  -1   3         22.46         20.23         1.90 o                         
  -6  -1   3         15.36         19.83         1.34 o                         
  -5  -1   3         18.78         22.66         1.48 o                         
  -4  -1   3        105.64        109.82         4.36 o                         
  -2  -1   3        118.22        103.39         6.17 o                         
  -1  -1   3         45.85         44.92         1.27 o                         
   0  -1   3        844.66        719.66        16.58 o                         
   1  -1   3       1618.34       1402.07        48.01 o                         
   2  -1   3        349.05        284.39        14.40 o                         
   3  -1   3        789.11        833.39        28.91 o                         
   4  -1   3         29.83         36.82         2.57 o                         
   5  -1   3         11.65         13.62         1.36 o                         
   6  -1   3         82.91         88.53         3.07 o                         
   7  -1   3          5.80          6.29         1.34 o                         
   8  -1   3        375.60        379.32        11.94 o                         
   9  -1   3          3.35          3.54         2.30 o                         
  10  -1   3         24.38         28.54         4.30 o                         
 -12   0   3          0.02          0.59         4.94 o                         
 -11   0   3         51.27         44.33         5.56 o                         
 -10   0   3        156.91        179.68         9.14 o                         
  -9   0   3          2.73         13.01         1.93 o                         
  -8   0   3        195.30        238.33         7.99 o                         
  -7   0   3          2.88          2.85         1.00 o                         
  -6   0   3        528.78        517.34        13.04 o                         
  -5   0   3        245.29        273.65         8.39 o                         
  -4   0   3        332.03        339.47        10.09 o                         
  -3   0   3       1473.96       1564.97        43.85 o                         
  -2   0   3       3600.55       3566.97       178.49 o                         
  -1   0   3       2047.27       1984.43        53.82 o                         
   0   0   3       3517.75       3283.74        79.02 o                         
   1   0   3        160.62        196.64         7.25 o                         
   2   0   3       2108.12       2255.40       101.56 o                         
   3   0   3       3384.70       3443.77       129.33 o                         
   4   0   3        233.99        237.17         9.09 o                         
   5   0   3        497.50        504.28        18.19 o                         
   6   0   3        601.00        616.55        21.82 o                         
   7   0   3        129.69        140.81         5.99 o                         
   8   0   3        244.52        255.16         9.02 o                         
   9   0   3         65.67         61.13         4.14 o                         
 -12   1   3          0.42          0.00         4.36 o                         
 -11   1   3         45.56         47.40         5.14 o                         
 -10   1   3          2.23          0.90         3.60 o                         
  -9   1   3         59.40         63.76         4.75 o                         
  -8   1   3          0.00          0.00         1.38 o                         
  -7   1   3          8.81          6.91         1.26 o                         
  -6   1   3          5.59          6.16         1.33 o                         
  -5   1   3        687.67        718.08        17.80 o                         
  -4   1   3        164.12        151.09         6.68 o                         
  -3   1   3       1149.44       1130.77        27.65 o                         
  -2   1   3        301.49        243.98        11.28 o                         
  -1   1   3        526.06        449.75        11.32 o                         
   0   1   3        110.79         92.97         3.16 o                         
   1   1   3         77.08         74.42         3.44 o                         
   2   1   3        599.60        535.42        19.09 o                         
   3   1   3        687.10        655.82        23.28 o                         
   4   1   3          3.96          5.14         1.45 o                         
   5   1   3        318.70        312.19        11.82 o                         
   6   1   3        185.07        190.66        10.54 o                         
   7   1   3         90.80         88.98         7.20 o                         
   8   1   3          5.59         14.92         3.60 o                         
   9   1   3          0.36          0.00         2.40 o                         
 -12   2   3         88.87         86.95         6.11 o                         
 -11   2   3          2.63          3.98         5.40 o                         
 -10   2   3         46.56         36.53         4.08 o                         
  -9   2   3        304.11        288.73        11.99 o                         
  -8   2   3         21.67         21.62         1.58 o                         
  -7   2   3        296.05        308.27         8.31 o                         
  -6   2   3        269.78        300.55         7.25 o                         
  -5   2   3          2.95          0.82         0.82 o                         
  -4   2   3       5259.09       4703.12       260.64 o                         
  -3   2   3       3635.88       3335.39        72.99 o                         
  -2   2   3       2173.05       2126.16        51.64 o                         
  -1   2   3       3698.46       3609.39       117.22 o                         
   0   2   3       1060.21       1094.97        31.08 o                         
   1   2   3        296.61        283.27         7.51 o                         
   2   2   3         32.62         20.91         1.76 o                         
   3   2   3          9.32          7.16         1.11 o                         
   4   2   3         41.45         39.20         2.18 o                         
   5   2   3       2259.77       2318.66        64.94 o                         
   6   2   3        521.72        536.23        15.84 o                         
   7   2   3        160.10        170.60         7.61 o                         
   8   2   3          1.49          6.82         2.71 o                         
 -12   3   3        125.38        121.84         6.73 o                         
 -11   3   3         11.44         13.20         2.64 o                         
 -10   3   3        596.20        589.87        22.90 o                         
  -9   3   3       1248.65       1210.46        30.20 o                         
  -8   3   3         32.20         30.15         1.77 o                         
  -7   3   3        207.84        190.11         4.62 o                         
  -6   3   3         31.01         27.38         1.69 o                         
  -5   3   3        639.62        712.84        18.98 o                         
  -4   3   3       3431.41       3537.83        76.41 o                         
  -3   3   3        523.26        495.51        10.34 o                         
  -2   3   3       1195.87       1174.10        24.36 o                         
  -1   3   3          2.33          1.42         0.68 o                         
   0   3   3       1371.98       1377.91        30.13 o                         
   1   3   3       1704.27       1753.56        42.75 o                         
   2   3   3          0.18          0.66         0.87 o                         
   3   3   3         76.60         73.75         2.86 o                         
   4   3   3        503.67        476.23        14.34 o                         
   5   3   3       2253.68       2272.83        63.85 o                         
   6   3   3         34.96         35.93         2.86 o                         
   7   3   3        138.20        146.26         7.45 o                         
   8   3   3        134.25        154.17         8.73 o                         
 -12   4   3          0.25          3.28         2.72 o                         
 -11   4   3          0.88          0.17         1.71 o                         
 -10   4   3         79.20         74.51         4.66 o                         
  -9   4   3       1381.91       1363.47        33.92 o                         
  -8   4   3        361.50        381.83        10.31 o                         
  -7   4   3       1850.12       1760.04        38.82 o                         
  -6   4   3        548.38        535.23        12.54 o                         
  -5   4   3       1809.66       1901.07        41.68 o                         
  -4   4   3       1174.02       1341.37        44.51 o                         
  -3   4   3        619.57        711.70        24.68 o                         
  -2   4   3         26.89         24.88         1.22 o                         
  -1   4   3        137.84        149.82         3.67 o                         
   0   4   3        760.51        829.29        16.93 o                         
   1   4   3        610.92        697.35        17.74 o                         
   2   4   3        315.90        314.79         8.74 o                         
   3   4   3        133.47        136.98         4.62 o                         
   4   4   3       1930.21       1904.46        53.95 o                         
   5   4   3         40.12         39.93         3.24 o                         
   6   4   3         65.72         62.74         4.05 o                         
   7   4   3         27.88         29.91         4.00 o                         
 -13   5   3         75.32         83.56         5.77 o                         
 -12   5   3         63.53         59.44         3.73 o                         
 -11   5   3         39.22         44.17         3.06 o                         
 -10   5   3         74.83         69.58         4.75 o                         
  -9   5   3        221.96        210.77         5.48 o                         
  -8   5   3        425.10        450.59         9.97 o                         
  -7   5   3          8.55         10.57         1.36 o                         
  -6   5   3         32.49         19.42         1.58 o                         
  -5   5   3        908.69       1015.18        24.49 o                         
  -4   5   3        220.84        225.26         7.06 o                         
  -3   5   3         37.41         28.57         1.44 o                         
  -2   5   3       1159.14       1174.40        22.04 o                         
  -1   5   3        187.59        198.02         4.78 o                         
   0   5   3         10.87         10.65         1.00 o                         
   1   5   3          6.41          6.42         1.13 o                         
   2   5   3         28.51         28.12         2.17 o                         
   3   5   3         18.45         19.05         1.98 o                         
   4   5   3        160.00        165.95         5.78 o                         
   5   5   3         99.73         99.58         5.24 o                         
   6   5   3        421.32        435.37        17.45 o                         
   7   5   3        128.17        147.33        20.32 o                         
 -13   6   3        187.29        167.52         6.83 o                         
 -12   6   3         13.87          9.65         3.27 o                         
 -11   6   3          0.31          0.00         2.06 o                         
 -10   6   3          1.78          2.65         1.45 o                         
  -9   6   3         85.83        104.21         5.12 o                         
  -8   6   3        239.93        236.18         6.82 o                         
  -7   6   3        271.86        285.16         7.75 o                         
  -6   6   3        215.74        248.70        11.02 o                         
  -5   6   3        632.91        681.35        14.49 o                         
  -4   6   3        789.34        845.67        17.61 o                         
  -3   6   3        173.65        171.76         4.03 o                         
  -2   6   3        151.91        204.23         4.60 o                         
  -1   6   3         88.03         72.78         2.59 o                         
   0   6   3        108.17        113.23         3.39 o                         
   1   6   3        225.21        202.79         5.04 o                         
   2   6   3        502.14        485.30        11.72 o                         
   3   6   3        241.41        234.96         9.23 o                         
   4   6   3          0.00          2.44         2.14 o                         
   5   6   3        178.30        169.56         7.50 o                         
   6   6   3         15.55         19.89         4.45 o                         
 -12   7   3         32.16         34.00         2.77 o                         
 -11   7   3        219.08        221.53         9.19 o                         
 -10   7   3         51.78         54.81         3.09 o                         
  -9   7   3        253.90        249.14         7.52 o                         
  -8   7   3         22.53         19.23         2.15 o                         
  -7   7   3        323.56        338.99        10.01 o                         
  -6   7   3         23.72         26.78         1.79 o                         
  -5   7   3          0.58          3.23         0.86 o                         
  -4   7   3        537.64        533.58        10.77 o                         
  -3   7   3        235.98        225.17         5.15 o                         
  -2   7   3        775.99        801.89        16.89 o                         
  -1   7   3         33.30         21.23         1.47 o                         
   0   7   3         82.71         71.02         2.82 o                         
   1   7   3        104.21         93.21         4.60 o                         
   2   7   3        257.79        255.23         7.50 o                         
   3   7   3        367.36        360.36        10.65 o                         
   4   7   3         33.67         35.16         2.80 o                         
   5   7   3         56.29         72.55         6.55 o                         
 -12   8   3          0.21          0.01         3.40 o                         
 -11   8   3        104.67        104.38         4.61 o                         
 -10   8   3        121.24        124.83        12.36 o                         
  -9   8   3         12.55         14.78         2.46 o                         
  -8   8   3        104.58        101.22         4.66 o                         
  -7   8   3         35.75         34.41         1.99 o                         
  -6   8   3        266.11        265.16         6.15 o                         
  -5   8   3        476.11        474.90         9.88 o                         
  -4   8   3        169.95        170.18         4.40 o                         
  -3   8   3        261.08        257.34         8.05 o                         
  -2   8   3         47.56         46.71         2.50 o                         
  -1   8   3        147.07        145.20         4.95 o                         
   0   8   3         79.49         66.66         3.00 o                         
   1   8   3        181.14        142.89         4.54 o                         
   2   8   3         20.73         18.49         2.32 o                         
   3   8   3          3.10          3.23         2.25 o                         
   4   8   3          2.75          8.88         2.62 o                         
 -12   9   3        373.53        358.01        12.94 o                         
 -11   9   3          8.52         12.56         2.22 o                         
 -10   9   3          0.16          0.40         2.92 o                         
  -9   9   3        345.09        313.00         8.81 o                         
  -8   9   3          4.61          1.52         1.74 o                         
  -7   9   3          2.39          2.70         1.45 o                         
  -6   9   3       1722.83       1721.77        32.53 o                         
  -5   9   3       4434.83       4563.53        83.73 o                         
  -4   9   3       2830.62       2903.17        53.73 o                         
  -3   9   3        358.83        320.84         7.32 o                         
  -2   9   3         57.57         68.20         3.21 o                         
  -1   9   3          8.84          7.49         1.53 o                         
   0   9   3         81.63         64.45         3.71 o                         
   1   9   3        220.72        218.50         7.15 o                         
   2   9   3         14.40         11.21         2.61 o                         
   3   9   3         50.90         61.09         3.97 o                         
 -12  10   3          0.59          2.70         4.20 o                         
 -11  10   3        159.20        167.19         5.59 o                         
 -10  10   3        157.97        155.13         6.34 o                         
  -9  10   3          0.13          5.47         2.06 o                         
  -8  10   3        110.23        101.33         4.92 o                         
  -7  10   3         14.72         11.82         2.70 o                         
  -6  10   3          0.91          1.57         1.45 o                         
  -5  10   3         45.81         54.43         3.08 o                         
  -4  10   3          2.05          2.82         1.80 o                         
  -3  10   3         97.69         99.32         4.49 o                         
  -2  10   3         12.11         12.45         2.37 o                         
  -1  10   3        197.64        181.80         5.71 o                         
   0  10   3        222.33        200.31         6.18 o                         
   1  10   3        192.76        170.36         6.76 o                         
   2  10   3          0.92          0.00         2.94 o                         
 -11  11   3         23.85         30.09         3.52 o                         
 -10  11   3         95.46         86.96         9.10 o                         
  -9  11   3          6.11          9.54         2.61 o                         
  -8  11   3         16.61         15.07         2.17 o                         
  -7  11   3          0.10          0.02         1.73 o                         
  -6  11   3        449.41        461.21        13.51 o                         
  -5  11   3        112.12         99.49         4.42 o                         
  -4  11   3         30.86         27.71         2.30 o                         
  -3  11   3        107.81         98.97         5.05 o                         
  -2  11   3        431.59        392.65        10.11 o                         
  -1  11   3         22.67         19.25         2.54 o                         
   0  11   3          4.77          8.89         2.36 o                         
   1  11   3        146.31        147.08         7.06 o                         
 -10  12   3        143.25        144.03        10.24 o                         
  -9  12   3        666.48        687.52        19.46 o                         
  -8  12   3         85.48         89.08         5.02 o                         
  -7  12   3         89.79         89.50         4.20 o                         
  -6  12   3          0.00          7.10         2.10 o                         
  -5  12   3         37.27         37.83         3.49 o                         
  -4  12   3          1.16          0.00         2.57 o                         
  -3  12   3        138.92        147.44         6.54 o                         
  -2  12   3        160.12        152.21         9.09 o                         
  -1  12   3         32.45         31.58         3.23 o                         
  -8  13   3          0.14          0.00         2.93 o                         
  -7  13   3        112.99        110.34         6.54 o                         
  -6  13   3          8.86         13.53         3.74 o                         
  -5  13   3          0.00          1.73         2.81 o                         
  -4  13   3          1.09         10.78         6.38 o                         
  -3  13   3          1.39          1.93         4.16 o                         
   2 -14   4         45.50         45.34         6.08 o                         
   3 -14   4         64.31         59.76         6.64 o                         
   4 -14   4          1.36          5.06         3.17 o                         
   5 -14   4         82.44         86.97         5.26 o                         
  -1 -13   4         91.80         83.50         5.81 o                         
   0 -13   4         15.09         15.63         3.84 o                         
   1 -13   4        226.25        226.92         7.42 o                         
   2 -13   4        115.99        118.23         6.57 o                         
   3 -13   4        276.00        255.72         7.04 o                         
   4 -13   4        115.88        122.78         5.22 o                         
   5 -13   4        435.43        422.22        14.68 o                         
   6 -13   4        194.74        210.30         7.07 o                         
   7 -13   4        120.22        121.97         8.55 o                         
  -3 -12   4         30.70         34.89         4.36 o                         
  -2 -12   4         25.97         28.43         3.09 o                         
  -1 -12   4         18.71         19.35         2.69 o                         
   0 -12   4         19.71         18.63         2.49 o                         
   1 -12   4         41.14         41.20         2.74 o                         
   2 -12   4          0.86          0.00         1.60 o                         
   3 -12   4         30.47         21.00         2.06 o                         
   4 -12   4        237.72        224.43         7.60 o                         
   5 -12   4         25.76         31.25         2.61 o                         
   6 -12   4        506.77        496.33        11.85 o                         
   7 -12   4         18.11         23.69         3.53 o                         
   8 -12   4          2.93          2.92         3.75 o                         
  -4 -11   4         80.00         89.24        26.23 o                         
  -3 -11   4         33.01         33.22         3.22 o                         
  -2 -11   4         90.18        100.92         5.61 o                         
  -1 -11   4         39.61         43.09         3.09 o                         
   0 -11   4         21.57         20.27         2.20 o                         
   1 -11   4         83.71         73.76         3.47 o                         
   2 -11   4          4.51          0.62         1.46 o                         
   3 -11   4          0.60          1.09         1.53 o                         
   4 -11   4         24.41         26.11         2.71 o                         
   5 -11   4          0.47          0.82         1.92 o                         
   6 -11   4        131.10        115.62         6.77 o                         
   7 -11   4         17.39         16.97         2.75 o                         
   8 -11   4          9.28          9.49         2.89 o                         
   9 -11   4          0.35          3.35         3.58 o                         
  -5 -10   4          6.60         12.78         3.38 o                         
  -4 -10   4         16.95         13.43         2.63 o                         
  -3 -10   4        107.21        105.95         4.79 o                         
  -2 -10   4         56.55         65.80         3.51 o                         
  -1 -10   4         36.82         34.39         2.27 o                         
   0 -10   4        448.52        449.47        10.31 o                         
   1 -10   4          3.88          4.11         1.35 o                         
   2 -10   4         18.06         23.36         1.64 o                         
   3 -10   4          2.35          2.21         1.14 o                         
   4 -10   4        112.61        106.69         3.41 o                         
   5 -10   4        400.23        390.93         9.94 o                         
   6 -10   4          6.67          8.14         2.68 o                         
   7 -10   4         53.76         53.71         3.44 o                         
   8 -10   4         11.91          9.13         2.70 o                         
   9 -10   4        523.90        498.82        14.78 o                         
  -6  -9   4          4.85          8.12         3.11 o                         
  -5  -9   4         59.05         68.57         5.20 o                         
  -4  -9   4        243.79        242.01         7.46 o                         
  -3  -9   4         46.52         47.53         2.64 o                         
  -2  -9   4        200.33        203.30         5.55 o                         
  -1  -9   4         55.34         58.71         2.77 o                         
   0  -9   4        122.19        123.84         3.60 o                         
   1  -9   4        205.29        220.18         5.22 o                         
   2  -9   4         55.46         60.98         2.43 o                         
   3  -9   4        362.50        356.32         7.60 o                         
   4  -9   4        249.13        238.94         5.45 o                         
   5  -9   4         51.55         56.31         3.14 o                         
   6  -9   4        611.40        608.82        14.87 o                         
   7  -9   4        375.42        387.34        17.62 o                         
   8  -9   4        616.47        616.82        17.02 o                         
   9  -9   4          2.86          0.00         3.38 o                         
  10  -9   4        252.33        259.30        12.19 o                         
  -7  -8   4         41.45         40.47         3.33 o                         
  -6  -8   4         17.82         13.33         2.49 o                         
  -5  -8   4        256.43        273.38         7.91 o                         
  -4  -8   4        680.26        733.71        17.24 o                         
  -3  -8   4       3923.42       4107.44        81.37 o                         
  -2  -8   4        243.91        238.99         6.90 o                         
  -1  -8   4       1021.56       1073.89        24.28 o                         
   0  -8   4         42.75         54.69         2.42 o                         
   1  -8   4          0.00          1.27         0.98 o                         
   2  -8   4        191.71        198.51         4.62 o                         
   3  -8   4         32.96         28.98         1.67 o                         
   4  -8   4         48.08         55.03         2.50 o                         
   5  -8   4          5.04          4.48         1.44 o                         
   6  -8   4        402.90        408.88        11.93 o                         
   7  -8   4        363.68        376.86         9.72 o                         
   8  -8   4        914.97        940.15        28.57 o                         
   9  -8   4        165.39        173.65         8.81 o                         
  10  -8   4         68.48         74.22         6.20 o                         
  -8  -7   4          0.33          6.35         3.74 o                         
  -7  -7   4          5.18          8.76         2.26 o                         
  -6  -7   4         91.85         91.57         4.38 o                         
  -5  -7   4        225.08        218.30         6.37 o                         
  -4  -7   4        120.18        123.27         4.18 o                         
  -3  -7   4        110.46        117.70         3.57 o                         
  -2  -7   4          1.56          1.09         0.86 o                         
  -1  -7   4        238.82        220.55         5.36 o                         
   0  -7   4        778.46        829.27        17.10 o                         
   1  -7   4        330.72        327.39         7.28 o                         
   2  -7   4        232.98        238.04         5.57 o                         
   3  -7   4        365.79        352.99         7.75 o                         
   4  -7   4         44.07         40.87         1.98 o                         
   5  -7   4        196.22        194.27         5.62 o                         
   6  -7   4        103.50         96.98         3.73 o                         
   7  -7   4        582.91        563.38        19.57 o                         
   8  -7   4        232.43        213.15        11.23 o                         
   9  -7   4         71.47         62.69         7.74 o                         
  10  -7   4        294.46        299.92        12.13 o                         
  -9  -6   4         41.38         39.92         4.63 o                         
  -8  -6   4         16.23         20.11         3.15 o                         
  -7  -6   4        302.47        314.60         9.48 o                         
  -6  -6   4        302.82        300.72         8.91 o                         
  -5  -6   4        110.73        116.70         3.97 o                         
  -4  -6   4       1542.17       1519.88        33.58 o                         
  -3  -6   4        115.74        118.51         3.37 o                         
  -2  -6   4        344.54        344.80         8.31 o                         
  -1  -6   4        871.14        933.89        18.97 o                         
   0  -6   4         29.59         20.90         1.27 o                         
   1  -6   4        272.91        290.18         6.38 o                         
   2  -6   4        353.24        395.73         8.48 o                         
   3  -6   4          0.27          2.51         0.71 o                         
   4  -6   4          5.92         10.56         2.30 o                         
   5  -6   4        408.27        414.88        13.25 o                         
   6  -6   4          2.62          2.37         3.60 o                         
   7  -6   4        124.42        118.39         5.81 o                         
   8  -6   4        100.87        104.56         8.82 o                         
   9  -6   4         63.58         65.65         5.74 o                         
  10  -6   4         47.85         47.79         4.99 o                         
  -9  -5   4         28.41         27.66         3.55 o                         
  -8  -5   4         22.48         20.79         3.81 o                         
  -7  -5   4         14.48         18.09         1.86 o                         
  -6  -5   4        207.96        212.66         6.47 o                         
  -5  -5   4        149.40        142.24         5.35 o                         
  -4  -5   4        433.47        442.94        10.44 o                         
  -3  -5   4          8.74         10.18         1.02 o                         
  -2  -5   4        475.85        477.25        10.94 o                         
  -1  -5   4        988.75       1021.82        20.61 o                         
   0  -5   4          3.40          4.30         0.61 o                         
   1  -5   4         97.49        105.80         4.26 o                         
   2  -5   4         19.54         16.58         2.09 o                         
   3  -5   4         35.17         27.34         1.31 o                         
   4  -5   4         22.40         19.27         1.48 o                         
   5  -5   4          9.90          8.12         2.04 o                         
   6  -5   4         10.93         12.15         2.57 o                         
   7  -5   4          0.27          2.24         3.86 o                         
   8  -5   4          0.79          0.00         2.45 o                         
   9  -5   4        286.21        281.26        10.45 o                         
  10  -5   4          0.01          0.00         3.52 o                         
 -10  -4   4         37.03         39.47         3.77 o                         
  -9  -4   4         30.67         26.92         3.01 o                         
  -8  -4   4          4.64          5.74         2.04 o                         
  -7  -4   4        322.36        326.20         9.04 o                         
  -6  -4   4          0.00          0.81         1.08 o                         
  -5  -4   4         61.82         76.09         3.54 o                         
  -4  -4   4       1073.12       1076.32        30.69 o                         
  -3  -4   4        158.56        145.14         3.85 o                         
  -2  -4   4       1196.96       1285.12        31.45 o                         
  -1  -4   4       6434.16       6146.89       120.41 o                         
   0  -4   4       1062.46       1110.36        22.19 o                         
   1  -4   4       2063.54       1988.05        43.06 o                         
   2  -4   4        674.49        686.96        15.27 o                         
   3  -4   4         70.56         53.72         1.72 o                         
   4  -4   4        323.10        349.31        10.79 o                         
   5  -4   4       1021.07       1005.94        35.64 o                         
   6  -4   4         11.64         10.97         2.31 o                         
   7  -4   4         24.57         21.89         2.95 o                         
   8  -4   4          2.12          2.15         2.18 o                         
   9  -4   4        297.51        287.70        12.66 o                         
  10  -4   4          0.92          1.16         2.86 o                         
 -11  -3   4         34.00         38.30         5.87 o                         
 -10  -3   4          0.26          0.39         2.60 o                         
  -9  -3   4         66.89         59.37         4.60 o                         
  -8  -3   4         99.85         96.05         5.91 o                         
  -7  -3   4         21.43         22.72         1.45 o                         
  -6  -3   4         42.01         41.69         2.55 o                         
  -5  -3   4         29.43         23.22         1.84 o                         
  -4  -3   4         48.34         46.82         2.23 o                         
  -3  -3   4         22.13         22.06         1.57 o                         
  -2  -3   4        430.56        443.83        10.02 o                         
  -1  -3   4        348.33        341.50         7.06 o                         
   0  -3   4        756.48        731.13        16.10 o                         
   1  -3   4         22.62         24.27         1.16 o                         
   2  -3   4        285.42        303.61         9.00 o                         
   3  -3   4        316.21        353.75        10.49 o                         
   4  -3   4       2043.97       2011.82        56.22 o                         
   5  -3   4          2.21          2.50         0.79 o                         
   6  -3   4        141.79        134.28         4.84 o                         
   7  -3   4          3.35          3.94         1.29 o                         
   8  -3   4        127.83        127.34         4.96 o                         
   9  -3   4        181.22        190.86         6.90 o                         
  10  -3   4        167.77        172.67        11.35 o                         
 -11  -2   4         36.89         36.15         3.47 o                         
 -10  -2   4        276.50        262.52         8.54 o                         
  -9  -2   4        840.22        864.22        22.30 o                         
  -8  -2   4         47.83         66.51         3.40 o                         
  -7  -2   4         45.68         49.87         2.28 o                         
  -6  -2   4         82.94        102.23         3.33 o                         
  -5  -2   4        660.92        736.46        22.92 o                         
  -4  -2   4       3621.18       3708.74       103.15 o                         
  -3  -2   4       2381.16       2138.83        73.10 o                         
  -2  -2   4       1057.91       1076.13        26.17 o                         
   0  -2   4       5266.12       5108.80       109.77 o                         
   1  -2   4       7324.74       7044.66       194.98 o                         
   2  -2   4        253.34        274.12         9.82 o                         
   3  -2   4       2637.97       2747.53       159.15 o                         
   4  -2   4       1321.13       1461.74        41.08 o                         
   5  -2   4        575.21        570.81        16.62 o                         
   6  -2   4        652.88        635.96        18.41 o                         
   7  -2   4         63.88         68.11         3.13 o                         
   8  -2   4        124.68        112.83         6.44 o                         
   9  -2   4         18.65         25.78         2.89 o                         
 -11  -1   4         83.49         76.47         7.25 o                         
 -10  -1   4        134.51        123.92         8.23 o                         
  -9  -1   4         98.17         88.99         4.63 o                         
  -8  -1   4        183.16        176.55         6.50 o                         
  -7  -1   4         39.22         38.72         2.03 o                         
  -6  -1   4         16.20         17.83         1.37 o                         
  -5  -1   4          0.00          0.00         0.68 o                         
  -4  -1   4        268.25        263.72        10.00 o                         
  -3  -1   4         61.20         48.91         2.83 o                         
  -2  -1   4        435.89        376.85        10.98 o                         
  -1  -1   4        911.48        816.11        17.76 o                         
   0  -1   4         49.00         59.08         1.80 o                         
   1  -1   4       1017.30       1001.84        27.91 o                         
   2  -1   4        386.62        470.07        23.66 o                         
   3  -1   4        509.81        557.84        19.64 o                         
   4  -1   4        698.27        764.52        26.73 o                         
   5  -1   4         87.92         86.53         3.63 o                         
   6  -1   4        306.35        291.35         7.90 o                         
   7  -1   4         29.02         26.23         1.92 o                         
   8  -1   4         98.65         92.15         8.26 o                         
   9  -1   4         10.02          3.83         2.35 o                         
 -12   0   4         25.49         30.17         5.42 o                         
 -11   0   4        489.01        502.69        73.81 o                         
 -10   0   4         13.39         13.07         3.04 o                         
  -9   0   4        681.90        663.81        36.78 o                         
  -8   0   4        668.98        654.88        19.27 o                         
  -7   0   4       1014.94       1089.60        31.27 o                         
  -6   0   4        463.36        519.74        15.34 o                         
  -5   0   4       2811.89       2784.27        77.70 o                         
  -4   0   4        204.93        206.67         6.52 o                         
  -3   0   4          6.77         13.62         1.63 o                         
  -2   0   4         53.38         38.72         1.39 o                         
  -1   0   4       1581.88       1438.16        28.38 o                         
   0   0   4        910.20        909.33        35.99 o                         
   1   0   4          5.10          5.44         0.92 o                         
   2   0   4          9.57          3.09         0.79 o                         
   3   0   4        278.63        307.69         9.30 o                         
   4   0   4         66.66         70.43         3.26 o                         
   5   0   4         37.50         30.75         2.34 o                         
   6   0   4         43.05         48.49         3.85 o                         
   7   0   4        117.27        124.51         5.23 o                         
   8   0   4          7.11          8.07         2.17 o                         
   9   0   4         10.90         11.57         3.21 o                         
 -12   1   4         10.13         11.85         5.66 o                         
 -11   1   4        123.43        115.91         8.33 o                         
 -10   1   4        142.33        132.93         8.49 o                         
  -9   1   4         74.79         55.58         9.52 o                         
  -8   1   4         18.80         16.27         1.69 o                         
  -7   1   4         12.32         13.06         1.87 o                         
  -6   1   4        268.33        276.19         8.69 o                         
  -5   1   4         67.41         54.71         2.28 o                         
  -4   1   4        124.30        121.89         3.84 o                         
  -3   1   4          2.15          1.34         0.61 o                         
  -2   1   4          3.50          0.91         0.67 o                         
  -1   1   4         78.21         77.99         2.25 o                         
   0   1   4         38.58         43.28         1.78 o                         
   1   1   4         73.71         69.95         5.66 o                         
   2   1   4        148.28        171.44         7.09 o                         
   3   1   4         13.02         15.70         1.98 o                         
   4   1   4         45.02         51.71         3.81 o                         
   5   1   4       1087.86       1083.23        38.01 o                         
   6   1   4        202.67        211.18         8.91 o                         
   7   1   4        162.65        159.52        11.57 o                         
   8   1   4        115.53        125.92        11.57 o                         
 -12   2   4         53.41         43.62         5.29 o                         
 -11   2   4          1.21          0.00         6.69 o                         
 -10   2   4          9.92          6.69         2.30 o                         
  -9   2   4        234.00        256.56         9.78 o                         
  -8   2   4        347.28        335.92         9.09 o                         
  -7   2   4       2211.56       2226.24        54.13 o                         
  -6   2   4       4777.42       4844.40       104.43 o                         
  -5   2   4       4021.06       4012.54        96.96 o                         
  -4   2   4       1428.12       1565.97        47.71 o                         
  -3   2   4        496.28        455.76        12.18 o                         
  -2   2   4       3896.63       3811.76        91.88 o                         
  -1   2   4       1724.07       1620.90        39.47 o                         
   0   2   4        671.64        740.42        21.38 o                         
   1   2   4       3008.98       3107.72        75.03 o                         
   2   2   4        921.60        968.79        27.51 o                         
   3   2   4          0.01          1.19         1.30 o                         
   4   2   4          2.19          2.00         1.15 o                         
   5   2   4       4253.92       4237.92       117.99 o                         
   6   2   4          1.11          0.63         1.47 o                         
   7   2   4        161.94        173.03         6.42 o                         
   8   2   4          2.50         14.21         3.27 o                         
 -12   3   4        100.05        101.23         9.55 o                         
 -11   3   4          6.26          6.72         2.21 o                         
 -10   3   4        440.71        475.70        15.15 o                         
  -9   3   4       2690.64       2736.27        83.22 o                         
  -8   3   4       1571.58       1541.95        34.13 o                         
  -7   3   4        306.01        322.25         7.24 o                         
  -6   3   4       1242.53       1327.03        40.97 o                         
  -5   3   4        153.66        149.42         6.30 o                         
  -4   3   4         31.66         35.86         2.79 o                         
  -3   3   4        204.12        193.46         5.02 o                         
  -2   3   4        172.04        156.01         4.16 o                         
  -1   3   4        229.75        217.19         5.43 o                         
   0   3   4        433.48        438.72        11.50 o                         
   1   3   4        217.41        215.14         6.23 o                         
   2   3   4        313.20        291.59         8.02 o                         
   3   3   4        365.09        384.15        11.76 o                         
   4   3   4       1626.25       1670.55        47.41 o                         
   5   3   4        165.25        162.07         6.10 o                         
   6   3   4        666.68        678.93        20.19 o                         
   7   3   4          1.30          4.36         2.18 o                         
 -13   4   4         14.92         27.94         6.15 o                         
 -12   4   4          7.65          6.61         2.72 o                         
 -11   4   4         17.88         20.41         4.08 o                         
 -10   4   4        208.49        202.98         5.83 o                         
  -9   4   4        180.51        191.88         5.11 o                         
  -8   4   4        316.42        332.82         7.64 o                         
  -7   4   4       3212.57       3130.74        78.06 o                         
  -6   4   4        664.40        737.24        22.85 o                         
  -5   4   4        510.78        619.40        14.38 o                         
  -4   4   4       1722.06       1893.70        41.54 o                         
  -3   4   4         28.27         29.75         1.60 o                         
  -2   4   4        229.16        231.85         6.42 o                         
  -1   4   4        144.10        165.56         4.08 o                         
   0   4   4        366.75        378.76         8.13 o                         
   1   4   4        479.51        482.41        12.79 o                         
   2   4   4          6.71          5.48         1.66 o                         
   3   4   4         35.27         37.46         2.51 o                         
   4   4   4        193.58        203.72         7.41 o                         
   5   4   4        435.66        442.95        13.95 o                         
   6   4   4         36.66         44.92         4.17 o                         
   7   4   4         65.62         79.21         6.72 o                         
 -13   5   4         43.77         45.48         4.40 o                         
 -12   5   4        212.82        217.01         7.81 o                         
 -11   5   4         29.31         34.06         3.58 o                         
 -10   5   4          0.88          0.00         1.34 o                         
  -9   5   4        688.10        674.42        14.55 o                         
  -8   5   4        153.60        150.97         4.91 o                         
  -7   5   4        487.34        526.98        12.76 o                         
  -6   5   4       1135.62       1220.43        29.47 o                         
  -5   5   4        189.66        204.39         5.76 o                         
  -4   5   4        890.83        924.64        19.22 o                         
  -3   5   4         64.90         67.26         2.24 o                         
  -2   5   4         37.38         43.60         1.90 o                         
  -1   5   4        242.14        225.28         5.38 o                         
   0   5   4        275.68        270.22         6.22 o                         
   1   5   4         42.54         43.36         2.40 o                         
   2   5   4         57.90         51.95         3.00 o                         
   3   5   4          3.86          2.88         1.77 o                         
   4   5   4        100.89         98.64         5.33 o                         
   5   5   4         34.66         35.18         3.46 o                         
   6   5   4         17.67         17.24         3.19 o                         
 -13   6   4         17.60         13.39         4.31 o                         
 -12   6   4         31.58         28.76         3.71 o                         
 -11   6   4        182.85        188.37         6.87 o                         
 -10   6   4         39.29         40.73         4.08 o                         
  -9   6   4        121.91        128.74         6.98 o                         
  -8   6   4         26.14         23.99         1.99 o                         
  -7   6   4        411.44        429.47        10.85 o                         
  -6   6   4         86.20         74.85         3.30 o                         
  -5   6   4       1164.39       1205.48        28.33 o                         
  -4   6   4       1359.59       1478.27        34.62 o                         
  -3   6   4        149.67        153.30         4.44 o                         
  -2   6   4          0.58          0.07         1.11 o                         
  -1   6   4         26.38         26.87         1.71 o                         
   0   6   4          3.93          4.61         1.04 o                         
   1   6   4          5.14          5.21         1.50 o                         
   2   6   4          0.01          0.07         1.79 o                         
   3   6   4         10.77         11.39         2.29 o                         
   4   6   4         12.96         12.59         2.72 o                         
   5   6   4        185.83        194.47         8.47 o                         
 -13   7   4          0.19          0.00         4.17 o                         
 -12   7   4        196.99        197.68         6.81 o                         
 -11   7   4          0.07          0.00         3.42 o                         
 -10   7   4        342.77        312.65         8.32 o                         
  -9   7   4        502.29        437.17        13.07 o                         
  -8   7   4        169.67        194.51         6.93 o                         
  -7   7   4          0.88          3.34         1.54 o                         
  -6   7   4        332.46        329.47         8.69 o                         
  -5   7   4         93.44        105.14         3.49 o                         
  -4   7   4        276.08        253.32         5.79 o                         
  -3   7   4        224.33        252.71         5.72 o                         
  -2   7   4         97.57         90.24         3.22 o                         
  -1   7   4        275.10        296.38         8.42 o                         
   0   7   4        125.88        118.76         3.95 o                         
   1   7   4         26.13         22.84         2.26 o                         
   2   7   4         38.71         49.02         3.00 o                         
   3   7   4         30.22         30.38         2.80 o                         
   4   7   4        262.35        294.99         9.74 o                         
   5   7   4         19.88         25.01         4.01 o                         
 -12   8   4          9.97         11.10         2.34 o                         
 -11   8   4        322.51        310.23        12.05 o                         
 -10   8   4         51.58         61.43         5.89 o                         
  -9   8   4          1.74          1.09         2.03 o                         
  -8   8   4         23.90         30.13         2.64 o                         
  -7   8   4         12.13         14.36         1.84 o                         
  -6   8   4        135.70        145.15         4.12 o                         
  -5   8   4         88.31        127.87         3.80 o                         
  -4   8   4        115.09        131.00         3.74 o                         
  -3   8   4        123.54        125.18         4.12 o                         
  -2   8   4         23.33         26.87         2.05 o                         
  -1   8   4         14.17         16.33         1.64 o                         
   0   8   4         39.96         50.01         4.31 o                         
   1   8   4        650.29        596.58        14.70 o                         
   2   8   4          2.39          4.31         2.22 o                         
   3   8   4         17.39         26.69         3.06 o                         
   4   8   4         34.78         40.33         3.92 o                         
 -12   9   4         40.86         39.97         4.22 o                         
 -11   9   4         13.89          8.52         4.56 o                         
 -10   9   4        111.87         86.61         4.11 o                         
  -9   9   4        618.44        520.41        12.27 o                         
  -8   9   4        322.47        297.71        10.04 o                         
  -7   9   4         62.84         61.24         3.43 o                         
  -6   9   4        109.83        110.63         3.74 o                         
  -5   9   4         69.45         72.68         2.96 o                         
  -4   9   4        239.63        244.85         6.03 o                         
  -3   9   4          1.90          3.33         1.40 o                         
  -2   9   4          0.81          1.35         1.41 o                         
  -1   9   4        530.81        487.22        11.29 o                         
   0   9   4       1038.18        941.44        20.09 o                         
   1   9   4        192.89        172.28         6.44 o                         
   2   9   4         23.41         22.52         3.00 o                         
   3   9   4         23.55         29.56         3.69 o                         
 -12  10   4         49.13         48.09         3.12 o                         
 -11  10   4        138.31        135.43         9.50 o                         
 -10  10   4         16.21         22.20         2.88 o                         
  -9  10   4        114.58        115.89         5.57 o                         
  -8  10   4         30.83         43.65         2.69 o                         
  -7  10   4         98.49         94.32         3.89 o                         
  -6  10   4          1.17          1.59         2.10 o                         
  -5  10   4          0.51          5.24         1.55 o                         
  -4  10   4         64.23         68.85         5.83 o                         
  -3  10   4          1.77          6.99         2.91 o                         
  -2  10   4        102.80         98.78         4.38 o                         
  -1  10   4         15.23         18.07         2.67 o                         
   0  10   4          4.01          5.40         2.53 o                         
   1  10   4         63.43         65.80         5.40 o                         
 -11  11   4          2.99          6.50         4.29 o                         
 -10  11   4        191.22        187.91         7.04 o                         
  -9  11   4         10.86         15.12         2.60 o                         
  -8  11   4         24.39         27.52         2.45 o                         
  -7  11   4         22.38         24.19         2.23 o                         
  -6  11   4        308.49        310.69         9.84 o                         
  -5  11   4        129.83        131.49         4.78 o                         
  -4  11   4          0.02          3.71         2.53 o                         
  -3  11   4         10.50         12.83         2.31 o                         
  -2  11   4          2.45          4.50         2.91 o                         
  -1  11   4         18.19         17.26         2.54 o                         
   0  11   4         27.41         24.11         3.26 o                         
 -10  12   4          2.52          4.81         3.24 o                         
  -9  12   4        410.10        454.18        12.29 o                         
  -8  12   4        479.92        477.42        11.27 o                         
  -7  12   4         17.99         21.03         3.03 o                         
  -6  12   4        200.21        211.29         6.57 o                         
  -5  12   4         88.69        102.24         6.48 o                         
  -4  12   4          3.69          6.70         3.64 o                         
  -3  12   4         53.01         49.08         3.63 o                         
  -2  12   4         97.29         92.99         6.29 o                         
  -8  13   4         58.72         55.36         4.24 o                         
  -7  13   4         31.45         23.34         5.36 o                         
  -6  13   4         65.09         87.32         6.62 o                         
  -5  13   4         20.14         22.51         4.45 o                         
   2 -14   5         76.82         72.27         4.81 o                         
   3 -14   5          1.17          3.52         2.86 o                         
   4 -14   5         22.58         17.33         7.16 o                         
  -1 -13   5         24.75         22.64         5.20 o                         
   0 -13   5         45.92         57.22         4.44 o                         
   1 -13   5        298.37        305.40         8.81 o                         
   2 -13   5         29.36         29.98         2.59 o                         
   3 -13   5         58.33         71.86         3.95 o                         
   4 -13   5          7.18          6.34         3.58 o                         
   5 -13   5         99.49         99.45         6.07 o                         
   6 -13   5        104.96        110.35         8.14 o                         
   7 -13   5        142.72        142.40         9.67 o                         
  -3 -12   5         69.11         80.54         6.11 o                         
  -2 -12   5          0.32          0.00         2.44 o                         
  -1 -12   5          0.51          0.71         2.18 o                         
   0 -12   5          3.93          2.20         2.63 o                         
   1 -12   5          2.12          7.26         1.90 o                         
   2 -12   5         17.78         17.59         2.05 o                         
   3 -12   5         37.50         37.97         2.55 o                         
   4 -12   5         46.19         43.40         2.72 o                         
   5 -12   5          4.61         11.49         2.16 o                         
   6 -12   5         97.06         89.57         5.23 o                         
   7 -12   5         18.78         15.11         3.95 o                         
   8 -12   5          0.00          0.00         4.85 o                         
  -4 -11   5          0.00          0.00         4.14 o                         
  -3 -11   5         12.83         14.66         2.49 o                         
  -2 -11   5         14.39         14.73         2.18 o                         
  -1 -11   5         36.10         34.53         2.50 o                         
   0 -11   5          0.06          0.00         1.63 o                         
   1 -11   5         14.00         15.95         1.99 o                         
   2 -11   5         32.24         17.85         2.42 o                         
   3 -11   5          0.27          0.00         1.45 o                         
   4 -11   5         10.31         11.27         1.51 o                         
   5 -11   5         45.03         50.92         3.81 o                         
   6 -11   5         29.12         24.76         2.90 o                         
   7 -11   5        132.49        129.17         5.85 o                         
   8 -11   5        230.59        229.02         9.28 o                         
  -5 -10   5        259.44        269.84         9.31 o                         
  -4 -10   5         98.63         88.09         4.86 o                         
  -3 -10   5        312.06        312.34         8.24 o                         
  -2 -10   5        220.09        228.68         6.39 o                         
  -1 -10   5        163.70        174.42         5.22 o                         
   0 -10   5         14.59         14.21         1.54 o                         
   1 -10   5          0.35          0.00         1.24 o                         
   2 -10   5          4.54          3.31         1.20 o                         
   3 -10   5         33.87         25.15         1.68 o                         
   4 -10   5         31.73         30.22         1.88 o                         
   5 -10   5         94.57         86.10         4.45 o                         
   6 -10   5         39.15         40.87         3.21 o                         
   7 -10   5         38.79         33.85         3.07 o                         
   8 -10   5        387.24        369.46        11.14 o                         
   9 -10   5        196.13        202.94        11.03 o                         
  -6  -9   5        330.50        342.82        11.24 o                         
  -5  -9   5        186.21        196.07         6.83 o                         
  -4  -9   5       1976.95       1968.77        39.82 o                         
  -3  -9   5        103.96        106.86         4.04 o                         
  -2  -9   5        359.35        348.48         8.32 o                         
  -1  -9   5        202.89        203.30         5.54 o                         
   0  -9   5          7.21         11.10         1.51 o                         
   1  -9   5        413.02        454.93         9.45 o                         
   2  -9   5         49.76         57.16         2.32 o                         
   3  -9   5         33.91         33.58         1.76 o                         
   4  -9   5         84.23         90.76         3.43 o                         
   5  -9   5          0.04          1.19         1.63 o                         
   6  -9   5         59.06         61.67         3.53 o                         
   7  -9   5         10.74         13.68         4.30 o                         
   8  -9   5        252.63        245.02        10.59 o                         
   9  -9   5        203.10        175.14         9.52 o                         
  -7  -8   5        306.81        332.54         9.81 o                         
  -6  -8   5         36.37         43.98         3.06 o                         
  -5  -8   5        353.22        356.68         9.52 o                         
  -4  -8   5       2368.50       2465.65        49.45 o                         
  -3  -8   5        588.94        573.40        12.52 o                         
  -2  -8   5          4.41          3.26         1.15 o                         
  -1  -8   5          0.00          0.46         0.94 o                         
   0  -8   5        623.13        604.01        12.89 o                         
   1  -8   5        523.91        546.73        12.80 o                         
   2  -8   5        290.71        321.27         7.33 o                         
   3  -8   5          0.11          0.00         0.99 o                         
   4  -8   5         45.23         43.38         2.25 o                         
   5  -8   5        443.46        449.96        14.63 o                         
   6  -8   5         14.88         17.53         1.94 o                         
   7  -8   5          0.27          0.69         3.36 o                         
   8  -8   5        280.43        281.43        11.16 o                         
   9  -8   5          1.38          0.00         3.52 o                         
  -8  -7   5          1.81          4.01         2.57 o                         
  -7  -7   5        268.30        271.32         7.98 o                         
  -6  -7   5         21.25         23.03         2.25 o                         
  -5  -7   5        144.45        133.50         4.65 o                         
  -4  -7   5         90.34         85.23         3.14 o                         
  -3  -7   5        190.49        187.10         5.90 o                         
  -2  -7   5        241.31        234.06         6.22 o                         
  -1  -7   5        196.19        199.55         5.38 o                         
   0  -7   5        380.99        424.48         9.22 o                         
   1  -7   5        116.76        120.64         3.68 o                         
   2  -7   5        873.95        848.68        17.41 o                         
   3  -7   5        111.47        112.69         3.58 o                         
   4  -7   5          2.31          4.27         0.86 o                         
   5  -7   5         76.61         88.33         4.38 o                         
   6  -7   5        218.23        223.24         9.45 o                         
   7  -7   5        152.05        142.16         8.53 o                         
   8  -7   5        801.36        792.44        24.53 o                         
   9  -7   5         11.61         16.25         3.78 o                         
  -9  -6   5          6.76          5.85         4.93 o                         
  -8  -6   5          2.75          2.89         2.34 o                         
  -7  -6   5         64.32         56.08         4.37 o                         
  -6  -6   5        390.96        400.69         9.97 o                         
  -5  -6   5        161.16        166.62         4.94 o                         
  -4  -6   5         50.42         50.90         2.72 o                         
  -3  -6   5        135.79        136.86         4.01 o                         
  -2  -6   5         46.17         42.64         1.98 o                         
  -1  -6   5         70.20         46.19         2.66 o                         
   0  -6   5        430.18        422.88        10.35 o                         
   1  -6   5        102.62        115.24         3.50 o                         
   2  -6   5         49.49         49.07         2.14 o                         
   3  -6   5         54.18         51.07         2.12 o                         
   4  -6   5          1.51          1.08         1.11 o                         
   5  -6   5        141.05        151.92         5.97 o                         
   6  -6   5         38.19         41.15         4.89 o                         
   7  -6   5        195.51        205.56         9.88 o                         
   8  -6   5          7.22          7.52         3.10 o                         
   9  -6   5         43.13         41.52        11.32 o                         
 -10  -5   5          4.19          0.00         9.00 o                         
  -9  -5   5          1.60          2.52         2.90 o                         
  -8  -5   5          8.28          6.03         1.53 o                         
  -7  -5   5          7.40          9.99         1.70 o                         
  -6  -5   5          4.75          5.49         1.51 o                         
  -5  -5   5        172.63        165.23         6.01 o                         
  -4  -5   5         25.01         23.91         1.66 o                         
  -3  -5   5          0.77          1.47         0.78 o                         
  -2  -5   5         38.08         45.65         1.83 o                         
  -1  -5   5        235.10        285.76         6.29 o                         
   0  -5   5         44.05         59.54         1.89 o                         
   1  -5   5        709.58        693.95        15.54 o                         
   2  -5   5        150.62        134.15         4.12 o                         
   3  -5   5        167.94        144.60         3.88 o                         
   4  -5   5          1.02          0.14         1.11 o                         
   5  -5   5        964.10        964.98        34.55 o                         
   6  -5   5         30.06         30.66         3.33 o                         
   7  -5   5         79.04         77.55         6.06 o                         
   8  -5   5          2.27          1.73         2.54 o                         
   9  -5   5         10.60         15.18         3.41 o                         
 -10  -4   5         41.76         37.00         3.59 o                         
  -9  -4   5        666.51        587.69        18.41 o                         
  -8  -4   5          2.08          0.15         1.35 o                         
  -7  -4   5         10.32          8.45         1.56 o                         
  -6  -4   5        137.91        124.87         5.31 o                         
  -5  -4   5       1831.98       1979.15        55.73 o                         
  -4  -4   5       2105.88       2229.31        54.26 o                         
  -3  -4   5        940.39        920.29        20.42 o                         
  -2  -4   5       1739.99       1895.31        41.08 o                         
  -1  -4   5        323.83        422.08         9.74 o                         
   0  -4   5       1250.16       1229.75        26.87 o                         
   1  -4   5        124.68        119.11         3.20 o                         
   2  -4   5        118.22        116.91         3.10 o                         
   3  -4   5        294.25        303.09         7.89 o                         
   4  -4   5         75.13         78.19         2.76 o                         
   5  -4   5        989.61       1009.50        35.82 o                         
   6  -4   5        261.34        271.60        11.26 o                         
   7  -4   5         76.46         72.25         5.79 o                         
   8  -4   5        214.22        208.92        10.53 o                         
   9  -4   5          5.30          3.29         2.63 o                         
 -11  -3   5         33.29         39.89         4.76 o                         
 -10  -3   5         34.63         28.14         3.11 o                         
  -9  -3   5          0.18          0.00         1.86 o                         
  -8  -3   5          8.41          6.90         1.14 o                         
  -7  -3   5        311.23        297.76         8.28 o                         
  -6  -3   5        222.10        231.84         7.61 o                         
  -5  -3   5         41.60         38.88         2.55 o                         
  -4  -3   5          0.83          2.45         0.79 o                         
  -3  -3   5       1172.52       1165.78        25.62 o                         
  -2  -3   5        611.60        645.20        21.46 o                         
  -1  -3   5         91.51         99.17         2.70 o                         
   0  -3   5        373.44        350.44         8.00 o                         
   1  -3   5        147.66        161.19         3.90 o                         
   2  -3   5        441.49        406.68        11.98 o                         
   3  -3   5          2.30          0.05         0.98 o                         
   4  -3   5         48.56         46.09         2.42 o                         
   5  -3   5         55.50         50.09         3.32 o                         
   6  -3   5          0.18          0.00         1.22 o                         
   7  -3   5        132.46        130.83         5.29 o                         
   8  -3   5         35.85         36.48         2.64 o                         
   9  -3   5          1.38          0.00         2.43 o                         
 -11  -2   5         31.22         33.72         4.35 o                         
 -10  -2   5         65.83         84.19         5.96 o                         
  -9  -2   5        370.68        320.33         9.43 o                         
  -8  -2   5       1691.55       1602.40        35.28 o                         
  -7  -2   5        251.70        273.62         7.91 o                         
  -6  -2   5        127.24        132.61         3.88 o                         
  -5  -2   5        570.77        576.00        17.01 o                         
  -4  -2   5       2086.73       2159.31        74.38 o                         
  -3  -2   5        488.92        488.43        17.18 o                         
  -2  -2   5        519.99        587.20        13.31 o                         
  -1  -2   5        815.35        731.53        16.10 o                         
   0  -2   5       1341.47       1292.67        27.97 o                         
   1  -2   5       1079.39       1154.22        32.37 o                         
   2  -2   5       1059.36       1074.19        30.29 o                         
   3  -2   5        445.60        451.25        23.66 o                         
   4  -2   5         27.26         24.50         2.18 o                         
   5  -2   5        903.13        955.38        27.12 o                         
   6  -2   5        279.49        298.62         8.14 o                         
   7  -2   5         11.04          9.28         1.62 o                         
   8  -2   5        148.32        150.25         5.33 o                         
   9  -2   5          2.43          1.49         1.91 o                         
 -12  -1   5         40.93         37.54         5.64 o                         
 -11  -1   5         11.38         17.37         4.19 o                         
 -10  -1   5         65.72         67.27         6.17 o                         
  -9  -1   5        150.09        136.89         7.29 o                         
  -8  -1   5         38.40         37.61         2.70 o                         
  -7  -1   5          3.20          5.94         1.32 o                         
  -6  -1   5         11.80         11.55         1.43 o                         
  -5  -1   5         18.57         17.30         1.57 o                         
  -4  -1   5          0.26          0.23         0.67 o                         
  -3  -1   5         52.08         52.57         4.37 o                         
  -2  -1   5        174.90        169.98         5.33 o                         
  -1  -1   5         81.35         87.93         2.08 o                         
   0  -1   5        120.12        131.24         3.46 o                         
   1  -1   5        387.74        401.46        11.38 o                         
   2  -1   5        566.88        550.31        27.26 o                         
   3  -1   5         84.46         71.01         3.64 o                         
   4  -1   5        195.07        193.25         6.42 o                         
   5  -1   5        231.94        249.57         8.01 o                         
   6  -1   5         15.46         19.03         1.60 o                         
   7  -1   5        118.79        119.40         4.40 o                         
   8  -1   5         85.74         87.53         5.49 o                         
   9  -1   5         16.20         17.80         3.47 o                         
 -12   0   5         14.61         15.84         5.14 o                         
 -11   0   5         67.16         68.09         6.43 o                         
 -10   0   5          0.44          1.86         2.65 o                         
  -9   0   5          9.62          9.18         2.18 o                         
  -8   0   5         92.27         92.23         4.21 o                         
  -7   0   5         33.57         38.79         2.58 o                         
  -6   0   5        353.72        386.38        11.85 o                         
  -5   0   5        446.15        471.18        24.63 o                         
  -4   0   5        138.76        136.28         4.94 o                         
  -3   0   5          0.44          0.00         0.89 o                         
  -2   0   5         27.13         26.46         1.26 o                         
  -1   0   5       3843.34       3385.26        74.42 o                         
   0   0   5        342.25        420.43        12.18 o                         
   1   0   5        727.70        843.86        29.45 o                         
   2   0   5        262.35        288.49         8.90 o                         
   3   0   5        133.35        127.03         4.63 o                         
   4   0   5        429.65        460.00        13.85 o                         
   5   0   5        704.43        729.05        21.28 o                         
   6   0   5          0.56          0.99         1.73 o                         
   7   0   5          2.71          4.17         1.70 o                         
   8   0   5        152.14        144.76         5.94 o                         
 -12   1   5          4.20         10.57         4.43 o                         
 -11   1   5         57.89         55.10        11.57 o                         
 -10   1   5         23.27         24.55         2.63 o                         
  -9   1   5         55.04         52.95         3.45 o                         
  -8   1   5        257.12        260.99         8.72 o                         
  -7   1   5          0.05          1.36         1.18 o                         
  -6   1   5        753.40        776.49        22.75 o                         
  -5   1   5        373.45        392.19        12.27 o                         
  -4   1   5        295.09        295.62         8.22 o                         
  -3   1   5         43.39         45.64         2.71 o                         
  -2   1   5        895.35        886.94        25.54 o                         
  -1   1   5         13.23          8.12         0.76 o                         
   0   1   5       2419.43       2515.63        70.18 o                         
   1   1   5          3.67          3.14         0.92 o                         
   2   1   5        111.36        120.25         4.51 o                         
   3   1   5       1149.70       1123.14        39.46 o                         
   4   1   5        442.04        448.00        20.57 o                         
   5   1   5         20.70         18.85         2.35 o                         
   6   1   5        217.36        220.06         7.92 o                         
   7   1   5         32.98         33.28         2.35 o                         
   8   1   5          7.87          5.36         2.19 o                         
 -12   2   5          0.17          4.13         4.09 o                         
 -11   2   5          1.05          0.00         3.09 o                         
 -10   2   5        270.89        274.08         9.53 o                         
  -9   2   5       1486.98       1457.66        41.95 o                         
  -8   2   5        789.72        745.98        47.22 o                         
  -7   2   5        773.91        805.29        18.29 o                         
  -6   2   5       5380.93       5454.75       223.53 o                         
  -5   2   5         15.83          6.31         1.29 o                         
  -4   2   5       1171.98       1287.79        44.46 o                         
  -3   2   5         97.12        103.05         5.73 o                         
  -2   2   5          1.10          1.62         0.94 o                         
  -1   2   5        163.63        184.49         4.65 o                         
   0   2   5         13.75         16.48         1.82 o                         
   1   2   5         40.67         44.81         2.54 o                         
   2   2   5       1804.89       1860.77        52.36 o                         
   3   2   5        671.64        667.60        19.49 o                         
   4   2   5        180.05        194.59         9.90 o                         
   5   2   5        493.55        493.57        14.92 o                         
   6   2   5        108.34        108.24         4.98 o                         
   7   2   5         90.02         82.18         4.94 o                         
 -13   3   5        110.09        148.38         8.60 o                         
 -12   3   5         16.94         18.97         4.14 o                         
 -10   3   5        165.90        162.96         6.52 o                         
  -9   3   5       1732.82       1747.53        57.85 o                         
  -8   3   5         24.56         19.24         1.56 o                         
  -7   3   5        514.62        544.88        12.86 o                         
  -6   3   5        271.51        334.49         8.33 o                         
  -5   3   5       3564.31       3703.16        80.09 o                         
  -4   3   5       3767.46       4085.18        88.24 o                         
  -3   3   5        948.90       1018.53        22.71 o                         
  -2   3   5        401.64        400.07        10.86 o                         
  -1   3   5         69.61         81.79         2.43 o                         
   0   3   5        680.48        769.09        19.48 o                         
   1   3   5       1650.39       1699.73        41.73 o                         
   2   3   5         93.93         82.90         3.97 o                         
   3   3   5        580.48        566.13        17.11 o                         
   4   3   5        287.22        293.32         9.76 o                         
   5   3   5         10.46          9.76         2.09 o                         
   6   3   5         15.31         16.19         2.64 o                         
   7   3   5         18.35         19.27         3.06 o                         
 -13   4   5          1.94          2.75         3.42 o                         
 -12   4   5        196.32        219.05         9.27 o                         
 -11   4   5         82.85         94.02         4.08 o                         
 -10   4   5        471.82        483.11        11.81 o                         
  -9   4   5       1533.61       1541.22        31.31 o                         
  -8   4   5         93.80         92.74         4.39 o                         
  -7   4   5        422.97        434.06        16.41 o                         
  -6   4   5         67.55         70.89         2.89 o                         
  -5   4   5        112.77        125.37         4.08 o                         
  -4   4   5        147.38        167.89         6.04 o                         
  -3   4   5          7.52          6.02         1.01 o                         
  -2   4   5        114.67        100.11         3.14 o                         
  -1   4   5        205.52        207.81         4.89 o                         
   0   4   5         13.10         14.40         1.29 o                         
   1   4   5         52.48         54.69         3.27 o                         
   2   4   5        636.67        629.09        16.45 o                         
   3   4   5         68.85         73.53         4.46 o                         
   4   4   5          1.57          1.58         2.23 o                         
   5   4   5        160.09        161.75         7.01 o                         
   6   4   5        294.87        329.00        11.58 o                         
 -13   5   5         36.67         26.84         3.91 o                         
 -12   5   5         43.01         38.99         3.82 o                         
 -11   5   5        154.94        154.21         6.32 o                         
 -10   5   5        199.58        203.96         5.67 o                         
  -9   5   5          4.32          3.71         1.35 o                         
  -8   5   5         86.59         81.23         4.21 o                         
  -7   5   5        125.44        129.77         6.96 o                         
  -6   5   5        346.96        334.14         9.55 o                         
  -5   5   5        286.97        312.19         9.21 o                         
  -4   5   5       1006.83       1040.77        21.39 o                         
  -3   5   5          1.00          5.14         0.88 o                         
  -2   5   5        113.47        120.58         3.46 o                         
  -1   5   5        513.75        494.40        10.63 o                         
   0   5   5        155.80        151.43         4.66 o                         
   1   5   5          4.84          5.19         1.32 o                         
   2   5   5        850.96        835.21        21.66 o                         
   3   5   5        340.72        341.68        11.77 o                         
   4   5   5         17.23         10.95         3.81 o                         
   5   5   5         16.89         16.52         3.24 o                         
 -13   6   5          1.10          6.15         3.01 o                         
 -12   6   5          0.43          1.98         2.29 o                         
 -11   6   5          1.05          2.86         2.10 o                         
 -10   6   5        366.90        356.47         9.00 o                         
  -9   6   5         14.99         12.89         2.09 o                         
  -8   6   5         11.70         12.22         1.95 o                         
  -7   6   5        181.81        166.90         6.66 o                         
  -6   6   5        182.83        172.35         6.22 o                         
  -5   6   5         41.86         48.84         2.01 o                         
  -4   6   5         17.87         23.07         1.50 o                         
  -3   6   5         75.65         61.65         2.50 o                         
  -2   6   5        274.14        263.74         6.39 o                         
  -1   6   5         45.78         49.51         2.16 o                         
   0   6   5        356.57        332.32         8.66 o                         
   1   6   5        369.06        366.43         9.58 o                         
   2   6   5         72.34         60.18         3.50 o                         
   3   6   5          0.54          0.00         4.87 o                         
   4   6   5        241.19        272.17        11.79 o                         
   5   6   5          0.81          7.43         3.70 o                         
 -13   7   5         44.05         54.29         3.94 o                         
 -12   7   5         35.35         42.22         3.36 o                         
 -11   7   5         34.40         35.94         2.52 o                         
 -10   7   5        301.08        265.98        10.73 o                         
  -9   7   5        535.94        498.92        17.29 o                         
  -8   7   5         68.88         50.70         3.07 o                         
  -7   7   5        620.02        595.22        15.57 o                         
  -6   7   5          9.72         12.07         1.81 o                         
  -5   7   5       1717.42       1699.96        34.56 o                         
  -4   7   5        139.32        143.16         4.05 o                         
  -3   7   5         46.54         41.81         2.18 o                         
  -2   7   5        314.41        307.80         7.47 o                         
  -1   7   5         92.67         66.76         2.89 o                         
   0   7   5        972.78        846.60        19.80 o                         
   1   7   5        124.95        109.00         5.50 o                         
   2   7   5          0.03          0.00         1.95 o                         
   3   7   5         13.40         12.80         2.44 o                         
   4   7   5         40.74         47.58         4.06 o                         
 -12   8   5         18.96         25.33         2.69 o                         
 -11   8   5         11.59         12.42         2.30 o                         
 -10   8   5         83.91         76.82         4.49 o                         
  -9   8   5          5.07          5.66         2.19 o                         
  -8   8   5        196.47        212.61         7.89 o                         
  -7   8   5        111.77        116.15         4.94 o                         
  -6   8   5         61.47         63.21         2.66 o                         
  -5   8   5        127.85        152.62         4.30 o                         
  -4   8   5        149.90        164.08         4.43 o                         
  -3   8   5         93.41        101.14         3.80 o                         
  -2   8   5        422.83        386.91         9.15 o                         
  -1   8   5         15.65         16.17         1.59 o                         
   0   8   5         28.06         25.99         3.73 o                         
   1   8   5          5.26          3.74         2.84 o                         
   2   8   5          5.79         12.00         2.58 o                         
   3   8   5        216.10        221.25         7.88 o                         
 -12   9   5         59.86         62.55         4.39 o                         
 -11   9   5         38.12         39.36         4.39 o                         
 -10   9   5         63.06         57.41         4.06 o                         
  -9   9   5        221.89        241.66        11.78 o                         
  -8   9   5          1.24          0.00         1.70 o                         
  -7   9   5          0.31          2.08         1.44 o                         
  -6   9   5         16.41         15.01         2.09 o                         
  -5   9   5        303.46        278.16         8.72 o                         
  -4   9   5        961.00        943.17        20.25 o                         
  -3   9   5       1365.47       1353.20        28.14 o                         
  -2   9   5        141.34        141.35         5.27 o                         
  -1   9   5        255.37        232.40         6.53 o                         
   0   9   5        114.32        102.46         5.34 o                         
   1   9   5          7.97          6.15         2.83 o                         
   2   9   5         26.39         41.29         4.08 o                         
 -11  10   5         17.09         21.79         3.79 o                         
 -10  10   5          8.80          9.09         2.54 o                         
  -9  10   5          0.08          5.18         2.45 o                         
  -8  10   5         23.64         23.65         2.53 o                         
  -7  10   5         64.90         61.76         3.40 o                         
  -6  10   5          4.92          8.28         1.70 o                         
  -5  10   5          4.89         11.06         1.79 o                         
  -4  10   5        161.80        165.66         5.77 o                         
  -3  10   5        269.65        250.67         7.22 o                         
  -2  10   5        198.32        182.76         6.05 o                         
  -1  10   5         25.58         29.02         2.83 o                         
   0  10   5         26.65         28.55         3.18 o                         
 -11  11   5         34.46         36.59         4.00 o                         
 -10  11   5         30.59         28.53         4.07 o                         
  -9  11   5        236.89        251.33         8.21 o                         
  -8  11   5          4.10          4.63         2.18 o                         
  -7  11   5          0.17          5.11         2.00 o                         
  -6  11   5        210.53        223.04         7.11 o                         
  -5  11   5          1.82          4.41         2.61 o                         
  -4  11   5        185.72        189.71         6.70 o                         
  -3  11   5        175.88        161.35         6.33 o                         
  -2  11   5         16.24         17.12         2.64 o                         
  -1  11   5         13.22         16.62         3.01 o                         
  -9  12   5          6.08          0.00         3.86 o                         
  -8  12   5         30.71         34.62         3.21 o                         
  -7  12   5         45.11         54.46         5.16 o                         
  -6  12   5          9.33         12.01         2.56 o                         
  -5  12   5        176.58        179.52        12.50 o                         
  -4  12   5         17.77         10.30         3.19 o                         
  -3  12   5          6.97          3.30         3.00 o                         
  -1 -13   6         29.16         31.85         4.00 o                         
   0 -13   6         17.34         21.26         4.59 o                         
   1 -13   6         31.10         37.20         3.49 o                         
   2 -13   6          7.10         12.27         2.39 o                         
   3 -13   6          0.02          0.01         2.12 o                         
   4 -13   6         42.10         35.32         4.97 o                         
   5 -13   6         95.49        100.33         7.99 o                         
   6 -13   6        185.80        187.14        11.33 o                         
  -3 -12   6         14.53         14.60         3.61 o                         
  -2 -12   6         60.55         71.38         4.37 o                         
  -1 -12   6         44.79         45.40         3.53 o                         
   0 -12   6         55.90         73.93         4.78 o                         
   1 -12   6         15.62         14.50         2.18 o                         
   2 -12   6          0.45          1.75         1.99 o                         
   3 -12   6        104.64         87.16         4.08 o                         
   4 -12   6         89.79         78.15         6.05 o                         
   5 -12   6         49.88         39.86         3.68 o                         
   6 -12   6          7.87          8.72         4.78 o                         
   7 -12   6          1.12          0.00         3.89 o                         
  -4 -11   6         66.40         59.95         5.48 o                         
  -3 -11   6         52.88         53.38         3.36 o                         
  -2 -11   6         23.02         17.96         2.31 o                         
  -1 -11   6         17.53         25.61         2.36 o                         
   0 -11   6         78.32         73.79         3.59 o                         
   1 -11   6         25.50         27.05         2.13 o                         
   2 -11   6          8.50          6.88         1.96 o                         
   3 -11   6         29.10         20.15         2.06 o                         
   4 -11   6         65.36         67.15         4.18 o                         
   5 -11   6         73.85         59.58         4.66 o                         
   6 -11   6        314.42        297.42         9.23 o                         
   7 -11   6          7.57          1.10         3.14 o                         
   8 -11   6         30.71         32.46         5.12 o                         
  -6 -10   6         65.37         66.49         8.49 o                         
  -5 -10   6         96.17        104.67         5.25 o                         
  -4 -10   6         23.54         22.11         2.69 o                         
  -3 -10   6        181.38        179.93         5.71 o                         
  -2 -10   6         20.50         22.80         2.02 o                         
  -1 -10   6        189.14        182.11         5.38 o                         
   0 -10   6        510.52        512.86        10.75 o                         
   1 -10   6         97.83        112.31         3.70 o                         
   2 -10   6         17.63         13.48         1.46 o                         
   3 -10   6         71.27         66.45         3.44 o                         
   4 -10   6         97.11         94.46         3.85 o                         
   5 -10   6         39.13         30.31         2.69 o                         
   6 -10   6          0.11          1.20         2.74 o                         
   7 -10   6         38.48         35.63         4.39 o                         
   8 -10   6          5.97         12.97         4.70 o                         
  -7  -9   6          9.68         11.40         4.82 o                         
  -6  -9   6          7.49          3.02         3.61 o                         
  -5  -9   6          0.04          3.31         3.37 o                         
  -4  -9   6        823.07        830.08        19.58 o                         
  -3  -9   6       1179.97       1237.44        25.64 o                         
  -2  -9   6         66.44         64.22         2.99 o                         
  -1  -9   6         32.84         34.33         2.04 o                         
   0  -9   6        207.09        213.85         5.54 o                         
   1  -9   6         31.93         28.34         1.82 o                         
   2  -9   6         71.27         46.33         2.30 o                         
   3  -9   6        246.92        231.22         6.51 o                         
   4  -9   6        485.34        477.85        13.06 o                         
   5  -9   6         48.32         44.96         2.89 o                         
   6  -9   6        211.51        195.00         6.34 o                         
   7  -9   6          4.91          4.91         4.08 o                         
   8  -9   6         48.89         49.01         4.86 o                         
  -8  -8   6        117.48        141.46         9.51 o                         
  -7  -8   6          0.48          4.55         2.61 o                         
  -6  -8   6        625.31        622.94        15.30 o                         
  -5  -8   6          1.27          5.16         2.02 o                         
  -4  -8   6        937.66        947.88        21.75 o                         
  -3  -8   6        126.66        127.49         4.30 o                         
  -2  -8   6        617.31        622.50        14.61 o                         
  -1  -8   6        297.60        285.47         7.43 o                         
   0  -8   6         29.74         40.21         2.63 o                         
   1  -8   6        140.58        142.51         3.92 o                         
   2  -8   6        167.94        161.27         4.81 o                         
   3  -8   6         26.95         29.91         1.99 o                         
   4  -8   6        158.78        150.32         4.59 o                         
   5  -8   6        452.69        460.53        12.51 o                         
   6  -8   6        343.11        352.30        12.13 o                         
   7  -8   6        109.65        122.11        10.47 o                         
   8  -8   6         46.34         46.02         4.99 o                         
   9  -8   6          6.54          8.39         5.61 o                         
  -8  -7   6         84.08         86.32         4.74 o                         
  -7  -7   6         89.60         93.23         5.26 o                         
  -6  -7   6        163.41        162.09         5.51 o                         
  -5  -7   6         15.79         13.20         1.80 o                         
  -4  -7   6        532.29        540.87        12.86 o                         
  -3  -7   6        111.91        108.20         3.76 o                         
  -2  -7   6         16.39         20.62         2.01 o                         
  -1  -7   6         67.07         67.09         2.47 o                         
   0  -7   6          2.83          1.52         0.84 o                         
   1  -7   6          8.13          7.44         1.18 o                         
   2  -7   6         56.28         52.11         2.40 o                         
   3  -7   6         59.43         63.16         4.21 o                         
   4  -7   6        468.97        456.64        12.27 o                         
   5  -7   6        935.71        975.43        28.50 o                         
   6  -7   6        219.95        222.73         8.43 o                         
   7  -7   6          8.78          6.79         3.42 o                         
   8  -7   6         57.61         58.16         4.74 o                         
   9  -7   6          0.92          0.00         3.52 o                         
  -9  -6   6         32.35         28.43         3.11 o                         
  -8  -6   6          4.99          6.84         2.33 o                         
  -7  -6   6        530.19        577.35        13.97 o                         
  -6  -6   6        200.06        203.16         6.00 o                         
  -5  -6   6          5.12          6.90         1.56 o                         
  -4  -6   6        533.01        534.88        12.60 o                         
  -3  -6   6        298.82        311.20         8.08 o                         
  -2  -6   6        792.78        805.61        18.21 o                         
  -1  -6   6        108.10        133.25         3.50 o                         
   0  -6   6         37.22         67.26         2.52 o                         
   1  -6   6         65.42         65.61         2.96 o                         
   2  -6   6        453.86        444.57        10.43 o                         
   3  -6   6          4.19          3.94         0.77 o                         
   4  -6   6        135.31        140.89         7.03 o                         
   5  -6   6        340.53        351.96        11.45 o                         
   6  -6   6        225.05        225.00        10.47 o                         
   7  -6   6         33.18         41.04         5.66 o                         
   8  -6   6        112.49         96.48         7.78 o                         
   9  -6   6          0.03          1.16         3.78 o                         
 -10  -5   6         16.18         18.43         4.05 o                         
  -9  -5   6          1.72          4.29         1.75 o                         
  -8  -5   6        125.45        121.94         5.00 o                         
  -7  -5   6        197.12        213.68         6.80 o                         
  -6  -5   6        161.70        161.84         6.20 o                         
  -5  -5   6         49.26         45.32         3.25 o                         
  -4  -5   6          2.00          2.02         1.48 o                         
  -3  -5   6        100.77         88.26         3.38 o                         
  -2  -5   6        124.98        137.63         3.88 o                         
  -1  -5   6        298.80        277.35         6.79 o                         
   0  -5   6       1333.37       1229.46        29.24 o                         
   1  -5   6        263.03        262.40         6.42 o                         
   2  -5   6         98.41         93.67         2.82 o                         
   3  -5   6         19.67         22.02         1.35 o                         
   4  -5   6        209.01        216.85         6.10 o                         
   5  -5   6         14.39         17.85         2.57 o                         
   6  -5   6        139.66        134.54         7.40 o                         
   7  -5   6         65.64         47.87         4.45 o                         
   8  -5   6          9.71          7.61         3.42 o                         
   9  -5   6         21.01         22.11         4.48 o                         
 -10  -4   6         16.58         10.65         2.99 o                         
  -9  -4   6        105.91         85.36         3.36 o                         
  -8  -4   6         67.61         44.55         2.59 o                         
  -7  -4   6       1006.67        948.83        27.72 o                         
  -6  -4   6        167.46        183.07         6.60 o                         
  -5  -4   6        260.65        267.50         8.71 o                         
  -4  -4   6        147.01        170.26         5.07 o                         
  -3  -4   6        388.51        374.40         9.90 o                         
  -2  -4   6         80.66         60.62         2.75 o                         
  -1  -4   6       1051.57       1062.76        23.37 o                         
   0  -4   6       5910.87       5840.87       125.48 o                         
   1  -4   6       9371.55       9079.27       177.73 o                         
   2  -4   6       1151.31       1203.29        34.05 o                         
   3  -4   6          2.58          3.77         1.61 o                         
   4  -4   6        634.17        637.43        18.60 o                         
   5  -4   6        120.27        123.75         4.77 o                         
   6  -4   6          7.40          5.29         2.83 o                         
   7  -4   6        163.43        151.52         8.13 o                         
   8  -4   6         63.13         63.10        14.14 o                         
   9  -4   6          0.30          0.00         2.95 o                         
 -11  -3   6         17.54         12.72         4.53 o                         
 -10  -3   6         30.46         29.37         3.78 o                         
  -9  -3   6         16.18         18.13         1.54 o                         
  -8  -3   6          8.78         12.31         1.64 o                         
  -7  -3   6         19.35         17.22         1.58 o                         
  -6  -3   6         29.00         29.84         2.91 o                         
  -5  -3   6        286.17        298.50        11.62 o                         
  -4  -3   6        156.18        161.93         5.54 o                         
  -3  -3   6        636.40        588.13        14.85 o                         
  -2  -3   6         55.28         59.30         2.07 o                         
  -1  -3   6        300.89        278.88         5.98 o                         
   0  -3   6          5.65         10.97         0.80 o                         
   1  -3   6       2326.80       2211.81        61.77 o                         
   2  -3   6        114.17        101.75         3.75 o                         
   3  -3   6        586.11        583.03        20.73 o                         
   4  -3   6         44.36         52.22         2.73 o                         
   5  -3   6         41.21         45.27         2.79 o                         
   6  -3   6        679.22        631.33        18.60 o                         
   7  -3   6        237.07        229.20         6.95 o                         
   8  -3   6         18.63         18.33         2.24 o                         
 -11  -2   6         15.39         21.11         4.07 o                         
 -10  -2   6          5.25         10.62         2.85 o                         
  -9  -2   6         21.91         18.20         4.07 o                         
  -8  -2   6         29.71         26.73         3.11 o                         
  -7  -2   6          2.49          3.69         1.57 o                         
  -6  -2   6         89.19         87.79         3.42 o                         
  -5  -2   6        288.38        332.63        20.83 o                         
  -4  -2   6        694.73        702.40        26.27 o                         
  -3  -2   6          6.65         10.84         0.94 o                         
  -2  -2   6        462.24        491.14        14.77 o                         
  -1  -2   6        725.73        637.61        17.94 o                         
   0  -2   6       1443.77       1606.22        44.84 o                         
   1  -2   6         60.35         59.70         2.38 o                         
   2  -2   6       1927.60       1970.31        67.29 o                         
   3  -2   6        133.52        139.90         8.23 o                         
   4  -2   6        114.21        104.78         4.90 o                         
   5  -2   6        655.73        677.22        17.15 o                         
   6  -2   6        159.68        143.27         4.84 o                         
   7  -2   6        113.17        120.26         4.69 o                         
   8  -2   6          1.93          1.08         3.04 o                         
 -12  -1   6          1.76          6.33         6.94 o                         
 -11  -1   6        157.13        152.74         8.14 o                         
 -10  -1   6          6.49          6.97         3.86 o                         
  -9  -1   6          1.84          0.00         2.75 o                         
  -8  -1   6         11.80         13.34         2.04 o                         
  -7  -1   6         10.96         12.52         1.66 o                         
  -6  -1   6          1.41          1.82         1.11 o                         
  -5  -1   6        518.56        539.96        13.88 o                         
  -4  -1   6         73.42         81.89         3.00 o                         
  -3  -1   6          0.14          0.00         0.66 o                         
  -2  -1   6        177.14        172.32         4.73 o                         
  -1  -1   6        478.47        478.99         9.76 o                         
   0  -1   6       1000.46       1117.40        27.13 o                         
   1  -1   6        536.57        578.99        16.33 o                         
   2  -1   6         14.85          9.77         2.06 o                         
   3  -1   6        182.90        173.41         6.01 o                         
   4  -1   6          9.37          5.57         1.43 o                         
   5  -1   6        221.16        209.13         7.31 o                         
   6  -1   6         80.94         78.52         4.31 o                         
   7  -1   6         20.86         19.52         2.13 o                         
   8  -1   6         75.01         71.04         4.55 o                         
 -12   0   6         62.98         32.40        10.80 o                         
 -11   0   6        870.31        856.28        46.29 o                         
 -10   0   6         86.40         75.32         4.53 o                         
  -9   0   6         40.08         67.53         5.22 o                         
  -8   0   6        357.97        364.42        11.63 o                         
  -7   0   6        266.67        280.97         9.25 o                         
  -6   0   6        146.72        162.72         6.62 o                         
  -5   0   6          9.94          7.39         2.11 o                         
  -4   0   6        287.20        266.03         8.75 o                         
  -3   0   6         43.92         45.60         1.76 o                         
  -2   0   6       1562.72       1537.09        33.53 o                         
  -1   0   6        225.53        177.92         4.23 o                         
   0   0   6       3696.62       3984.00        95.86 o                         
   1   0   6        443.79        448.40        11.17 o                         
   2   0   6         14.57         12.69         1.71 o                         
   3   0   6          1.97          4.31         1.32 o                         
   4   0   6         28.35         28.80         2.23 o                         
   5   0   6        134.58        135.76         5.60 o                         
   6   0   6         47.96         61.86         4.13 o                         
   7   0   6         18.64         17.36         4.58 o                         
 -12   1   6          5.29          3.34         4.09 o                         
 -11   1   6        119.24        121.99         7.74 o                         
 -10   1   6         50.38         48.10         3.72 o                         
  -9   1   6        537.63        509.01        46.81 o                         
  -8   1   6        492.11        487.04        18.55 o                         
  -7   1   6         79.95         69.85         6.28 o                         
  -6   1   6        471.31        491.15        29.10 o                         
  -5   1   6        730.58        752.59        41.77 o                         
  -4   1   6        980.34        915.89        50.15 o                         
  -3   1   6        182.77        169.52         5.64 o                         
  -2   1   6         35.96         33.64         1.78 o                         
  -1   1   6        362.95        385.92        14.73 o                         
   0   1   6          1.06          2.49         0.87 o                         
   1   1   6       1161.37       1218.43        34.53 o                         
   2   1   6        156.81        155.71         5.58 o                         
   3   1   6        293.06        293.84         9.47 o                         
   4   1   6        143.83        132.68         5.48 o                         
   5   1   6        284.43        281.86         7.98 o                         
   6   1   6         61.28         59.39         3.25 o                         
   7   1   6          1.55          0.00         2.03 o                         
 -13   2   6         24.55         30.50         5.56 o                         
 -12   2   6        314.21        352.65        19.80 o                         
 -11   2   6          7.55         11.15         2.95 o                         
 -10   2   6          1.13          4.02         2.00 o                         
  -9   2   6       4497.65       4819.87       134.71 o                         
  -8   2   6        126.86        129.89         5.65 o                         
  -7   2   6        325.92        292.94        11.23 o                         
  -6   2   6          0.00          3.37         1.33 o                         
  -5   2   6       1727.86       1643.36        61.47 o                         
  -4   2   6         24.40         44.08         3.33 o                         
  -3   2   6        617.78        598.94        19.90 o                         
  -2   2   6        792.66        739.17        18.83 o                         
  -1   2   6       1190.98       1267.29        54.41 o                         
   0   2   6         32.88         25.04         1.64 o                         
   1   2   6        736.96        790.64        19.79 o                         
   2   2   6        133.56        134.17         5.84 o                         
   3   2   6        386.83        376.95        11.81 o                         
   4   2   6        795.31        802.83        20.30 o                         
   5   2   6        502.61        511.25        13.48 o                         
   6   2   6          9.82         11.91         2.09 o                         
   7   2   6         10.96         10.27         2.94 o                         
 -13   3   6        356.58        364.37        13.75 o                         
 -12   3   6         79.11         65.04        10.60 o                         
 -11   3   6        293.68        279.87        10.23 o                         
 -10   3   6         28.81         29.52         3.46 o                         
  -9   3   6       2233.04       2252.82        49.67 o                         
  -8   3   6        415.59        406.57        11.32 o                         
  -7   3   6         63.65         58.35         2.81 o                         
  -6   3   6        116.61        104.65         3.59 o                         
  -5   3   6         59.83         74.69         2.86 o                         
  -4   3   6        212.36        219.48         5.80 o                         
  -3   3   6        118.25        130.82         5.27 o                         
  -2   3   6         99.68        101.29         3.86 o                         
  -1   3   6         66.60         63.79         3.34 o                         
   0   3   6         72.49         67.03         3.30 o                         
   1   3   6          9.16          9.15         1.66 o                         
   2   3   6       1542.24       1495.70        42.75 o                         
   3   3   6        173.40        176.01         6.85 o                         
   4   3   6          0.50          2.36         1.91 o                         
   5   3   6        259.88        259.68         9.44 o                         
   6   3   6        358.55        380.35        12.74 o                         
 -13   4   6          3.31          0.35         4.40 o                         
 -12   4   6          0.35          0.39         2.41 o                         
 -11   4   6          0.28          0.79         1.73 o                         
 -10   4   6        488.43        490.40        11.42 o                         
  -9   4   6       1144.42       1142.99        23.67 o                         
  -8   4   6          1.45          3.23         1.37 o                         
  -7   4   6         18.46         18.24         1.68 o                         
  -6   4   6        119.67        132.90         4.41 o                         
  -5   4   6        102.68        103.09         3.57 o                         
  -4   4   6         17.77         18.78         1.22 o                         
  -3   4   6          0.21          1.57         1.46 o                         
  -2   4   6         21.18         20.24         1.93 o                         
  -1   4   6         19.39         19.59         1.86 o                         
   0   4   6         21.63         18.36         1.53 o                         
   1   4   6        529.93        499.34        13.56 o                         
   2   4   6       1203.49       1229.89        35.73 o                         
   3   4   6        193.97        189.74         7.65 o                         
   4   4   6         24.15         22.82         3.06 o                         
   5   4   6        404.90        401.98        13.64 o                         
 -13   5   6         74.20         71.68        12.05 o                         
 -12   5   6          8.08          3.80         2.03 o                         
 -11   5   6         51.62         50.26         3.30 o                         
 -10   5   6          0.01          0.00         1.55 o                         
  -9   5   6        634.08        616.67        18.26 o                         
  -8   5   6        124.94        123.71         6.46 o                         
  -7   5   6        565.06        566.90        13.80 o                         
  -6   5   6         91.95         81.47         4.48 o                         
  -5   5   6          4.01          3.13         0.89 o                         
  -4   5   6        380.37        333.24         9.11 o                         
  -3   5   6        212.20        197.31         6.14 o                         
  -2   5   6        188.56        175.85         4.95 o                         
  -1   5   6         59.41         47.85         2.24 o                         
   0   5   6          8.44         10.12         1.45 o                         
   1   5   6        819.33        819.22        19.06 o                         
   2   5   6         62.34         51.47         5.83 o                         
   3   5   6         11.84         10.02         5.14 o                         
   4   5   6        405.21        421.43        14.34 o                         
   5   5   6          6.05         10.88         7.72 o                         
 -13   6   6         29.28         39.08         5.94 o                         
 -12   6   6          0.44          7.96         2.45 o                         
 -11   6   6        119.31        111.20         5.12 o                         
 -10   6   6        358.80        367.17        10.94 o                         
  -9   6   6        356.08        380.00        10.36 o                         
  -8   6   6        197.74        209.64         6.50 o                         
  -7   6   6        415.34        436.64        11.23 o                         
  -6   6   6         54.23         56.17         4.64 o                         
  -5   6   6         20.53         21.88         1.92 o                         
  -4   6   6        100.22        103.04         3.25 o                         
  -3   6   6        171.30        168.96         5.22 o                         
  -2   6   6         16.42         13.42         1.18 o                         
  -1   6   6          5.04          6.38         1.25 o                         
   0   6   6          2.80         10.71         1.48 o                         
   1   6   6         82.77         72.78         3.61 o                         
   2   6   6          0.70          1.64         1.90 o                         
   3   6   6          2.09          0.00         3.74 o                         
   4   6   6          2.70          0.52         3.68 o                         
 -13   7   6         43.47         57.90         4.61 o                         
 -12   7   6        367.34        412.06        10.49 o                         
 -11   7   6         24.67         29.44         2.64 o                         
 -10   7   6          2.95          4.54         3.25 o                         
  -9   7   6        169.93        143.52         5.68 o                         
  -8   7   6         33.76         29.56         3.73 o                         
  -7   7   6          6.40          5.26         1.62 o                         
  -6   7   6        998.42       1016.68        23.70 o                         
  -5   7   6       2547.66       2477.97        54.51 o                         
  -4   7   6       4931.81       4763.51        94.21 o                         
  -3   7   6        796.54        772.76        16.58 o                         
  -2   7   6          0.52          0.56         1.18 o                         
  -1   7   6        258.20        259.84         8.04 o                         
   0   7   6         14.88         15.29         2.09 o                         
   1   7   6         34.84         36.83         2.84 o                         
   2   7   6         83.71         89.34         4.94 o                         
   3   7   6        239.61        248.51         9.11 o                         
 -12   8   6         15.88          8.07         3.99 o                         
 -11   8   6          6.24          7.00         3.89 o                         
 -10   8   6         23.01         21.07         2.98 o                         
  -9   8   6          4.71          6.84         2.53 o                         
  -8   8   6        411.70        400.51        11.04 o                         
  -7   8   6        163.19        179.20         9.86 o                         
  -6   8   6        144.90        140.22         5.79 o                         
  -5   8   6         73.53         76.57         2.90 o                         
  -4   8   6        146.01        135.69         4.51 o                         
  -3   8   6         28.45         36.01         2.38 o                         
  -2   8   6         10.92         12.61         2.03 o                         
  -1   8   6        237.58        225.14         6.14 o                         
   0   8   6          2.84          0.98         2.10 o                         
   1   8   6         22.56         20.30         2.75 o                         
   2   8   6          0.46          0.00         2.70 o                         
 -12   9   6         26.73         33.35         3.98 o                         
 -11   9   6          9.72          9.66         3.23 o                         
 -10   9   6          2.99          2.50         2.72 o                         
  -9   9   6          4.65          0.00         2.44 o                         
  -8   9   6         19.92         27.98         3.33 o                         
  -7   9   6        186.95        178.69         6.03 o                         
  -6   9   6         85.35         88.35         3.51 o                         
  -5   9   6        122.51        115.09         4.05 o                         
  -4   9   6         96.12         93.25         4.57 o                         
  -3   9   6         34.90         40.00         2.93 o                         
  -2   9   6          0.46          2.36         2.68 o                         
  -1   9   6         87.31         80.71         3.42 o                         
   0   9   6        237.19        232.98         8.07 o                         
   1   9   6        275.11        307.24         9.92 o                         
 -11  10   6          0.27          0.00         6.78 o                         
 -10  10   6         89.97         82.93         5.46 o                         
  -9  10   6         57.82         59.71         3.96 o                         
  -8  10   6         17.76         22.73         2.62 o                         
  -7  10   6          0.00          0.00         1.85 o                         
  -6  10   6        120.28        128.48         5.89 o                         
  -5  10   6        116.24        115.79         4.89 o                         
  -4  10   6          0.12          0.00         2.42 o                         
  -3  10   6          3.45          3.99         2.02 o                         
  -2  10   6        359.31        339.56         9.07 o                         
  -1  10   6         11.61          9.96         4.08 o                         
 -10  11   6         72.20         70.82         5.05 o                         
  -9  11   6          0.77          0.90         2.80 o                         
  -8  11   6          0.03          4.79         2.83 o                         
  -7  11   6         23.36         14.93         3.56 o                         
  -6  11   6          5.03          3.76         2.20 o                         
  -5  11   6        183.87        177.48         6.71 o                         
  -4  11   6        173.22        187.93        10.07 o                         
  -3  11   6        113.79        100.75         4.86 o                         
  -2  11   6          4.45          3.97         3.55 o                         
  -8  12   6         33.37         44.76         4.41 o                         
  -7  12   6          3.82          0.00         2.62 o                         
  -6  12   6         72.56         79.59         5.59 o                         
  -5  12   6          8.32         16.11         3.29 o                         
  -1 -13   7        141.73        133.01         8.01 o                         
   0 -13   7          8.99          5.30         3.27 o                         
   1 -13   7         15.15         14.87         3.44 o                         
   2 -13   7         44.53         42.46         3.32 o                         
   3 -13   7         81.61         66.88         4.90 o                         
   4 -13   7          3.10          2.07         3.21 o                         
   5 -13   7         49.73         53.86         5.90 o                         
  -3 -12   7         43.62         36.60         4.61 o                         
  -2 -12   7          8.41         13.88         3.22 o                         
  -1 -12   7          7.39          6.83         2.36 o                         
   0 -12   7         52.05         59.40         4.09 o                         
   1 -12   7         10.79          8.07         2.13 o                         
   2 -12   7          7.59          7.05         2.49 o                         
   3 -12   7          1.04          4.11         3.68 o                         
   4 -12   7          7.18          5.50         3.59 o                         
   5 -12   7         40.70         46.82         4.17 o                         
   6 -12   7        135.47        125.83         9.04 o                         
  -4 -11   7         45.11         48.00         4.63 o                         
  -3 -11   7         27.31         25.10         2.99 o                         
  -2 -11   7         88.22         89.69         4.63 o                         
  -1 -11   7         10.25          6.60         2.56 o                         
   0 -11   7         23.20         20.39         2.03 o                         
   1 -11   7        140.93        128.55         4.41 o                         
   2 -11   7        124.22        130.97         4.84 o                         
   3 -11   7        357.32        334.27         8.66 o                         
   4 -11   7        137.47        132.23         5.20 o                         
   5 -11   7          6.97          8.78         2.70 o                         
   6 -11   7        110.02         99.02         5.35 o                         
   7 -11   7          1.03          0.00         4.10 o                         
  -6 -10   7          2.37          4.29         4.14 o                         
  -5 -10   7        215.18        225.48         8.31 o                         
  -4 -10   7       1014.43       1040.58        22.27 o                         
  -3 -10   7        846.95        895.93        19.29 o                         
  -2 -10   7        279.95        288.26         7.60 o                         
  -1 -10   7          0.42          0.00         2.98 o                         
   0 -10   7         59.58         74.20         3.26 o                         
   1 -10   7        293.74        284.25         8.17 o                         
   2 -10   7         10.58          4.62         1.76 o                         
   3 -10   7        117.00        115.97         5.35 o                         
   4 -10   7         25.33         22.06         2.07 o                         
   5 -10   7          3.31          1.68         2.35 o                         
   6 -10   7         18.24         21.81         2.77 o                         
   7 -10   7         26.20         24.67         4.11 o                         
  -7  -9   7         96.34        112.28         9.32 o                         
  -6  -9   7        350.23        360.59        10.40 o                         
  -5  -9   7          5.62          4.04         3.04 o                         
  -4  -9   7         47.43         52.03         3.39 o                         
  -3  -9   7        186.68        187.09         5.62 o                         
  -2  -9   7         17.39         19.92         1.85 o                         
  -1  -9   7          0.08          1.03         1.32 o                         
   0  -9   7        108.11         94.06         3.42 o                         
   1  -9   7        163.11        172.94         5.86 o                         
   2  -9   7          2.12          0.89         1.37 o                         
   3  -9   7          6.21         10.52         1.62 o                         
   4  -9   7         19.90         20.12         1.77 o                         
   5  -9   7        306.92        275.37         8.69 o                         
   6  -9   7         32.48         38.52         4.83 o                         
   7  -9   7         35.43         28.14         6.70 o                         
   8  -9   7         22.04         23.91         4.41 o                         
  -8  -8   7          0.11          3.60         9.00 o                         
  -7  -8   7        412.61        413.39        16.08 o                         
  -6  -8   7         63.11         67.38         3.81 o                         
  -5  -8   7        164.16        167.47         5.71 o                         
  -4  -8   7          1.85          1.50         1.54 o                         
  -3  -8   7         38.54         43.41         2.69 o                         
  -2  -8   7         26.78         26.51         3.22 o                         
  -1  -8   7         98.70        104.95         3.49 o                         
   0  -8   7        124.04        110.34         4.01 o                         
   1  -8   7         23.17         21.57         1.66 o                         
   2  -8   7         14.94         12.01         1.51 o                         
   3  -8   7        179.64        181.12         5.30 o                         
   4  -8   7          8.60          9.16         1.37 o                         
   5  -8   7         52.70         62.76         4.48 o                         
   6  -8   7         14.89         12.99         2.58 o                         
   7  -8   7         81.80         80.06         6.88 o                         
   8  -8   7         55.51         45.18         6.32 o                         
  -8  -7   7          5.12          1.60         4.38 o                         
  -7  -7   7        207.75        205.63         6.74 o                         
  -6  -7   7        661.83        700.43        24.75 o                         
  -5  -7   7         62.30         61.62         3.71 o                         
  -4  -7   7         56.98         52.03         4.23 o                         
  -3  -7   7         42.59         40.76         2.47 o                         
  -2  -7   7        122.95        123.64         4.75 o                         
  -1  -7   7        224.27        223.18         6.90 o                         
   0  -7   7          2.59         13.43         1.60 o                         
   1  -7   7        466.96        474.89        11.34 o                         
   2  -7   7          3.27          1.42         1.01 o                         
   3  -7   7         34.40         28.26         1.75 o                         
   4  -7   7        990.60        996.98        24.93 o                         
   5  -7   7        921.19        929.12        27.41 o                         
   6  -7   7        198.07        198.61        10.80 o                         
   7  -7   7          4.65          0.00         3.42 o                         
   8  -7   7          1.31          1.54         4.28 o                         
  -9  -6   7        171.99        162.38         6.96 o                         
  -8  -6   7          5.69          5.20         2.51 o                         
  -7  -6   7        758.62        766.50        20.12 o                         
  -6  -6   7         71.39         78.06         4.83 o                         
  -5  -6   7        210.72        223.42         6.97 o                         
  -4  -6   7        155.81        161.47         4.79 o                         
  -3  -6   7          3.16          3.67         1.08 o                         
  -2  -6   7          4.13          5.36         1.21 o                         
  -1  -6   7         93.58        102.08         3.29 o                         
   0  -6   7        312.01        333.78         8.21 o                         
   1  -6   7        872.28        906.67        20.37 o                         
   2  -6   7        278.45        292.67         7.16 o                         
   3  -6   7        152.15        142.07         4.59 o                         
   4  -6   7        604.82        643.04        16.38 o                         
   5  -6   7        245.04        249.57         8.80 o                         
   6  -6   7         89.36         84.56         6.43 o                         
   7  -6   7          7.03         11.68         3.70 o                         
   8  -6   7         10.74          8.74         8.23 o                         
 -10  -5   7         28.97         23.65         4.61 o                         
  -9  -5   7         23.29         20.48         2.26 o                         
  -8  -5   7        299.06        287.84        10.26 o                         
  -7  -5   7        147.72        157.85         6.55 o                         
  -6  -5   7         10.95         10.34         1.86 o                         
  -5  -5   7        158.41        147.50         4.90 o                         
  -4  -5   7         69.24         80.01         3.48 o                         
  -3  -5   7          5.89          9.27         1.34 o                         
  -2  -5   7        126.83        119.96         4.00 o                         
  -1  -5   7         11.81         14.07         1.08 o                         
   0  -5   7        160.77        162.93         4.44 o                         
   1  -5   7        483.23        451.06         9.51 o                         
   2  -5   7        313.23        304.16         8.21 o                         
   3  -5   7          0.03          1.24         1.00 o                         
   4  -5   7       1252.51       1248.94        35.53 o                         
   5  -5   7          0.05          1.80         2.09 o                         
   6  -5   7        141.52        133.15         7.53 o                         
   7  -5   7         87.76         66.30         6.17 o                         
   8  -5   7        119.02        115.71        16.20 o                         
 -10  -4   7         89.98         87.58         7.09 o                         
  -9  -4   7        334.78        333.49         8.90 o                         
  -8  -4   7          0.95          0.63         2.38 o                         
  -7  -4   7         16.47         11.25         5.68 o                         
  -6  -4   7         75.46         64.27         4.45 o                         
  -5  -4   7        745.55        717.57        47.06 o                         
  -4  -4   7        277.81        287.94        10.29 o                         
  -3  -4   7        600.52        651.62        16.51 o                         
  -2  -4   7       1538.93       1584.73        38.77 o                         
  -1  -4   7         10.89         12.88         0.98 o                         
   0  -4   7        942.02        970.65        19.56 o                         
   1  -4   7       4820.98       4612.49        90.50 o                         
   2  -4   7         71.62         74.71         3.36 o                         
   3  -4   7        204.20        205.76         6.92 o                         
   4  -4   7         77.18         80.15         4.90 o                         
   5  -4   7        340.54        317.82         9.98 o                         
   6  -4   7        152.01        130.59         7.25 o                         
   7  -4   7          0.61          0.00         3.08 o                         
   8  -4   7          1.40          0.60         3.40 o                         
 -11  -3   7          0.89          0.00         5.05 o                         
 -10  -3   7        110.68        111.48         4.37 o                         
  -9  -3   7          1.70          0.00         2.12 o                         
  -8  -3   7        130.88        119.84         5.27 o                         
  -7  -3   7         35.66         30.81         2.29 o                         
  -6  -3   7         28.81         24.46         2.26 o                         
  -5  -3   7        641.90        659.25        16.91 o                         
  -4  -3   7        543.74        564.33        14.52 o                         
  -3  -3   7         34.52         35.97         1.81 o                         
  -2  -3   7        287.28        293.32         7.03 o                         
  -1  -3   7        660.50        613.05        13.75 o                         
   0  -3   7         16.70         23.33         1.23 o                         
   1  -3   7        905.60        929.55        26.53 o                         
   2  -3   7         73.12         81.58         3.27 o                         
   3  -3   7         42.53         42.58         4.11 o                         
   4  -3   7          0.63          0.81         1.51 o                         
   5  -3   7        239.36        235.93         7.80 o                         
   6  -3   7        177.69        152.48         6.24 o                         
   7  -3   7          0.30          0.00         1.84 o                         
   8  -3   7         41.27         48.24         3.83 o                         
 -11  -2   7        767.34        736.31        28.53 o                         
 -10  -2   7        117.08        104.70         4.98 o                         
  -9  -2   7        109.76        109.99         4.74 o                         
  -8  -2   7          1.23          0.70         1.54 o                         
  -7  -2   7         44.46         46.90         2.85 o                         
  -6  -2   7        142.23        131.71         4.59 o                         
  -5  -2   7       1567.76       1691.31        47.91 o                         
  -4  -2   7        332.27        372.85         9.89 o                         
  -3  -2   7         71.36         63.63         2.39 o                         
  -2  -2   7         48.81         49.57         2.09 o                         
  -1  -2   7        271.21        252.34         5.89 o                         
   0  -2   7         13.79         14.78         1.54 o                         
   1  -2   7        362.92        385.33        11.61 o                         
   2  -2   7         76.68         76.92         4.63 o                         
   3  -2   7         58.96         58.97         4.63 o                         
   4  -2   7          2.86          3.06         1.62 o                         
   5  -2   7         33.84         35.57         2.37 o                         
   6  -2   7          0.53          0.53         1.62 o                         
   7  -2   7         47.68         55.18         3.41 o                         
 -12  -1   7          1.40          1.95         8.49 o                         
 -11  -1   7         31.58         23.80         4.28 o                         
 -10  -1   7        108.51        104.64         5.00 o                         
  -9  -1   7         46.48         49.74         5.97 o                         
  -8  -1   7          1.01          1.82         1.41 o                         
  -7  -1   7          1.77          2.31         1.33 o                         
  -6  -1   7        163.02        162.26         6.02 o                         
  -5  -1   7        125.83        130.26         7.28 o                         
  -4  -1   7         17.32         16.02         1.56 o                         
  -3  -1   7         32.42         34.35         1.79 o                         
  -2  -1   7         87.55         98.43         3.18 o                         
  -1  -1   7          5.67          6.93         0.76 o                         
   0  -1   7        316.01        351.39        16.56 o                         
   1  -1   7        242.50        243.71         6.57 o                         
   2  -1   7         13.81         15.31         2.03 o                         
   3  -1   7         45.68         42.82         5.49 o                         
   4  -1   7        103.76         98.21         4.46 o                         
   5  -1   7        152.37        153.20         6.08 o                         
   6  -1   7         11.32          7.56         2.13 o                         
   7  -1   7          0.01          3.99         3.19 o                         
 -12   0   7         34.50         33.41         8.23 o                         
 -11   0   7        175.00        167.61         7.29 o                         
 -10   0   7          5.02          3.74         2.39 o                         
  -9   0   7          2.59          3.45         2.22 o                         
  -8   0   7        625.57        640.41        19.48 o                         
  -7   0   7         69.95         56.77         3.65 o                         
  -6   0   7          6.96          6.83         2.03 o                         
  -5   0   7         46.80         68.07         4.90 o                         
  -4   0   7       1228.03       1184.11        26.22 o                         
  -3   0   7          6.07          8.32         0.76 o                         
  -2   0   7          0.06          0.00         0.43 o                         
  -1   0   7         31.77         31.62         3.94 o                         
   0   0   7        160.09        151.18         6.07 o                         
   1   0   7        666.74        700.76        17.40 o                         
   2   0   7         11.22         15.31         1.79 o                         
   3   0   7          0.93          1.14         1.48 o                         
   4   0   7         40.97         44.10         3.73 o                         
   5   0   7       1031.76       1032.14        30.09 o                         
   6   0   7        168.55        187.75         7.65 o                         
   7   0   7        280.52        309.52         9.20 o                         
 -12   1   7        248.92        257.25        43.44 o                         
 -11   1   7         20.82         21.54         3.14 o                         
 -10   1   7        459.51        470.54        15.22 o                         
  -9   1   7       3332.31       3486.78        97.99 o                         
  -8   1   7       1633.35       1689.49        48.39 o                         
  -7   1   7        211.35        207.28         7.55 o                         
  -6   1   7        118.72        123.72         5.52 o                         
  -5   1   7         10.25          7.02         1.87 o                         
  -4   1   7          5.25          6.26         1.26 o                         
  -3   1   7        954.15       1026.74        34.95 o                         
  -2   1   7          6.77         12.11         1.19 o                         
  -1   1   7        166.07        193.91         8.34 o                         
   0   1   7         64.76         65.56         3.02 o                         
   1   1   7        109.13        138.21         5.73 o                         
   2   1   7          2.97          4.39         1.43 o                         
   3   1   7          4.85          3.56         1.95 o                         
   4   1   7        131.15        136.18         5.84 o                         
   5   1   7        590.68        625.50        19.18 o                         
   6   1   7        392.46        425.40        11.76 o                         
 -13   2   7        126.63        139.99        10.13 o                         
 -12   2   7         40.81         41.85         6.35 o                         
 -11   2   7         56.84         68.10         4.50 o                         
 -10   2   7         10.29         11.64         2.46 o                         
  -9   2   7       1182.22       1229.44        35.91 o                         
  -8   2   7          5.84          7.05         1.68 o                         
  -7   2   7        159.50        181.37         7.50 o                         
  -6   2   7          2.85          2.13         1.87 o                         
  -5   2   7        323.62        352.31        10.08 o                         
  -4   2   7         83.89         86.19         3.78 o                         
  -3   2   7        860.55        921.84        46.33 o                         
  -2   2   7        226.42        241.25         6.75 o                         
  -1   2   7         84.48         80.68         5.26 o                         
   0   2   7        105.36         84.27         3.62 o                         
   1   2   7        972.41        973.29        24.35 o                         
   2   2   7        118.48        115.49         5.94 o                         
   3   2   7          5.68          5.25         1.48 o                         
   4   2   7        205.79        204.96         6.39 o                         
   5   2   7         52.11         64.95         3.64 o                         
   6   2   7          8.26         15.33         2.93 o                         
 -13   3   7          4.64          0.00         3.43 o                         
 -12   3   7        220.94        217.31         7.85 o                         
 -11   3   7          0.43          0.00         2.50 o                         
 -10   3   7         24.60         21.81         2.86 o                         
  -9   3   7         70.20         70.11         4.83 o                         
  -8   3   7        141.06        141.76         5.84 o                         
  -7   3   7         17.67         18.11         1.81 o                         
  -6   3   7        688.19        710.84        16.58 o                         
  -5   3   7        360.01        405.62         9.98 o                         
  -4   3   7          6.30          5.93         1.72 o                         
  -3   3   7       1147.49       1153.53        29.06 o                         
  -2   3   7          3.79          4.74         1.32 o                         
  -1   3   7         75.84         74.88         4.63 o                         
   0   3   7        284.56        267.64         7.69 o                         
   1   3   7          1.72          0.42         2.00 o                         
   2   3   7        624.54        606.51        15.85 o                         
   3   3   7          2.15          2.12         1.57 o                         
   4   3   7          0.78          3.55         1.87 o                         
   5   3   7         38.36         43.56         3.21 o                         
 -13   4   7         71.24         58.19         5.36 o                         
 -12   4   7        282.82        263.14         8.94 o                         
 -11   4   7         18.70         21.50         2.63 o                         
 -10   4   7        284.17        272.60         7.16 o                         
  -9   4   7        592.09        596.89        31.04 o                         
  -8   4   7         28.89         27.76         2.67 o                         
  -7   4   7         80.60         86.32         3.55 o                         
  -6   4   7         51.12         47.36         2.46 o                         
  -5   4   7         14.51         13.35         1.42 o                         
  -4   4   7         38.68         30.69         2.60 o                         
  -3   4   7         58.75         56.85         3.53 o                         
  -2   4   7         41.59         38.94         2.60 o                         
  -1   4   7        119.09        104.68         4.03 o                         
   0   4   7         61.20         60.53         3.24 o                         
   1   4   7        119.73        118.11         6.01 o                         
   2   4   7          9.55         10.62         2.44 o                         
   3   4   7          1.87          2.06         2.70 o                         
   4   4   7         30.17         33.52         3.97 o                         
   5   4   7         60.18         62.39         4.11 o                         
 -13   5   7         13.60         12.08         3.10 o                         
 -12   5   7        613.58        562.08        24.03 o                         
 -11   5   7        169.27        168.06         5.61 o                         
 -10   5   7       1384.39       1330.75        36.30 o                         
  -9   5   7        225.81        194.37         6.48 o                         
  -8   5   7          2.87          3.11         2.31 o                         
  -7   5   7        380.10        399.78        12.62 o                         
  -6   5   7          1.74          1.75         1.27 o                         
  -5   5   7          0.19          0.94         0.92 o                         
  -4   5   7        390.08        365.29        16.07 o                         
  -3   5   7         73.80         76.77         4.24 o                         
  -2   5   7          1.35          1.44         1.56 o                         
  -1   5   7       2627.61       2658.36        58.23 o                         
   0   5   7        290.16        284.74        10.39 o                         
   1   5   7        276.22        270.65         7.62 o                         
   2   5   7         18.95         16.33         4.32 o                         
   3   5   7         38.02         38.70         4.13 o                         
   4   5   7          4.59          9.75         4.25 o                         
 -13   6   7        179.05        173.56         7.06 o                         
 -12   6   7        104.29         94.62         5.60 o                         
 -11   6   7          4.20          2.64         2.09 o                         
 -10   6   7          4.26          3.70         2.36 o                         
  -9   6   7          2.78          3.94         1.89 o                         
  -8   6   7          5.87          4.28         1.88 o                         
  -7   6   7          6.76          7.91         1.58 o                         
  -6   6   7          0.12          0.59         1.29 o                         
  -5   6   7        120.06        128.98         4.68 o                         
  -4   6   7         26.16         26.29         3.33 o                         
  -3   6   7         12.15         12.95         1.38 o                         
  -2   6   7       1042.25       1019.34        21.17 o                         
  -1   6   7         21.58         24.34         2.08 o                         
   0   6   7         49.43         50.01         2.97 o                         
   1   6   7         84.32         80.74         4.11 o                         
   2   6   7        170.97        175.29         8.43 o                         
   3   6   7          0.32          4.29         3.12 o                         
 -12   7   7          0.40          0.42         2.57 o                         
 -11   7   7          1.39          4.24         3.15 o                         
 -10   7   7         95.06         61.00         3.95 o                         
  -9   7   7        403.67        287.88         8.91 o                         
  -8   7   7        131.79         96.87         4.63 o                         
  -7   7   7        633.47        591.22        14.81 o                         
  -6   7   7         39.18         36.49         2.53 o                         
  -5   7   7        365.03        362.05        11.62 o                         
  -4   7   7        805.90        814.93        17.52 o                         
  -3   7   7          8.18          8.92         1.23 o                         
  -2   7   7         64.45         71.47         2.88 o                         
  -1   7   7        376.12        351.67        10.14 o                         
   0   7   7        374.27        357.41         9.81 o                         
   1   7   7        493.27        461.15        12.23 o                         
   2   7   7          9.05          3.53         3.10 o                         
 -12   8   7         11.33          5.85         3.22 o                         
 -11   8   7         17.89         18.78         3.56 o                         
 -10   8   7         56.88         54.64         3.97 o                         
  -9   8   7         11.56         15.20         3.47 o                         
  -8   8   7         30.48         29.78         4.89 o                         
  -7   8   7         32.61         35.92         3.35 o                         
  -6   8   7          1.08          4.53         1.84 o                         
  -5   8   7         17.49         15.39         2.54 o                         
  -4   8   7        270.38        266.38         7.27 o                         
  -3   8   7          0.92          5.04         1.57 o                         
  -2   8   7        140.85        133.90         4.60 o                         
  -1   8   7          0.98          0.00         3.35 o                         
   0   8   7        330.75        329.65         9.75 o                         
   1   8   7          1.63          0.12         2.79 o                         
 -12   9   7          2.00         10.71         3.91 o                         
 -11   9   7         10.88         10.83         4.16 o                         
 -10   9   7        309.65        288.49        11.67 o                         
  -9   9   7          4.25          5.38         2.44 o                         
  -8   9   7        189.56        192.56         7.39 o                         
  -7   9   7         10.72         16.01         3.02 o                         
  -6   9   7        318.14        314.56         9.64 o                         
  -5   9   7          4.55          1.24         2.38 o                         
  -4   9   7         48.09         54.38         3.39 o                         
  -3   9   7         46.00         35.75         3.34 o                         
  -2   9   7          0.50          0.29         1.76 o                         
  -1   9   7          0.38          0.00         3.61 o                         
   0   9   7         29.58         38.04         4.63 o                         
 -11  10   7         93.85         94.16         6.57 o                         
 -10  10   7         70.26         72.59         7.16 o                         
  -9  10   7         19.32          8.78         3.70 o                         
  -8  10   7         61.04         65.40         4.15 o                         
  -7  10   7        116.79        118.21         5.20 o                         
  -6  10   7        224.07        226.16         7.19 o                         
  -5  10   7          3.02          7.24         2.28 o                         
  -4  10   7         34.90         40.80         2.84 o                         
  -3  10   7          4.03          6.23         2.14 o                         
  -2  10   7         47.58         52.41         3.35 o                         
  -9  11   7         49.24         62.35         5.16 o                         
  -8  11   7         25.99         28.56         3.63 o                         
  -7  11   7         20.74         24.71         3.55 o                         
  -6  11   7        146.93        166.07         8.02 o                         
  -5  11   7          3.09          3.59         3.49 o                         
  -4  11   7          4.76          5.20         2.57 o                         
   0 -13   8          0.07          0.00         5.72 o                         
   1 -13   8         26.23         19.46         3.25 o                         
   2 -13   8          5.58          0.03         4.68 o                         
   3 -13   8          2.30          9.56         3.86 o                         
  -2 -12   8         74.97         84.06         5.67 o                         
  -1 -12   8         52.83         60.50         3.85 o                         
   0 -12   8          1.98          1.42         2.93 o                         
   1 -12   8         87.82         89.43         4.46 o                         
   2 -12   8         12.49          9.88         2.80 o                         
   3 -12   8         23.60         22.59         3.08 o                         
   4 -12   8          2.65          4.16         4.22 o                         
   5 -12   8         21.28         18.52         5.31 o                         
  -4 -11   8        528.38        575.31        19.31 o                         
  -3 -11   8          6.24          4.02         2.47 o                         
  -2 -11   8        141.13        149.97         5.76 o                         
  -1 -11   8         25.32         31.61         2.61 o                         
   0 -11   8         25.04          9.47         1.94 o                         
   1 -11   8         26.33         26.15         2.61 o                         
   2 -11   8          0.17          2.66         2.67 o                         
   3 -11   8         57.06         53.23         3.16 o                         
   4 -11   8        133.72        123.63         5.04 o                         
   5 -11   8          8.92          9.04         3.10 o                         
   6 -11   8         67.98         79.10         6.50 o                         
  -5 -10   8        156.45        167.92         8.97 o                         
  -4 -10   8        180.76        188.84         6.42 o                         
  -3 -10   8         65.03         61.55         5.46 o                         
  -2 -10   8         27.69         26.48         2.42 o                         
  -1 -10   8          1.42          0.00         1.66 o                         
   0 -10   8         18.09         10.36         2.26 o                         
   1 -10   8        265.80        234.59        13.80 o                         
   2 -10   8        440.71        445.37        11.47 o                         
   3 -10   8         28.13         34.51         2.45 o                         
   4 -10   8          4.68          7.00         1.92 o                         
   5 -10   8         24.84         21.18         2.85 o                         
   6 -10   8         86.34         70.95         5.69 o                         
   7 -10   8         49.68         39.91         5.44 o                         
  -7  -9   8         61.04         53.57         9.52 o                         
  -6  -9   8         39.24         33.80         3.26 o                         
  -5  -9   8         28.57         23.09         2.81 o                         
  -4  -9   8        109.61        111.31         4.90 o                         
  -3  -9   8         13.40         14.56         2.00 o                         
  -2  -9   8          0.54          0.05         1.50 o                         
  -1  -9   8        201.39        184.69        10.69 o                         
   0  -9   8         94.61         75.17         3.73 o                         
   1  -9   8        424.76        405.99        10.37 o                         
   2  -9   8        158.84        182.60         5.70 o                         
   3  -9   8         80.59         85.44         3.85 o                         
   4  -9   8          6.29          9.92         1.94 o                         
   5  -9   8          8.61          3.83         2.89 o                         
   6  -9   8         38.97         34.87         3.87 o                         
   7  -9   8         27.18         30.78         6.69 o                         
  -7  -8   8        106.78        101.45         5.30 o                         
  -6  -8   8         57.89         55.48         3.75 o                         
  -5  -8   8          0.40          0.00         2.00 o                         
  -4  -8   8        128.36        128.95         4.91 o                         
  -3  -8   8         52.01         50.60         2.88 o                         
  -2  -8   8          7.64         12.36         2.19 o                         
  -1  -8   8        420.98        375.17         9.66 o                         
   0  -8   8         13.65         16.86         1.74 o                         
   1  -8   8         50.75         47.16         2.78 o                         
   2  -8   8         61.98         62.50         2.99 o                         
   3  -8   8        280.58        265.71         7.07 o                         
   4  -8   8         28.27         30.95         2.52 o                         
   5  -8   8         45.16         41.38         7.10 o                         
   6  -8   8         16.18         14.58         3.89 o                         
   7  -8   8          0.44          0.00         5.66 o                         
  -8  -7   8          0.82          0.00         3.94 o                         
  -7  -7   8        194.73        183.86         8.09 o                         
  -6  -7   8        238.37        237.43        10.62 o                         
  -5  -7   8        134.77        144.90         5.50 o                         
  -4  -7   8         49.95         52.52         2.85 o                         
  -3  -7   8         20.94         12.73         1.83 o                         
  -2  -7   8         24.97         21.83         2.00 o                         
  -1  -7   8         83.28         63.81         2.97 o                         
   0  -7   8         14.45         15.74         1.54 o                         
   1  -7   8        847.99        853.36        19.40 o                         
   2  -7   8        321.52        319.33         7.97 o                         
   3  -7   8        659.12        660.28        17.02 o                         
   4  -7   8         73.15         66.29         4.31 o                         
   5  -7   8        121.79        129.93         6.30 o                         
   6  -7   8          2.03          8.02         3.58 o                         
   7  -7   8          0.30          2.38         3.81 o                         
  -9  -6   8         11.39         21.26         3.82 o                         
  -8  -6   8         30.84         20.70         2.97 o                         
  -7  -6   8        304.08        281.60         8.83 o                         
  -6  -6   8        133.50        136.35         5.38 o                         
  -5  -6   8        231.60        243.16         8.84 o                         
  -4  -6   8        463.61        455.60        12.45 o                         
  -3  -6   8        619.14        662.35        24.18 o                         
  -2  -6   8          2.23          3.90         1.29 o                         
  -1  -6   8          0.19          1.78         1.16 o                         
   0  -6   8          9.62          9.22         1.19 o                         
   1  -6   8         52.85         62.53         2.36 o                         
   2  -6   8        733.39        736.75        15.04 o                         
   3  -6   8         16.70         16.51         1.49 o                         
   4  -6   8        281.91        277.31         7.87 o                         
   5  -6   8        299.37        285.87        12.35 o                         
   6  -6   8         80.13         79.73        10.29 o                         
   7  -6   8         12.49         16.89         4.19 o                         
 -10  -5   8        135.36        132.06         7.28 o                         
  -9  -5   8        324.16        341.19        10.86 o                         
  -8  -5   8          0.14          0.00         2.46 o                         
  -7  -5   8        340.96        340.27        11.66 o                         
  -6  -5   8          4.80          4.36         2.04 o                         
  -5  -5   8         56.09         50.21         3.52 o                         
  -4  -5   8         56.98         53.17         3.81 o                         
  -3  -5   8        232.48        232.53         9.28 o                         
  -2  -5   8         47.21         44.27         2.46 o                         
  -1  -5   8          8.10          6.84         0.95 o                         
   0  -5   8         98.58         97.66         3.18 o                         
   1  -5   8       1205.32       1205.13        24.15 o                         
   2  -5   8        251.53        265.63         7.38 o                         
   3  -5   8         43.69         48.68         3.06 o                         
   4  -5   8          5.62          8.15         1.58 o                         
   5  -5   8          6.00          5.27         1.27 o                         
   6  -5   8         46.19         41.32         4.08 o                         
   7  -5   8          0.94          3.75         3.70 o                         
 -10  -4   8        555.64        603.10        20.76 o                         
  -9  -4   8        935.83        942.03        24.54 o                         
  -8  -4   8        630.62        579.10        18.01 o                         
  -7  -4   8        174.41        155.94         7.25 o                         
  -6  -4   8        271.16        275.39         8.20 o                         
  -5  -4   8         17.74         12.57         1.93 o                         
  -4  -4   8        590.46        614.90        15.87 o                         
  -3  -4   8        692.71        741.66        20.67 o                         
  -2  -4   8         13.71         12.71         1.27 o                         
  -1  -4   8        104.92        102.34         2.86 o                         
   0  -4   8          3.05          4.46         0.81 o                         
   1  -4   8        530.31        525.44        15.54 o                         
   2  -4   8        133.74        133.07         4.84 o                         
   3  -4   8        101.86        103.42         5.63 o                         
   4  -4   8         90.02         85.45         4.14 o                         
   5  -4   8        243.47        265.65         8.79 o                         
   6  -4   8         75.75         76.94         4.36 o                         
   7  -4   8         59.44         54.15         7.07 o                         
 -11  -3   8         80.00         76.86         7.72 o                         
 -10  -3   8        234.48        230.47         8.20 o                         
  -9  -3   8          8.77          8.66         2.23 o                         
  -8  -3   8          4.64          6.69         1.89 o                         
  -7  -3   8        344.48        327.18         9.56 o                         
  -6  -3   8         16.49         18.85         1.81 o                         
  -5  -3   8         26.79         32.94         2.49 o                         
  -4  -3   8         20.63         20.40         1.48 o                         
  -3  -3   8        105.33        116.40         3.88 o                         
  -2  -3   8         14.67         12.94         1.16 o                         
  -1  -3   8        438.46        432.17         9.98 o                         
   0  -3   8         78.92         72.70         4.89 o                         
   1  -3   8        565.20        580.97        16.93 o                         
   2  -3   8         33.11         38.99         2.46 o                         
   3  -3   8        679.25        627.01        22.55 o                         
   4  -3   8        167.17        128.67         5.05 o                         
   5  -3   8         23.57         26.06         2.12 o                         
   6  -3   8         21.47         33.55         2.64 o                         
   7  -3   8          1.90          0.30         2.17 o                         
 -11  -2   8         10.95         10.40         2.96 o                         
 -10  -2   8          0.48          1.43         2.39 o                         
  -9  -2   8         86.28         84.57         5.27 o                         
  -8  -2   8          1.05          0.00         1.62 o                         
  -7  -2   8        220.21        206.00         8.91 o                         
  -6  -2   8         62.98         55.79         7.46 o                         
  -5  -2   8        195.59        178.07         4.97 o                         
  -4  -2   8          9.77         10.49         1.25 o                         
  -3  -2   8          0.35          0.41         0.87 o                         
  -2  -2   8        264.73        268.20         7.64 o                         
  -1  -2   8       1498.33       1488.14        32.30 o                         
   0  -2   8          4.24          4.11         0.89 o                         
   1  -2   8        262.79        274.65        10.18 o                         
   2  -2   8         23.92         33.57         2.71 o                         
   3  -2   8        169.46        148.82         5.54 o                         
   4  -2   8        449.39        441.42        11.66 o                         
   5  -2   8        244.12        255.47         8.91 o                         
   6  -2   8        133.88        158.01         6.92 o                         
   7  -2   8          9.87          7.77         2.90 o                         
 -12  -1   8         19.42         27.01         5.76 o                         
 -11  -1   8          0.15          0.00         2.57 o                         
 -10  -1   8          0.61          1.97         2.31 o                         
  -9  -1   8          2.20          1.22         2.67 o                         
  -8  -1   8        549.45        574.74        33.40 o                         
  -7  -1   8        134.58        138.81         5.03 o                         
  -6  -1   8        179.15        191.52         6.13 o                         
  -5  -1   8          8.68          5.28         1.10 o                         
  -4  -1   8         38.97         42.11         2.38 o                         
  -3  -1   8        430.79        455.09        11.99 o                         
  -2  -1   8         44.09         47.96         1.94 o                         
  -1  -1   8         99.61         93.42         3.07 o                         
   0  -1   8        189.89        201.95         8.74 o                         
   1  -1   8         15.41         17.48         1.29 o                         
   2  -1   8         55.79         61.03         2.42 o                         
   3  -1   8       1151.33       1073.13        31.07 o                         
   4  -1   8          0.10          1.45         1.78 o                         
   5  -1   8        319.81        327.30        11.05 o                         
   6  -1   8         71.30         69.29         4.58 o                         
 -12   0   8         10.60         22.22         4.46 o                         
 -11   0   8          0.03          1.13         2.97 o                         
 -10   0   8        200.64        222.78         8.77 o                         
  -9   0   8        879.18        912.56        27.28 o                         
  -8   0   8       1102.78       1092.32        32.05 o                         
  -7   0   8          5.03          4.86         1.67 o                         
  -6   0   8        197.61        206.14         9.13 o                         
  -5   0   8          4.27          3.70         1.38 o                         
  -4   0   8        364.05        371.35        10.13 o                         
  -3   0   8        417.02        474.06        11.06 o                         
  -2   0   8         57.28         65.49         2.62 o                         
  -1   0   8         79.43         84.75         3.45 o                         
   0   0   8         42.43         40.69         2.40 o                         
   1   0   8          1.13          0.19         1.17 o                         
   2   0   8        279.69        280.59         9.25 o                         
   3   0   8          9.29         14.81         2.57 o                         
   4   0   8         61.74         61.74         4.03 o                         
   5   0   8        371.65        402.50        13.13 o                         
   6   0   8        168.31        156.61         7.41 o                         
 -12   1   8         16.15         20.74         3.70 o                         
 -11   1   8         11.58          8.62         2.83 o                         
 -10   1   8         20.27         22.63         2.91 o                         
  -9   1   8        627.08        649.86        36.91 o                         
  -8   1   8        249.97        257.75        12.45 o                         
  -7   1   8         65.88         67.88         5.99 o                         
  -6   1   8          5.12          6.88         2.04 o                         
  -5   1   8        516.45        499.40        18.67 o                         
  -4   1   8        901.19        935.95        31.32 o                         
  -3   1   8       4384.86       4686.27       173.09 o                         
  -2   1   8        230.95        240.37         6.74 o                         
  -1   1   8          0.84          1.68         1.98 o                         
   0   1   8         15.99         19.13         2.16 o                         
   1   1   8        804.75        861.75        25.01 o                         
   2   1   8        124.43        134.68         6.01 o                         
   3   1   8        153.33        130.64         5.65 o                         
   4   1   8         20.18         19.98         2.79 o                         
   5   1   8          0.13          2.31         2.63 o                         
   6   1   8         17.51         31.40         4.07 o                         
 -12   2   8        226.21        256.25        19.89 o                         
 -11   2   8          0.65          3.72         2.48 o                         
 -10   2   8         63.82         70.09         5.52 o                         
  -9   2   8        130.60        125.56         7.41 o                         
  -8   2   8          0.17          1.72         1.56 o                         
  -7   2   8        325.83        343.61        12.07 o                         
  -6   2   8        134.86        160.79         7.95 o                         
  -5   2   8         21.05         23.48         2.15 o                         
  -4   2   8       1350.69       1285.55        37.42 o                         
  -3   2   8        369.25        388.65        10.56 o                         
  -2   2   8         66.47         60.75         6.94 o                         
  -1   2   8          0.42          3.64         2.83 o                         
   0   2   8        438.63        449.27        13.78 o                         
   1   2   8         20.42         20.53         1.77 o                         
   2   2   8         46.44         45.11         2.85 o                         
   3   2   8        169.30        172.10         5.89 o                         
   4   2   8         19.65         21.78         2.90 o                         
   5   2   8        104.47        124.15         8.75 o                         
 -13   3   8         11.06         13.31         3.29 o                         
 -12   3   8         86.49         80.57         4.87 o                         
 -11   3   8         32.91         23.95         3.56 o                         
 -10   3   8         13.24         12.41         3.09 o                         
  -9   3   8        290.41        299.59        10.33 o                         
  -8   3   8         17.63         29.23         3.42 o                         
  -7   3   8          1.84          0.43         1.22 o                         
  -6   3   8        616.70        640.76        16.91 o                         
  -5   3   8        545.32        553.02        22.68 o                         
  -4   3   8          0.01          0.00         1.72 o                         
  -3   3   8          0.20          0.69         1.13 o                         
  -2   3   8          2.39          1.75         3.09 o                         
  -1   3   8       2219.64       2141.65        95.93 o                         
   0   3   8         49.25         53.54         2.70 o                         
   1   3   8        148.89        146.92         5.13 o                         
   2   3   8         50.64         50.01         4.08 o                         
   3   3   8         28.05         35.24         2.69 o                         
   4   3   8          8.78          6.33         2.78 o                         
 -13   4   8        115.83         91.86         5.94 o                         
 -12   4   8        328.09        325.97        10.53 o                         
 -11   4   8         20.19         18.81         2.67 o                         
 -10   4   8         17.10         17.23         2.03 o                         
  -9   4   8         22.00         21.97         2.37 o                         
  -8   4   8          0.49          0.42         1.71 o                         
  -7   4   8          3.13          0.41         1.43 o                         
  -6   4   8          9.59          8.02         1.28 o                         
  -5   4   8         33.65         28.42         2.82 o                         
  -4   4   8        192.57        176.25         6.48 o                         
  -3   4   8          1.87          2.86         1.73 o                         
  -2   4   8        441.98        446.16        14.95 o                         
  -1   4   8        319.24        320.81        11.57 o                         
   0   4   8        718.71        717.65        16.50 o                         
   1   4   8         46.82         54.77         3.13 o                         
   2   4   8         11.32         13.19         3.71 o                         
   3   4   8         49.02         43.61         3.31 o                         
   4   4   8         78.03         81.31         5.33 o                         
 -13   5   8          6.79          0.00         3.13 o                         
 -12   5   8        682.06        691.61        22.55 o                         
 -11   5   8         20.58         27.43         2.60 o                         
 -10   5   8          0.19          0.00         2.27 o                         
  -9   5   8        347.38        271.14        10.53 o                         
  -8   5   8        291.20        247.38         9.91 o                         
  -7   5   8        139.65        126.81         6.05 o                         
  -6   5   8          2.22          0.00         0.94 o                         
  -5   5   8        113.78        115.23         5.72 o                         
  -4   5   8        193.56        197.04         8.17 o                         
  -3   5   8        122.60        134.01         5.64 o                         
  -2   5   8        379.70        385.57        13.65 o                         
  -1   5   8       1963.16       1995.33        49.89 o                         
   0   5   8        202.63        175.92         5.12 o                         
   1   5   8        172.46        161.45         9.19 o                         
   2   5   8          1.02          1.83         2.45 o                         
   3   5   8         18.38         18.27         3.05 o                         
 -12   6   8        367.87        343.28        17.51 o                         
 -11   6   8         42.70         40.59         3.76 o                         
 -10   6   8          1.87          8.16         2.77 o                         
  -9   6   8         62.76         59.75         3.62 o                         
  -8   6   8          0.34          1.59         1.63 o                         
  -7   6   8          0.59          2.58         1.34 o                         
  -6   6   8          2.11          2.97         3.20 o                         
  -5   6   8         76.20         76.32         5.08 o                         
  -4   6   8         71.65         88.12         5.72 o                         
  -3   6   8        135.87        137.65         6.01 o                         
  -2   6   8        535.82        516.13        16.93 o                         
  -1   6   8         13.00         11.58         1.43 o                         
   0   6   8          4.90          7.54         1.71 o                         
   1   6   8          0.10          0.57         2.10 o                         
   2   6   8          3.49         10.67         2.96 o                         
 -12   7   8        113.33        141.44         9.05 o                         
 -11   7   8         23.33         11.62         3.05 o                         
 -10   7   8          0.08          1.17         2.43 o                         
  -9   7   8        203.09        202.99         7.21 o                         
  -8   7   8        453.37        451.95        12.18 o                         
  -7   7   8          0.56          0.00         1.72 o                         
  -6   7   8         44.74         47.36         3.19 o                         
  -5   7   8          0.00          0.00         2.87 o                         
  -4   7   8       1254.33       1323.15        30.48 o                         
  -3   7   8        953.70        936.23        24.95 o                         
  -2   7   8        179.14        174.04         9.13 o                         
  -1   7   8        102.63        108.12         5.07 o                         
   0   7   8        605.07        599.47        17.31 o                         
   1   7   8        119.74        144.11         7.42 o                         
 -12   8   8         86.86         89.22         6.22 o                         
 -11   8   8        217.60        211.73         8.55 o                         
 -10   8   8         36.44         38.20         5.59 o                         
  -9   8   8         24.61         27.98         3.66 o                         
  -8   8   8         47.00         58.55         5.46 o                         
  -7   8   8         21.80         26.71         2.49 o                         
  -6   8   8          2.17          0.00         3.48 o                         
  -5   8   8         18.57         19.05         3.04 o                         
  -4   8   8        290.71        304.98         9.40 o                         
  -3   8   8         52.07         47.12         3.48 o                         
  -2   8   8         44.17         50.43         3.25 o                         
  -1   8   8          8.80          5.38         2.11 o                         
   0   8   8         48.51         54.25         5.43 o                         
 -11   9   8        335.93        336.91        12.48 o                         
 -10   9   8          0.12          1.10         3.13 o                         
  -9   9   8         35.26         33.60         4.99 o                         
  -8   9   8          0.02          0.00         4.28 o                         
  -7   9   8         26.30         28.40         2.58 o                         
  -6   9   8        120.58        111.66         7.73 o                         
  -5   9   8        142.96        156.44         7.25 o                         
  -4   9   8        170.83        177.52         7.21 o                         
  -3   9   8          3.25          4.20         2.15 o                         
  -2   9   8        184.97        190.66         7.24 o                         
  -1   9   8         39.00         51.93         4.17 o                         
 -10  10   8         56.66         47.35         5.06 o                         
  -9  10   8         23.78         31.26         5.75 o                         
  -8  10   8          4.02          4.35         2.51 o                         
  -7  10   8         37.67         41.08         4.44 o                         
  -6  10   8         13.89         14.14         3.69 o                         
  -5  10   8        224.45        224.83         8.33 o                         
  -4  10   8          2.66         10.09         2.28 o                         
  -3  10   8         29.64         26.66         4.42 o                         
  -8  11   8         47.78         52.07         4.56 o                         
  -7  11   8         24.13         21.66         5.11 o                         
  -6  11   8         88.98         92.29         7.15 o                         
  -2 -12   9          0.50          4.14         3.25 o                         
  -1 -12   9          0.27          3.33         4.02 o                         
   0 -12   9        153.28        170.11        17.12 o                         
   1 -12   9         53.70         46.86         5.56 o                         
   2 -12   9         15.44         16.70         3.67 o                         
   3 -12   9          1.36          0.00         7.10 o                         
   4 -12   9        131.23        154.20         7.58 o                         
  -4 -11   9        368.77        381.47        14.54 o                         
  -3 -11   9        391.89        423.29        12.20 o                         
  -2 -11   9         52.49         60.49         4.57 o                         
  -1 -11   9         26.66         26.50         3.36 o                         
   0 -11   9        179.06        144.39         5.92 o                         
   1 -11   9        120.47        105.36         8.70 o                         
   2 -11   9          5.47          5.87         2.80 o                         
   3 -11   9         12.51         14.31         4.53 o                         
   4 -11   9         49.94         45.36         3.18 o                         
   5 -11   9         20.26         23.48         3.73 o                         
  -5 -10   9         14.29         12.42         4.50 o                         
  -4 -10   9         13.16         14.09         3.10 o                         
  -3 -10   9        171.17        184.17         6.51 o                         
  -2 -10   9        848.03        855.13        25.93 o                         
  -1 -10   9        202.95        195.21        11.06 o                         
   0 -10   9         23.26         21.41         2.49 o                         
   1 -10   9        120.20        110.84         4.89 o                         
   2 -10   9         29.74         25.10         2.60 o                         
   3 -10   9         15.84         20.25         2.63 o                         
   4 -10   9        109.77        102.59         4.89 o                         
   5 -10   9         32.89         33.11         4.54 o                         
   6 -10   9         11.76          4.75         8.23 o                         
  -6  -9   9         18.61         15.54         3.90 o                         
  -5  -9   9          8.17          9.13         2.84 o                         
  -4  -9   9         21.24         20.00         2.42 o                         
  -3  -9   9          2.37          4.66         2.41 o                         
  -2  -9   9         67.09         71.80         6.03 o                         
  -1  -9   9        185.76        168.69         6.63 o                         
   0  -9   9         91.77         85.60         3.91 o                         
   1  -9   9          4.32          5.39         1.77 o                         
   2  -9   9         29.41         27.45         2.64 o                         
   3  -9   9          0.03          0.38         1.87 o                         
   4  -9   9          2.82          0.96         1.84 o                         
   5  -9   9         24.95         22.47         3.67 o                         
   6  -9   9          2.56          6.65         3.77 o                         
  -7  -8   9         13.82          9.10         4.81 o                         
  -6  -8   9          8.92          8.91         3.86 o                         
  -5  -8   9         80.48         79.83         5.65 o                         
  -4  -8   9          9.49          8.99         2.37 o                         
  -3  -8   9          8.71          9.41         2.04 o                         
  -2  -8   9        104.46        104.92         4.84 o                         
  -1  -8   9         31.18         25.30         2.07 o                         
   0  -8   9         36.90         28.51         2.05 o                         
   1  -8   9        198.30        187.63         5.72 o                         
   2  -8   9          0.12          0.34         1.27 o                         
   3  -8   9         27.01         27.17         2.26 o                         
   4  -8   9         23.27         25.59         2.46 o                         
   5  -8   9         17.69         13.43         2.92 o                         
   6  -8   9         55.03         46.95         5.42 o                         
  -8  -7   9         72.87         63.27         9.77 o                         
  -7  -7   9          0.69         12.55         3.56 o                         
  -6  -7   9         59.27         67.08         4.82 o                         
  -5  -7   9         89.66         89.54         9.71 o                         
  -4  -7   9          7.75          7.40         2.02 o                         
  -3  -7   9        106.31        105.98         4.53 o                         
  -2  -7   9         59.24         58.84         3.43 o                         
  -1  -7   9        755.10        686.61        16.00 o                         
   0  -7   9        537.75        545.96        12.91 o                         
   1  -7   9       1280.66       1282.66        26.03 o                         
   2  -7   9        601.61        575.83        12.13 o                         
   3  -7   9        109.97        106.86         5.20 o                         
   4  -7   9          0.96          1.58         1.49 o                         
   5  -7   9         35.12         27.84         4.37 o                         
   6  -7   9         33.21         34.70         4.56 o                         
  -9  -6   9        496.82        474.49        17.28 o                         
  -8  -6   9        401.79        368.62        13.73 o                         
  -7  -6   9         59.33         47.83         3.62 o                         
  -6  -6   9          1.50          1.39         3.43 o                         
  -5  -6   9          0.01          0.00         1.82 o                         
  -4  -6   9         38.79         33.56         2.37 o                         
  -3  -6   9         35.06         44.45         2.97 o                         
  -2  -6   9        202.79        199.26         7.45 o                         
  -1  -6   9          4.13          4.82         1.22 o                         
   0  -6   9       1586.17       1679.98        33.70 o                         
   1  -6   9       3235.46       3259.59        64.43 o                         
   2  -6   9        297.55        311.86         9.43 o                         
   3  -6   9          0.42         21.60         3.88 o                         
   4  -6   9         93.91         91.56         3.85 o                         
   5  -6   9         38.30         37.77         2.35 o                         
   6  -6   9          6.27          3.81         3.58 o                         
 -10  -5   9        513.96        509.75        22.37 o                         
  -9  -5   9        164.51        150.74         6.39 o                         
  -8  -5   9         27.38         22.44         2.95 o                         
  -7  -5   9         48.86         49.60         4.45 o                         
  -6  -5   9          1.11          2.58         1.86 o                         
  -5  -5   9         25.67         26.74         2.35 o                         
  -4  -5   9         14.98         18.54         2.01 o                         
  -3  -5   9        251.14        252.16         6.65 o                         
  -2  -5   9        143.01        140.88         4.34 o                         
  -1  -5   9        125.00        113.35         3.30 o                         
   0  -5   9         10.51          7.23         1.11 o                         
   1  -5   9       2579.28       2590.71        62.75 o                         
   2  -5   9        118.24        107.12         3.81 o                         
   3  -5   9        333.07        333.95         9.18 o                         
   4  -5   9         21.24         16.00         4.11 o                         
   5  -5   9         39.49         45.76         3.36 o                         
   6  -5   9        146.67        132.38         8.18 o                         
 -10  -4   9         83.70         77.20         9.44 o                         
  -9  -4   9         33.19         35.09         3.38 o                         
  -8  -4   9          1.86          1.29         1.99 o                         
  -7  -4   9         23.20         24.07         2.39 o                         
  -6  -4   9         90.19         80.20         5.11 o                         
  -5  -4   9         48.86         53.34         3.31 o                         
  -4  -4   9          5.55          5.46         1.36 o                         
  -3  -4   9         60.68         58.52         2.70 o                         
  -2  -4   9        274.47        274.90         6.93 o                         
  -1  -4   9         36.01         45.47         1.98 o                         
   0  -4   9         56.29         65.57         2.61 o                         
   1  -4   9        228.17        234.52         7.62 o                         
   2  -4   9        392.42        418.64        12.77 o                         
   3  -4   9        207.77        219.55         9.27 o                         
   4  -4   9         31.86         38.23         2.83 o                         
   5  -4   9        194.00        173.11         6.61 o                         
   6  -4   9         39.37         41.64         3.01 o                         
 -11  -3   9        347.15        334.75        13.47 o                         
 -10  -3   9         25.35         26.93         4.31 o                         
  -9  -3   9         45.51         41.45         3.28 o                         
  -8  -3   9        129.05        139.27         6.53 o                         
  -7  -3   9        323.00        341.35         8.84 o                         
  -6  -3   9         30.37         31.39         2.39 o                         
  -5  -3   9         12.83         11.95         1.54 o                         
  -4  -3   9         20.34         16.79         1.93 o                         
  -3  -3   9          1.69          2.07         0.96 o                         
  -2  -3   9        481.56        513.63        13.30 o                         
  -1  -3   9        130.61        123.03         3.48 o                         
   0  -3   9        109.49        117.46         4.25 o                         
   1  -3   9         14.94         12.54         1.48 o                         
   2  -3   9          4.76          4.34         2.06 o                         
   3  -3   9         32.80         27.05         3.86 o                         
   4  -3   9         49.56         30.70         2.34 o                         
   5  -3   9         94.82         93.61         4.31 o                         
   6  -3   9        126.85        125.69         6.23 o                         
 -11  -2   9        204.69        200.96        14.27 o                         
 -10  -2   9          0.22          0.00         2.83 o                         
  -9  -2   9         33.10         38.18         3.12 o                         
  -8  -2   9        913.85        944.13        28.25 o                         
  -7  -2   9        141.90        140.04         5.33 o                         
  -6  -2   9         25.76         24.81         1.85 o                         
  -5  -2   9         23.74         23.20         1.71 o                         
  -4  -2   9        294.67        281.74         7.93 o                         
  -3  -2   9         39.52         42.57         2.73 o                         
  -2  -2   9        286.56        292.73        12.51 o                         
  -1  -2   9         11.73         13.68         1.36 o                         
   0  -2   9        823.47        872.97        24.75 o                         
   1  -2   9        693.90        757.96        26.55 o                         
   2  -2   9          0.19          0.67         1.30 o                         
   3  -2   9         12.42         15.60         1.64 o                         
   4  -2   9          0.03          2.49         2.01 o                         
   5  -2   9          0.47          0.00         4.70 o                         
   6  -2   9         98.07         94.48         7.03 o                         
 -12  -1   9         36.44         43.99         6.15 o                         
 -11  -1   9         28.56         31.22         3.64 o                         
 -10  -1   9          6.16          2.44         2.43 o                         
  -9  -1   9          0.19          0.00         3.42 o                         
  -8  -1   9        638.13        655.85        17.59 o                         
  -7  -1   9        192.20        189.21        10.45 o                         
  -6  -1   9        112.72        108.17         3.80 o                         
  -5  -1   9        323.96        348.27         9.73 o                         
  -4  -1   9        312.55        323.61         9.17 o                         
  -3  -1   9        555.15        565.47        14.63 o                         
  -2  -1   9         18.88         18.75         1.27 o                         
  -1  -1   9          0.12          0.58         0.77 o                         
   0  -1   9         88.06         92.55         3.91 o                         
   1  -1   9         26.53         37.06         2.06 o                         
   2  -1   9          2.67          7.11         1.03 o                         
   3  -1   9        138.51        109.84         5.20 o                         
   4  -1   9         21.49         12.48         2.48 o                         
   5  -1   9         34.42         36.15         3.29 o                         
   6  -1   9        245.56        278.56        13.32 o                         
 -12   0   9          0.03          4.01         3.91 o                         
 -11   0   9        144.16        148.88         7.50 o                         
 -10   0   9         42.41         48.19         3.71 o                         
  -9   0   9       1031.34       1100.77        28.33 o                         
  -8   0   9        775.18        825.34        22.94 o                         
  -7   0   9        262.93        261.45        13.05 o                         
  -6   0   9          2.85         11.23         3.37 o                         
  -5   0   9         29.61         28.91         1.92 o                         
  -4   0   9         40.36         44.47         2.13 o                         
  -3   0   9        260.39        263.47         6.63 o                         
  -2   0   9         91.92         93.87         5.93 o                         
  -1   0   9        100.01        117.55         4.45 o                         
   0   0   9          2.23          9.80         1.27 o                         
   1   0   9        245.40        258.80         8.55 o                         
   2   0   9          5.18          5.11         1.40 o                         
   3   0   9         86.59         76.38         4.63 o                         
   4   0   9        277.29        300.40        10.48 o                         
   5   0   9        191.64        185.42         8.19 o                         
 -12   1   9          4.65          0.27         3.76 o                         
 -11   1   9        110.09        101.05         6.55 o                         
 -10   1   9         39.23         33.66         3.48 o                         
  -9   1   9        520.00        510.78        16.66 o                         
  -8   1   9        457.04        474.30        15.57 o                         
  -7   1   9       1051.63       1027.79        36.54 o                         
  -6   1   9        599.39        563.15        25.83 o                         
  -5   1   9        309.38        363.25         9.69 o                         
  -4   1   9        764.11        806.02        20.75 o                         
  -3   1   9         21.17         24.75         2.18 o                         
  -2   1   9          0.11          0.00         2.09 o                         
  -1   1   9        112.80        108.42         6.29 o                         
   0   1   9         82.03         71.81         3.52 o                         
   1   1   9        148.51        124.00         5.03 o                         
   2   1   9        160.98        129.97         5.49 o                         
   3   1   9          5.38          6.34         2.29 o                         
   4   1   9          5.05          3.14         2.64 o                         
   5   1   9        385.07        424.41        18.09 o                         
 -12   2   9         55.18         57.92         4.96 o                         
 -11   2   9          1.20          0.26         3.70 o                         
 -10   2   9          3.63          0.61         4.02 o                         
  -9   2   9          0.28          0.00         3.51 o                         
  -8   2   9          1.20          2.75         2.83 o                         
  -7   2   9         63.24         60.75         5.10 o                         
  -6   2   9        183.73        200.64        14.56 o                         
  -5   2   9         10.24         12.65         2.82 o                         
  -4   2   9        109.78        102.39         4.34 o                         
  -3   2   9         65.03         57.27         2.88 o                         
  -2   2   9         48.83         44.68         4.54 o                         
  -1   2   9         13.86         16.07         3.21 o                         
   0   2   9         86.72         82.63         3.78 o                         
   1   2   9          0.64          0.00         1.28 o                         
   2   2   9         10.39         12.80         1.88 o                         
   3   2   9          3.26          1.29         2.00 o                         
   4   2   9        140.20        142.07         5.86 o                         
 -12   3   9        395.37        395.19        12.35 o                         
 -11   3   9         41.95         49.26         4.41 o                         
 -10   3   9        525.20        534.46        15.03 o                         
  -9   3   9        248.34        264.03         8.82 o                         
  -8   3   9          8.96          8.47         2.00 o                         
  -7   3   9         10.98          9.38         1.69 o                         
  -6   3   9       1281.80       1326.72        33.46 o                         
  -5   3   9          5.50          0.00         3.27 o                         
  -4   3   9        332.96        344.67        10.02 o                         
  -3   3   9        148.77        156.08         5.17 o                         
  -2   3   9         21.98         22.63         3.95 o                         
  -1   3   9        436.46        439.09        23.15 o                         
   0   3   9         33.26         35.71         2.35 o                         
   1   3   9         13.64          6.81         2.04 o                         
   2   3   9         74.84         82.14         7.96 o                         
   3   3   9          0.34          2.18         2.35 o                         
 -12   4   9        187.61        182.54         9.83 o                         
 -11   4   9         73.02         71.01         4.69 o                         
 -10   4   9          9.19         11.39         2.23 o                         
  -9   4   9         24.01         26.21         2.72 o                         
  -8   4   9         17.72         19.76         2.64 o                         
  -7   4   9          8.57          7.91         2.03 o                         
  -6   4   9         42.80         36.64         3.38 o                         
  -5   4   9         42.40         34.80         3.86 o                         
  -4   4   9         86.41         93.12         5.14 o                         
  -3   4   9        248.82        243.28         6.65 o                         
  -2   4   9         11.32          8.00         3.58 o                         
  -1   4   9         76.39         71.68         5.21 o                         
   0   4   9         14.50         16.56         3.30 o                         
   1   4   9          1.15          2.05         1.40 o                         
   2   4   9          0.44          0.00         2.82 o                         
   3   4   9         15.04         21.85         3.26 o                         
 -12   5   9          1.11          7.94         3.02 o                         
 -11   5   9          9.07         11.34         3.03 o                         
 -10   5   9          0.26          0.13         2.30 o                         
  -9   5   9          3.02          4.88         2.02 o                         
  -8   5   9          2.93          2.44         1.69 o                         
  -7   5   9        246.83        234.56         9.10 o                         
  -6   5   9        158.58        150.33        11.99 o                         
  -5   5   9       1212.38       1155.52        48.41 o                         
  -4   5   9       7197.42       7218.48       180.00 o                         
  -3   5   9        198.90        192.40         5.74 o                         
  -2   5   9        119.50        132.40        12.19 o                         
  -1   5   9         16.15         16.17         5.02 o                         
   0   5   9         24.31         23.94         2.41 o                         
   1   5   9          0.16          0.35         2.72 o                         
   2   5   9         26.98         26.18         2.52 o                         
 -12   6   9         21.86         21.12         3.19 o                         
 -11   6   9         27.80         21.30         3.27 o                         
 -10   6   9          2.11          4.39         2.41 o                         
  -9   6   9         32.81         34.13         4.14 o                         
  -8   6   9          7.56          5.01         1.75 o                         
  -7   6   9         47.50         38.10         2.71 o                         
  -6   6   9          0.01          3.33         2.93 o                         
  -5   6   9        530.14        516.26        21.86 o                         
  -4   6   9          8.01         13.91         2.91 o                         
  -3   6   9         51.38         58.51         5.68 o                         
  -2   6   9          1.09          4.12         3.88 o                         
  -1   6   9         36.84         41.08         4.75 o                         
   0   6   9         14.36         17.02         2.16 o                         
   1   6   9         58.27         56.81         3.54 o                         
 -12   7   9         99.48         99.07         5.64 o                         
 -11   7   9         45.27         43.27         3.93 o                         
 -10   7   9        253.46        253.81        11.79 o                         
  -9   7   9          0.45          4.35         2.85 o                         
  -8   7   9          6.81          2.01         2.09 o                         
  -7   7   9        174.69        174.06         6.33 o                         
  -6   7   9          6.73          4.24         3.45 o                         
  -5   7   9        396.43        393.20        14.55 o                         
  -4   7   9         41.79         41.73         3.81 o                         
  -3   7   9        239.71        226.38        14.33 o                         
  -2   7   9        115.85        116.40         8.69 o                         
  -1   7   9         70.30         74.84         5.79 o                         
   0   7   9        129.07        123.20         9.23 o                         
 -11   8   9         12.50         15.56         5.05 o                         
 -10   8   9        149.85        156.33         6.93 o                         
  -9   8   9          0.44          0.00         2.86 o                         
  -8   8   9        106.72        119.99         5.63 o                         
  -7   8   9          5.64          3.48         3.93 o                         
  -6   8   9          0.40          0.00         3.69 o                         
  -5   8   9        328.00        309.78         9.94 o                         
  -4   8   9         46.33         50.48         4.10 o                         
  -3   8   9         22.65         13.85         3.79 o                         
  -2   8   9          1.14          3.25         4.31 o                         
  -1   8   9        120.69        134.54         8.59 o                         
 -10   9   9         13.98         17.48         3.52 o                         
  -9   9   9          5.73          4.53         3.85 o                         
  -8   9   9         45.82         45.32         4.01 o                         
  -7   9   9         18.19         19.10         4.67 o                         
  -6   9   9         11.21         13.17         3.72 o                         
  -5   9   9        300.41        307.02        10.37 o                         
  -4   9   9         64.52         70.87         4.97 o                         
  -3   9   9         58.22         79.64         9.68 o                         
  -9  10   9        115.80        150.27         7.62 o                         
  -8  10   9         20.50         35.76         5.73 o                         
  -7  10   9         40.48         42.78        12.02 o                         
  -6  10   9         62.71         71.03         6.45 o                         
  -5  10   9          0.01          0.08         4.75 o                         
   0 -12  10         89.90         89.66         8.08 o                         
   1 -12  10        155.87        173.08         9.21 o                         
  -3 -11  10        139.30        155.01        19.23 o                         
  -2 -11  10        108.92        119.33         7.99 o                         
  -1 -11  10         61.59         63.21         4.53 o                         
   0 -11  10          2.21          3.13         2.61 o                         
   1 -11  10         43.42         33.48         3.26 o                         
   2 -11  10          2.65          4.94         2.64 o                         
   3 -11  10        121.37        139.72         6.19 o                         
  -4 -10  10          0.28          0.28         3.72 o                         
  -3 -10  10        161.16        146.71        10.10 o                         
  -2 -10  10         20.98         23.86         3.23 o                         
  -1 -10  10         10.17         12.07         3.87 o                         
   0 -10  10          2.19         10.17         2.40 o                         
   1 -10  10          2.41         11.27         2.43 o                         
   2 -10  10          0.62          2.04         2.33 o                         
   3 -10  10         10.09         11.19         2.06 o                         
   4 -10  10         14.10         12.17         3.09 o                         
  -5  -9  10          0.00          0.28         6.61 o                         
  -4  -9  10          7.93          8.71         2.83 o                         
  -3  -9  10        178.01        145.97         6.51 o                         
  -2  -9  10         37.51         30.55         3.79 o                         
  -1  -9  10         82.75         76.77         4.66 o                         
   0  -9  10          2.59          3.38         2.86 o                         
   1  -9  10        219.94        231.91         8.31 o                         
   2  -9  10         12.10         12.10         1.88 o                         
   3  -9  10        105.94        119.12         5.13 o                         
   4  -9  10         75.94         82.94         4.15 o                         
   5  -9  10         28.53         32.66         4.21 o                         
  -7  -8  10          0.55          1.03         8.74 o                         
  -6  -8  10          0.50          2.74         3.44 o                         
  -5  -8  10         25.17         25.61         3.67 o                         
  -4  -8  10         26.17         22.57         2.82 o                         
  -3  -8  10        215.65        198.36         7.12 o                         
  -2  -8  10         22.16         17.68         2.39 o                         
  -1  -8  10         40.73         36.06         2.52 o                         
   0  -8  10        386.73        360.71         8.50 o                         
   1  -8  10        225.92        213.29         5.65 o                         
   2  -8  10         54.67         51.80         2.95 o                         
   3  -8  10          0.46          0.78         2.60 o                         
   4  -8  10         11.78          8.35         1.99 o                         
   5  -8  10          5.55          6.49         3.24 o                         
  -8  -7  10         46.57         44.01         7.97 o                         
  -7  -7  10         32.53         21.50         3.52 o                         
  -6  -7  10          6.39          3.28         3.25 o                         
  -5  -7  10         45.96         45.71         3.72 o                         
  -4  -7  10        242.17        229.92         9.94 o                         
  -3  -7  10        171.80        152.52         5.77 o                         
  -2  -7  10         92.41         91.32         3.91 o                         
  -1  -7  10        176.79        165.55         4.70 o                         
   0  -7  10         29.19         33.32         2.91 o                         
   1  -7  10        104.54        108.81         3.52 o                         
   2  -7  10         14.03         16.46         1.86 o                         
   3  -7  10         33.08         24.74         2.76 o                         
   4  -7  10         14.48         14.29         2.05 o                         
   5  -7  10         85.90         84.65         7.40 o                         
  -9  -6  10        320.37        316.36        17.23 o                         
  -8  -6  10         80.97         70.65         4.66 o                         
  -7  -6  10          0.02          0.00         2.90 o                         
  -6  -6  10         91.28         87.50         7.81 o                         
  -5  -6  10         59.89         52.82         3.59 o                         
  -4  -6  10        253.46        274.43         8.40 o                         
  -3  -6  10        427.27        427.94        10.64 o                         
  -2  -6  10        121.77        138.25         6.68 o                         
  -1  -6  10         26.93         29.38         2.43 o                         
   0  -6  10        119.90        109.46         4.10 o                         
   1  -6  10        648.46        633.87        16.32 o                         
   2  -6  10        376.75        359.56         9.95 o                         
   3  -6  10          7.81          7.29         1.69 o                         
   4  -6  10        133.52        147.29         5.95 o                         
   5  -6  10          9.76         15.97         1.81 o                         
   6  -6  10         13.97          7.76         3.95 o                         
  -9  -5  10         16.10         17.72         4.09 o                         
  -8  -5  10          3.70          4.39         2.44 o                         
  -7  -5  10         22.99         26.02         2.86 o                         
  -6  -5  10          8.09          9.58         2.21 o                         
  -5  -5  10          0.03          1.20         1.68 o                         
  -4  -5  10          0.48          3.58         1.75 o                         
  -3  -5  10          3.34          3.50         1.35 o                         
  -2  -5  10        613.91        637.66        14.81 o                         
  -1  -5  10        269.94        283.39         6.54 o                         
   0  -5  10         48.56         58.85         2.36 o                         
   1  -5  10          5.41          4.07         1.34 o                         
   2  -5  10        333.52        317.14         8.86 o                         
   3  -5  10         60.68         62.29         3.85 o                         
   4  -5  10         17.85         17.18         3.08 o                         
   5  -5  10         38.52         26.82         2.93 o                         
 -10  -4  10        126.50        111.97        17.49 o                         
  -9  -4  10         39.91         37.21         3.17 o                         
  -8  -4  10          5.42          5.55         2.16 o                         
  -7  -4  10          0.04          0.58         1.87 o                         
  -6  -4  10          3.01          2.05         1.66 o                         
  -5  -4  10         19.28         24.86         2.15 o                         
  -4  -4  10          4.43          5.62         1.51 o                         
  -3  -4  10          6.04          5.14         1.26 o                         
  -2  -4  10          0.32          4.39         1.36 o                         
  -1  -4  10          4.48          6.81         1.05 o                         
   0  -4  10         69.62         65.55         3.36 o                         
   1  -4  10        213.02        205.95         7.59 o                         
   2  -4  10        156.74        137.25         6.55 o                         
   3  -4  10        137.68        145.95         7.09 o                         
   4  -4  10         15.81         15.23         3.10 o                         
   5  -4  10          5.76          3.56         2.23 o                         
 -11  -3  10         57.15         56.72         7.29 o                         
 -10  -3  10          0.43          0.00         2.95 o                         
  -9  -3  10         34.01         31.21         3.26 o                         
  -8  -3  10         19.48         17.29         2.17 o                         
  -7  -3  10         14.71         15.77         2.03 o                         
  -6  -3  10          7.22         12.30         1.73 o                         
  -5  -3  10         34.81         25.34         2.32 o                         
  -4  -3  10          2.26          0.76         1.17 o                         
  -3  -3  10         38.65         37.42         2.39 o                         
  -2  -3  10       1033.99       1064.86        26.42 o                         
  -1  -3  10        588.14        578.31        17.41 o                         
   0  -3  10          8.43         10.44         1.36 o                         
   1  -3  10          9.67          6.06         1.61 o                         
   2  -3  10         59.46         50.42         5.14 o                         
   3  -3  10         38.60         29.96         2.82 o                         
   4  -3  10          8.40         11.57         2.06 o                         
   5  -3  10         32.81         44.29         3.28 o                         
 -11  -2  10          2.27          1.78         3.94 o                         
 -10  -2  10          9.56         12.28         4.68 o                         
  -9  -2  10          8.65          8.75         2.52 o                         
  -8  -2  10         66.33         72.01         4.83 o                         
  -7  -2  10         66.75         63.50         4.14 o                         
  -6  -2  10         38.32         35.35         2.34 o                         
  -5  -2  10         25.90         25.66         1.81 o                         
  -4  -2  10        613.40        594.42        16.67 o                         
  -3  -2  10          0.12          0.40         1.56 o                         
  -2  -2  10         64.27         64.03         2.92 o                         
  -1  -2  10         51.55         56.37         2.88 o                         
   0  -2  10        190.13        189.18         6.62 o                         
   1  -2  10         38.60         48.08         6.85 o                         
   2  -2  10         40.50         38.90         2.93 o                         
   3  -2  10          0.24          0.38         1.93 o                         
   4  -2  10         76.51         80.74         3.91 o                         
   5  -2  10        270.41        287.12        10.67 o                         
 -11  -1  10        249.37        249.78         9.43 o                         
 -10  -1  10        438.67        447.51        15.22 o                         
  -9  -1  10       1711.45       1677.80        42.16 o                         
  -8  -1  10       1346.06       1398.26        35.35 o                         
  -7  -1  10        428.13        439.56        10.99 o                         
  -6  -1  10          9.11          8.97         1.56 o                         
  -5  -1  10        256.81        258.91         7.77 o                         
  -4  -1  10         14.39         13.89         1.52 o                         
  -3  -1  10        294.67        282.74         8.01 o                         
  -2  -1  10         41.33         47.13         2.99 o                         
  -1  -1  10         65.53         63.84         4.11 o                         
   0  -1  10        623.75        611.63        18.35 o                         
   1  -1  10        202.87        150.83         5.74 o                         
   2  -1  10         60.73         87.59         5.76 o                         
   3  -1  10          0.21          0.13         1.98 o                         
   4  -1  10          7.22          2.84         2.62 o                         
   5  -1  10        369.84        347.85        12.35 o                         
 -12   0  10         11.50         22.36         4.91 o                         
 -11   0  10          4.34          3.62         3.08 o                         
 -10   0  10         56.67         62.13         5.05 o                         
  -9   0  10         73.01         67.86         6.17 o                         
  -8   0  10         43.77         49.47         3.86 o                         
  -7   0  10         18.02         15.72         2.23 o                         
  -6   0  10          0.61          1.16         1.50 o                         
  -5   0  10        133.67        135.77         4.44 o                         
  -4   0  10         91.04         89.71         3.21 o                         
  -3   0  10         15.60         19.24         1.42 o                         
  -2   0  10          3.77          4.94         2.57 o                         
  -1   0  10         10.80         13.50         1.38 o                         
   0   0  10          8.15          8.54         1.62 o                         
   1   0  10        159.59        157.96         5.96 o                         
   2   0  10        104.13         90.44         4.07 o                         
   3   0  10         96.23         97.14         5.34 o                         
   4   0  10         79.37         71.53         8.37 o                         
 -12   1  10        126.11        120.19         8.01 o                         
 -11   1  10          5.71          6.53         3.45 o                         
 -10   1  10        145.20        142.92         7.62 o                         
  -9   1  10          0.00          0.00         2.48 o                         
  -8   1  10        214.93        221.86         7.79 o                         
  -7   1  10        161.39        171.22         6.66 o                         
  -6   1  10        999.56        980.49        22.42 o                         
  -5   1  10          0.64          0.00         1.04 o                         
  -4   1  10          2.37          2.19         1.54 o                         
  -3   1  10        297.80        277.70         8.06 o                         
  -2   1  10         38.94         39.40         8.74 o                         
  -1   1  10         75.48         65.99         5.80 o                         
   0   1  10        328.48        294.78         9.78 o                         
   1   1  10        158.02        148.47         5.87 o                         
   2   1  10         37.66         35.98         2.71 o                         
   3   1  10         18.58          8.33         3.73 o                         
   4   1  10          0.03          0.00         2.79 o                         
 -12   2  10         23.81         22.95         4.53 o                         
 -11   2  10         23.75         27.37         4.07 o                         
 -10   2  10        114.54        123.75         8.54 o                         
  -9   2  10          0.00          0.25         2.77 o                         
  -8   2  10         12.73         16.38         3.63 o                         
  -7   2  10         84.84        101.86         7.20 o                         
  -6   2  10        171.14        174.66         4.71 o                         
  -5   2  10         89.26        102.88         4.80 o                         
  -4   2  10         24.95         26.55         2.24 o                         
  -3   2  10          0.02          2.76         2.84 o                         
  -2   2  10        183.81        166.11        13.89 o                         
  -1   2  10         10.33         16.54         3.42 o                         
   0   2  10          6.72          4.50         3.58 o                         
   1   2  10         62.67         60.70         3.34 o                         
   2   2  10         16.41         15.84         2.52 o                         
   3   2  10         20.55         21.18         4.27 o                         
 -12   3  10          9.88         10.56         4.35 o                         
 -11   3  10         73.19         77.06         4.71 o                         
 -10   3  10         72.09         74.89         5.41 o                         
  -9   3  10        177.45        184.11        11.14 o                         
  -8   3  10         96.15         80.56         4.40 o                         
  -7   3  10         55.28         56.39         4.53 o                         
  -6   3  10        319.82        329.74        22.17 o                         
  -5   3  10          9.97          9.87         2.16 o                         
  -4   3  10        498.25        480.27        22.12 o                         
  -3   3  10          0.13          6.48         3.58 o                         
  -2   3  10          8.95          5.04         3.42 o                         
  -1   3  10        168.76        157.35        10.01 o                         
   0   3  10         18.27         21.98         3.85 o                         
   1   3  10          2.95          1.63         1.72 o                         
   2   3  10          1.10         10.58         2.38 o                         
 -12   4  10          9.98          4.24         3.24 o                         
 -11   4  10          0.31          0.00         2.36 o                         
 -10   4  10          0.83          5.18         2.74 o                         
  -9   4  10         14.42         11.47         2.94 o                         
  -8   4  10         16.80         19.84         3.18 o                         
  -7   4  10        170.55        171.44         6.33 o                         
  -6   4  10         76.86         80.08         6.30 o                         
  -5   4  10         81.40         96.59         6.60 o                         
  -4   4  10        170.75        168.88         6.02 o                         
  -3   4  10        128.85        134.00        10.16 o                         
  -2   4  10        596.10        626.95        25.26 o                         
  -1   4  10         40.00         32.79         4.18 o                         
   0   4  10        136.59        135.61         8.41 o                         
   1   4  10         15.10         15.17         3.01 o                         
   2   4  10        130.82        127.16         5.11 o                         
 -12   5  10          5.34          2.92         4.57 o                         
 -11   5  10        139.65        141.58        15.12 o                         
 -10   5  10          1.69          0.00         3.34 o                         
  -9   5  10        327.44        260.47         9.48 o                         
  -8   5  10        703.53        644.56        16.17 o                         
  -7   5  10        121.32         92.74         6.02 o                         
  -6   5  10         16.12         17.79         3.22 o                         
  -5   5  10       1109.33       1101.33        34.99 o                         
  -4   5  10         85.80         83.17         4.08 o                         
  -3   5  10        333.67        343.85        25.72 o                         
  -2   5  10         39.85         29.64         4.06 o                         
  -1   5  10          0.22          1.45         3.68 o                         
   0   5  10         38.17         31.40         4.65 o                         
   1   5  10         37.60         32.93         2.30 o                         
 -12   6  10          0.89          0.00         3.53 o                         
 -11   6  10          2.26          0.00         3.40 o                         
 -10   6  10          1.42          0.52         2.68 o                         
  -9   6  10          4.59          8.08         2.20 o                         
  -8   6  10          0.25          1.26         2.81 o                         
  -7   6  10          0.15          0.00         3.60 o                         
  -6   6  10          0.42          0.37         3.63 o                         
  -5   6  10         57.96         65.22         4.90 o                         
  -4   6  10        299.89        280.32         8.10 o                         
  -3   6  10         41.92         51.78         4.58 o                         
  -2   6  10         64.57         64.64         5.97 o                         
  -1   6  10          0.71          0.00         5.00 o                         
   0   6  10         78.44         88.61         7.68 o                         
 -11   7  10         20.84         15.00         5.47 o                         
 -10   7  10         28.90         38.38         5.12 o                         
  -9   7  10          0.01          0.00         2.22 o                         
  -8   7  10        110.69        117.25         7.68 o                         
  -7   7  10         16.45         16.18         4.17 o                         
  -6   7  10         50.60         44.10         4.52 o                         
  -5   7  10        327.88        312.21        15.51 o                         
  -4   7  10        770.77        739.89        16.42 o                         
  -3   7  10         12.56         10.41         4.90 o                         
  -2   7  10        188.81        181.32         9.42 o                         
  -1   7  10         64.07         76.75         9.43 o                         
 -10   8  10         17.70         21.19         3.50 o                         
  -9   8  10         27.88         20.11         4.84 o                         
  -8   8  10         22.42         23.12         5.94 o                         
  -7   8  10        167.34        167.15        11.95 o                         
  -6   8  10        176.18        168.49         9.29 o                         
  -5   8  10         12.05         24.99         3.61 o                         
  -4   8  10         50.24         59.16         5.67 o                         
  -3   8  10         29.60         27.66         5.49 o                         
  -9   9  10         26.41         34.39         3.71 o                         
  -8   9  10         23.76         17.80         7.45 o                         
  -7   9  10         90.93         89.76        11.36 o                         
  -6   9  10         16.62         14.73         4.36 o                         
  -5   9  10          6.21          7.41         3.84 o                         
  -2 -11  11          0.37          1.44         4.60 o                         
  -1 -11  11        111.41        131.96         9.63 o                         
   0 -11  11          6.54          4.77         3.13 o                         
   1 -11  11        116.90        128.93         6.31 o                         
   2 -11  11          1.00          3.95         2.95 o                         
  -4 -10  11          0.02          2.03         4.38 o                         
  -3 -10  11         16.23         31.70         6.83 o                         
  -2 -10  11          0.39          0.53         2.83 o                         
  -1 -10  11         18.06         15.53         4.35 o                         
   0 -10  11         62.38         58.65         3.64 o                         
   1 -10  11         99.02        104.79         4.72 o                         
   2 -10  11         22.30         28.70         2.56 o                         
   3 -10  11          1.86          2.63         2.89 o                         
  -5  -9  11         99.02         89.57        10.20 o                         
  -4  -9  11        204.53        189.81        12.40 o                         
  -3  -9  11         25.49         20.69         3.08 o                         
  -2  -9  11         31.66         26.14         3.86 o                         
  -1  -9  11          4.85          3.94         2.06 o                         
   0  -9  11         53.37         55.17         3.09 o                         
   1  -9  11         64.83         62.35         4.20 o                         
   2  -9  11          0.46          0.06         1.92 o                         
   3  -9  11        188.67        182.88         7.31 o                         
   4  -9  11          0.12          4.22         2.61 o                         
  -7  -8  11          0.02          0.00         7.72 o                         
  -6  -8  11         25.11         29.35         3.95 o                         
  -5  -8  11         82.52         67.08         4.40 o                         
  -4  -8  11        229.26        218.65         7.29 o                         
  -3  -8  11        136.02        140.50         5.57 o                         
  -2  -8  11          0.34          0.14         2.61 o                         
  -1  -8  11         20.72         15.27         2.02 o                         
   0  -8  11          0.36          3.79         2.34 o                         
   1  -8  11         39.09         40.48         2.34 o                         
   2  -8  11         55.31         68.46         4.61 o                         
   3  -8  11         82.32         87.02         4.70 o                         
   4  -8  11         12.16         10.18         3.15 o                         
  -8  -7  11         22.98         22.63        10.29 o                         
  -7  -7  11         10.73          6.85         3.43 o                         
  -6  -7  11          0.33          2.15         3.12 o                         
  -5  -7  11        195.18        192.44         9.82 o                         
  -4  -7  11        171.68        153.73         6.26 o                         
  -3  -7  11          8.77          9.01         2.27 o                         
  -2  -7  11        154.54        158.44         5.58 o                         
  -1  -7  11        172.75        159.04         4.78 o                         
   0  -7  11         11.94          8.03         1.60 o                         
   1  -7  11         35.17         31.96         2.94 o                         
   2  -7  11         41.35         45.13         4.86 o                         
   3  -7  11         11.00         15.17         2.17 o                         
   4  -7  11          0.22          1.82         2.34 o                         
  -8  -6  11        268.26        269.19        14.94 o                         
  -7  -6  11        155.40        171.57         9.14 o                         
  -6  -6  11          0.71          0.00         2.37 o                         
  -5  -6  11         16.76         16.93         2.55 o                         
  -4  -6  11         49.52         36.80         3.10 o                         
  -3  -6  11        162.74        163.87         5.47 o                         
  -2  -6  11        102.39         96.26         3.99 o                         
  -1  -6  11         29.86         25.32         1.87 o                         
   0  -6  11         10.40         13.76         1.51 o                         
   1  -6  11          0.13          1.56         1.60 o                         
   2  -6  11          8.33          9.67         2.41 o                         
   3  -6  11          1.05          1.63         1.86 o                         
   4  -6  11          8.02         12.28         3.09 o                         
  -9  -5  11          5.58          4.67         4.27 o                         
  -8  -5  11          9.39          9.13         2.77 o                         
  -7  -5  11         31.94         25.66         2.88 o                         
  -6  -5  11         11.74         12.20         2.52 o                         
  -5  -5  11        108.17        108.62         4.93 o                         
  -4  -5  11          5.76          3.96         1.84 o                         
  -3  -5  11          0.65          0.14         1.41 o                         
  -2  -5  11        499.97        481.58        11.58 o                         
  -1  -5  11       2244.54       2263.91        45.04 o                         
   0  -5  11          0.36          0.21         1.40 o                         
   1  -5  11          4.81          7.07         1.87 o                         
   2  -5  11         53.11         54.25         3.12 o                         
   3  -5  11        134.82        141.71         5.89 o                         
   4  -5  11          3.28         10.29         2.76 o                         
 -10  -4  11         20.84         12.98         4.73 o                         
  -9  -4  11         27.59         25.64         3.21 o                         
  -8  -4  11        168.05        162.88         6.29 o                         
  -7  -4  11          0.06          0.00         1.97 o                         
  -6  -4  11         14.36         11.84         2.15 o                         
  -5  -4  11         14.42         15.68         2.23 o                         
  -4  -4  11        122.27        133.14         5.02 o                         
  -3  -4  11        116.03        111.80         4.45 o                         
  -2  -4  11        137.51        150.59         4.57 o                         
  -1  -4  11         45.32         49.24         2.81 o                         
   0  -4  11        276.07        277.77         9.00 o                         
   1  -4  11         44.34         45.08         3.16 o                         
   2  -4  11          5.33          8.23         2.55 o                         
   3  -4  11          0.19          8.23         2.55 o                         
   4  -4  11         78.24         77.75         4.60 o                         
 -10  -3  11         99.23         98.52         6.00 o                         
  -9  -3  11         29.94         33.44         3.14 o                         
  -8  -3  11         17.11         19.11         2.58 o                         
  -7  -3  11          0.83          0.00         1.83 o                         
  -6  -3  11         31.57         28.84         2.25 o                         
  -5  -3  11         17.58         21.27         2.12 o                         
  -4  -3  11        645.03        666.51        17.27 o                         
  -3  -3  11        198.20        196.04         6.05 o                         
  -2  -3  11        524.28        511.76        15.24 o                         
  -1  -3  11         45.07         47.84         3.01 o                         
   0  -3  11         25.86         22.03         2.52 o                         
   1  -3  11         18.64         13.38         2.18 o                         
   2  -3  11         33.37         40.35         3.32 o                         
   3  -3  11         10.64          6.17         2.24 o                         
   4  -3  11        119.60        123.74         5.32 o                         
 -11  -2  11         60.83         67.43        11.83 o                         
 -10  -2  11        179.25        178.53         8.38 o                         
  -9  -2  11        444.88        449.48        11.89 o                         
  -8  -2  11        570.56        582.48        14.79 o                         
  -7  -2  11          8.29          9.36         2.27 o                         
  -6  -2  11          0.26          0.39         1.86 o                         
  -5  -2  11         23.45         23.53         1.90 o                         
  -4  -2  11         49.26         57.65         3.32 o                         
  -3  -2  11        104.00        106.73         4.25 o                         
  -2  -2  11         13.82         17.86         2.34 o                         
  -1  -2  11        176.70        174.11         6.19 o                         
   0  -2  11         16.53         16.46         2.37 o                         
   1  -2  11         12.17         17.72         2.60 o                         
   2  -2  11          9.17         10.96         2.11 o                         
   3  -2  11         99.19        108.86         4.59 o                         
   4  -2  11         34.16         33.28         2.87 o                         
 -11  -1  11         29.29         23.68         4.41 o                         
 -10  -1  11         81.85         69.07         4.92 o                         
  -9  -1  11        233.22        251.91        15.28 o                         
  -8  -1  11        384.49        377.96        10.02 o                         
  -7  -1  11        218.51        226.33         7.25 o                         
  -6  -1  11          1.64          1.44         1.42 o                         
  -5  -1  11          0.50          0.23         2.15 o                         
  -4  -1  11        552.59        555.40        14.78 o                         
  -3  -1  11       1114.85       1087.06        27.10 o                         
  -2  -1  11         69.42         81.27        10.29 o                         
  -1  -1  11         11.91          9.69         1.91 o                         
   0  -1  11        135.52         97.17         7.46 o                         
   1  -1  11        561.07        537.65        20.72 o                         
   2  -1  11        201.17        213.46        12.34 o                         
   3  -1  11          0.20          0.00         3.83 o                         
 -11   0  11          6.54          4.87         3.46 o                         
 -10   0  11         14.91         12.02         3.12 o                         
  -9   0  11         25.68         25.57         3.86 o                         
  -8   0  11          2.46          6.62         1.90 o                         
  -7   0  11         65.26         68.80         3.55 o                         
  -6   0  11         45.58         47.52         3.34 o                         
  -5   0  11         64.35         61.90         3.02 o                         
  -4   0  11        633.83        674.17        17.45 o                         
  -3   0  11          0.19          0.00         1.42 o                         
  -2   0  11         41.76         34.32         4.37 o                         
  -1   0  11          1.26          1.23         3.04 o                         
   0   0  11        116.57        119.18         9.18 o                         
   1   0  11          0.04          0.00         2.32 o                         
   2   0  11         43.89         52.70         4.83 o                         
   3   0  11         59.20         59.58         4.98 o                         
 -12   1  11         21.67         24.94         5.52 o                         
 -11   1  11        125.68        115.26         6.98 o                         
 -10   1  11        153.14        152.41         7.25 o                         
  -9   1  11        135.40        130.16         8.92 o                         
  -8   1  11          4.14          2.19         3.29 o                         
  -7   1  11         35.00         32.42         2.37 o                         
  -6   1  11          0.23          0.00         1.24 o                         
  -5   1  11        491.07        508.19        14.24 o                         
  -4   1  11         52.00         53.65         3.27 o                         
  -3   1  11        207.19        232.40        11.57 o                         
  -2   1  11         25.47         20.76         3.95 o                         
  -1   1  11        335.86        285.94        22.63 o                         
   0   1  11          0.60          0.00         5.40 o                         
   1   1  11          3.24          3.50         1.67 o                         
   2   1  11         32.45         26.42         3.49 o                         
   3   1  11        114.13        142.72         6.07 o                         
 -12   2  11          3.40          5.44         5.77 o                         
 -11   2  11          0.85          2.75         4.02 o                         
 -10   2  11         16.33         18.62         4.51 o                         
  -9   2  11          0.00          0.00         3.21 o                         
  -8   2  11         53.91         58.34         4.62 o                         
  -7   2  11         15.78         16.04         1.89 o                         
  -6   2  11          1.81          3.82         2.41 o                         
  -5   2  11         21.39         24.14         2.73 o                         
  -4   2  11          2.79          0.63         1.79 o                         
  -3   2  11         75.00         95.16        12.34 o                         
  -2   2  11         37.61         36.24         7.97 o                         
  -1   2  11         18.15         15.43         5.14 o                         
   0   2  11         74.34         75.45         7.29 o                         
   1   2  11         11.55         14.49         2.15 o                         
   2   2  11          1.74          0.00         2.75 o                         
 -12   3  11         80.21         85.64         6.08 o                         
 -11   3  11         81.71         75.47         5.79 o                         
 -10   3  11          2.93          3.97         3.00 o                         
  -9   3  11        910.61        831.63        22.80 o                         
  -8   3  11         88.42         76.09         5.11 o                         
  -7   3  11        270.19        279.17         9.66 o                         
  -6   3  11          1.77          1.30         2.46 o                         
  -5   3  11         34.04         44.48         3.86 o                         
  -4   3  11        377.94        375.69        10.73 o                         
  -3   3  11         75.38         66.87         8.23 o                         
  -2   3  11         16.23         12.54         5.14 o                         
  -1   3  11         39.46         32.76         5.42 o                         
   0   3  11        117.95        116.60        10.51 o                         
   1   3  11        129.04        108.96         7.51 o                         
 -12   4  11         13.50         11.57         3.71 o                         
 -11   4  11          0.90          3.34         2.74 o                         
 -10   4  11          0.02          4.39         2.92 o                         
  -9   4  11         11.00         13.08         4.54 o                         
  -8   4  11          6.40          7.24         1.89 o                         
  -7   4  11          3.71          3.36         5.52 o                         
  -6   4  11          1.21          2.95         3.49 o                         
  -5   4  11         50.73         53.92         5.47 o                         
  -4   4  11         76.53         78.37         8.74 o                         
  -3   4  11        133.57        133.87        10.32 o                         
  -2   4  11         87.67         75.80         7.40 o                         
  -1   4  11          6.83         13.10         4.11 o                         
   0   4  11         21.80         20.37         8.23 o                         
 -11   5  11          3.59         12.98         4.94 o                         
 -10   5  11        205.54        177.72         7.95 o                         
  -9   5  11          0.15          1.60         2.52 o                         
  -8   5  11        217.72        205.00        12.18 o                         
  -7   5  11          0.42          3.33         4.25 o                         
  -6   5  11        210.35        205.43        12.20 o                         
  -5   5  11         16.73         13.05         2.55 o                         
  -4   5  11         51.06         54.19        11.06 o                         
  -3   5  11        453.81        474.13        21.26 o                         
  -2   5  11        128.18        132.29        11.18 o                         
  -1   5  11        127.88        111.81         8.90 o                         
 -11   6  11         10.39          3.80         3.31 o                         
 -10   6  11         20.26         18.28         3.22 o                         
  -9   6  11          8.20          6.88         2.24 o                         
  -8   6  11          1.07          3.87         4.53 o                         
  -7   6  11         13.02         12.27         4.42 o                         
  -6   6  11          0.43          0.00         3.53 o                         
  -5   6  11         44.81         49.22         3.54 o                         
  -4   6  11        115.31        125.26        12.37 o                         
  -3   6  11          0.22          0.00         4.00 o                         
  -2   6  11         20.98         31.23         5.02 o                         
 -10   7  11         70.13         72.32         5.13 o                         
  -9   7  11         49.74         45.29         6.46 o                         
  -8   7  11         11.43         10.03         8.39 o                         
  -7   7  11       1011.82       1028.01        28.41 o                         
  -6   7  11        110.61        106.11         7.94 o                         
  -5   7  11        972.81        945.61        22.69 o                         
  -4   7  11          7.69          1.59         4.17 o                         
  -3   7  11          0.42          0.00         5.83 o                         
  -9   8  11         87.73         61.76         9.82 o                         
  -8   8  11         67.72         71.52         9.63 o                         
  -7   8  11         42.69         32.02         7.36 o                         
  -6   8  11          1.98          4.98         7.11 o                         
  -5   8  11          1.62          5.45         2.50 o                         
  -3 -10  12          5.43          2.55         3.32 o                         
  -2 -10  12          4.88          4.93         3.21 o                         
  -1 -10  12          0.36          0.00         2.95 o                         
   0 -10  12         72.01         63.59         3.66 o                         
   1 -10  12         56.26         52.94         3.37 o                         
  -5  -9  12         24.02         18.63         5.28 o                         
  -4  -9  12          0.01          0.00         5.49 o                         
  -3  -9  12        179.97        165.02         8.86 o                         
  -2  -9  12          7.12          6.13         2.70 o                         
  -1  -9  12         58.64         51.12         3.58 o                         
   0  -9  12        629.26        687.32        15.20 o                         
   1  -9  12        227.43        251.53         6.91 o                         
   2  -9  12         15.82          8.57         2.69 o                         
  -6  -8  12         39.67         43.90         5.48 o                         
  -5  -8  12          6.56          0.00         3.24 o                         
  -4  -8  12          0.06          0.00         2.66 o                         
  -3  -8  12          1.25          0.28         3.01 o                         
  -2  -8  12         10.61          9.51         2.65 o                         
  -1  -8  12          1.60          4.88         2.01 o                         
   0  -8  12        124.22        100.23         5.06 o                         
   1  -8  12        645.03        581.77        15.80 o                         
   2  -8  12        405.78        386.01        11.28 o                         
   3  -8  12         82.17         81.32         7.87 o                         
  -7  -7  12          0.33         13.01         4.77 o                         
  -6  -7  12        394.07        375.99        15.74 o                         
  -5  -7  12         43.66         45.56         4.68 o                         
  -4  -7  12         13.32         11.66         3.42 o                         
  -3  -7  12          2.99          5.08         2.00 o                         
  -2  -7  12         90.31         95.83         4.98 o                         
  -1  -7  12          2.51          1.54         1.71 o                         
   0  -7  12         53.70         54.59         3.30 o                         
   1  -7  12         38.57         36.56         2.90 o                         
   2  -7  12         58.58         69.22         3.84 o                         
   3  -7  12         81.23        102.05         5.05 o                         
  -8  -6  12         27.65         21.89         5.04 o                         
  -7  -6  12          4.47          1.96         3.20 o                         
  -6  -6  12         12.33         12.39         2.87 o                         
  -5  -6  12         25.47         21.37         2.88 o                         
  -4  -6  12          3.06          3.57         2.14 o                         
  -3  -6  12         88.41         83.43         4.04 o                         
  -2  -6  12          2.29          0.47         1.76 o                         
  -1  -6  12          2.54          3.36         1.50 o                         
   0  -6  12          0.21          1.74         2.45 o                         
   1  -6  12        207.46        192.67         6.54 o                         
   2  -6  12        317.20        316.80         9.18 o                         
   3  -6  12        116.34        114.78        12.35 o                         
  -9  -5  12         73.55         81.81         6.48 o                         
  -8  -5  12          0.44          0.00         3.46 o                         
  -7  -5  12         47.48         48.55         3.55 o                         
  -6  -5  12         61.25         55.80         3.95 o                         
  -5  -5  12         11.38         10.58         2.19 o                         
  -4  -5  12        308.80        307.92         9.31 o                         
  -3  -5  12        118.15        121.86         6.21 o                         
  -2  -5  12        106.84         99.42         4.09 o                         
  -1  -5  12         23.89         25.95         2.16 o                         
   0  -5  12         20.09         13.89         2.16 o                         
   1  -5  12         52.89         59.17         3.56 o                         
   2  -5  12          4.81         13.04         2.56 o                         
   3  -5  12        106.39        112.05         5.80 o                         
  -9  -4  12          0.16          0.00         3.84 o                         
  -8  -4  12        144.83        149.37         6.32 o                         
  -7  -4  12         53.58         47.92         3.90 o                         
  -6  -4  12         15.16         15.81         2.30 o                         
  -5  -4  12         15.67         23.55         2.62 o                         
  -4  -4  12         26.87         36.46         2.62 o                         
  -3  -4  12         25.42         23.44         2.21 o                         
  -2  -4  12         10.88         16.90         2.30 o                         
  -1  -4  12          0.96          0.68         1.51 o                         
   0  -4  12        210.57        212.30         7.41 o                         
   1  -4  12        177.46        206.02         9.27 o                         
   2  -4  12         79.21         78.76         6.29 o                         
   3  -4  12          5.68          6.36         3.20 o                         
 -10  -3  12          0.02          2.00         7.41 o                         
  -9  -3  12          0.54          0.00         2.79 o                         
  -8  -3  12         20.36         20.54         2.80 o                         
  -7  -3  12          7.46          6.89         2.19 o                         
  -6  -3  12         53.15         59.33         3.45 o                         
  -5  -3  12        283.57        303.53        12.32 o                         
  -4  -3  12       1611.12       1586.62        35.23 o                         
  -3  -3  12        187.65        203.57         7.72 o                         
  -2  -3  12         15.04         12.86         2.57 o                         
  -1  -3  12          6.53          2.34         1.73 o                         
   0  -3  12          0.88          0.00         2.34 o                         
   1  -3  12         66.88         69.00         4.56 o                         
   2  -3  12         27.53         27.92         2.94 o                         
   3  -3  12          4.38         11.36         2.97 o                         
 -10  -2  12          0.87          2.23         3.89 o                         
  -9  -2  12        125.91        143.31         6.22 o                         
  -8  -2  12        722.45        779.00        18.63 o                         
  -7  -2  12         75.27         81.76         5.25 o                         
  -6  -2  12         31.10         30.98         2.53 o                         
  -5  -2  12         22.90         27.77         2.36 o                         
  -4  -2  12         19.85         24.65         2.21 o                         
  -3  -2  12          7.03          8.56         1.57 o                         
  -2  -2  12          8.41         11.32         2.57 o                         
  -1  -2  12          2.64          2.51         3.60 o                         
   0  -2  12         25.67         18.13         2.80 o                         
   1  -2  12         57.76         55.31         9.00 o                         
   2  -2  12         63.95         66.13         6.17 o                         
   3  -2  12         53.64         45.99         6.35 o                         
 -11  -1  12         13.69          9.25         7.29 o                         
 -10  -1  12         61.78         47.89         4.26 o                         
  -9  -1  12          5.39          0.00         4.05 o                         
  -8  -1  12        400.63        387.42        19.43 o                         
  -7  -1  12        721.53        750.01        17.89 o                         
  -6  -1  12        927.21        994.31        25.79 o                         
  -5  -1  12        514.11        560.99        15.20 o                         
  -4  -1  12         19.95         21.28         3.39 o                         
  -3  -1  12        403.13        387.62        15.51 o                         
  -1  -1  12          4.64         10.80         6.69 o                         
   0  -1  12         15.30         29.03         2.89 o                         
   1  -1  12         38.35         49.74         8.23 o                         
   2  -1  12         10.29          6.30         2.79 o                         
 -11   0  12          3.01          0.00         6.66 o                         
 -10   0  12         35.15         36.09         3.95 o                         
  -9   0  12          2.80          4.01         2.95 o                         
  -8   0  12          6.11          8.94         2.08 o                         
  -7   0  12         85.74         84.29         4.42 o                         
  -6   0  12         26.52         31.56         2.45 o                         
  -5   0  12          0.58          2.43         1.35 o                         
  -4   0  12        114.71        124.55         5.89 o                         
  -3   0  12          0.00          3.60         4.11 o                         
  -2   0  12          0.57          0.00         4.54 o                         
  -1   0  12          6.21          8.70         3.89 o                         
   0   0  12         99.34        106.43         5.22 o                         
   1   0  12          9.16          6.60         2.17 o                         
   2   0  12          5.81         14.81         2.93 o                         
 -11   1  12          4.57          0.00         4.05 o                         
 -10   1  12        201.88        193.44         9.69 o                         
  -9   1  12         52.27         64.08         3.75 o                         
  -8   1  12        186.60        183.82         7.17 o                         
  -7   1  12          0.26          0.00         1.92 o                         
  -6   1  12        145.01        140.33        11.11 o                         
  -5   1  12          0.01          2.09         2.66 o                         
  -4   1  12          0.77          2.12         2.38 o                         
  -3   1  12        723.21        734.99        53.98 o                         
  -2   1  12        165.58        140.42        15.43 o                         
  -1   1  12         16.45         13.98         4.66 o                         
   0   1  12          6.05         14.99         4.75 o                         
   1   1  12         16.44         17.59         2.13 o                         
 -11   2  12          0.18          0.00         3.82 o                         
 -10   2  12         12.62         13.79         4.26 o                         
  -9   2  12         18.97         21.25         2.32 o                         
  -8   2  12          0.00          1.36         1.44 o                         
  -7   2  12         16.13         15.16         3.16 o                         
  -6   2  12         74.21         80.00         4.91 o                         
  -5   2  12        182.95        187.92         7.17 o                         
  -4   2  12        147.22        161.90        10.84 o                         
  -3   2  12         28.88         24.53         5.66 o                         
  -2   2  12         66.57         71.18         9.26 o                         
  -1   2  12         13.73         17.29         5.04 o                         
   0   2  12         31.64         29.71         7.49 o                         
   1   2  12         51.58         66.77         5.59 o                         
 -11   3  12        121.34        115.45         6.44 o                         
 -10   3  12         29.10         36.33         3.70 o                         
  -9   3  12        350.27        345.08         8.90 o                         
  -8   3  12         39.20         41.18         2.87 o                         
  -7   3  12         37.65         31.80         3.74 o                         
  -6   3  12          3.37          3.81         3.71 o                         
  -5   3  12        346.79        336.54        11.73 o                         
  -4   3  12       2121.37       2076.66       130.65 o                         
  -3   3  12        380.53        395.49        18.45 o                         
  -2   3  12        203.47        199.51        12.72 o                         
  -1   3  12         24.89         11.78         5.42 o                         
   0   3  12         88.04        124.79        18.26 o                         
 -11   4  12         13.94         15.00         3.51 o                         
 -10   4  12         59.65         61.66         6.38 o                         
  -9   4  12         74.10         59.35         5.57 o                         
  -8   4  12          2.29          9.04         7.45 o                         
  -7   4  12         93.30        107.52         7.42 o                         
  -6   4  12         17.93         26.44         3.27 o                         
  -5   4  12        368.79        387.22        14.17 o                         
  -4   4  12         27.51         14.14         7.97 o                         
  -3   4  12         53.96         67.14         9.77 o                         
  -2   4  12          0.40          0.00         5.56 o                         
  -1   4  12          4.66          5.80         4.58 o                         
 -10   5  12         57.14         65.47         8.04 o                         
  -9   5  12        127.33        127.04        10.33 o                         
  -8   5  12         12.05         11.19         5.50 o                         
  -7   5  12        162.48        162.13        10.48 o                         
  -6   5  12        121.97        134.30         7.28 o                         
  -5   5  12          0.00          0.00         3.27 o                         
  -4   5  12        221.40        196.59        21.60 o                         
  -3   5  12        371.96        361.91        18.87 o                         
  -2   5  12        145.57        159.53        10.32 o                         
 -10   6  12         40.20         39.49         5.55 o                         
  -9   6  12         50.39         47.03         9.09 o                         
  -8   6  12        107.87        118.30        11.40 o                         
  -7   6  12         11.43         22.71         5.54 o                         
  -6   6  12          8.29          7.04         3.52 o                         
  -5   6  12        127.71        150.10        16.72 o                         
  -4   6  12         14.33         14.97         9.77 o                         
  -8   7  12        642.18        597.20        29.24 o                         
  -7   7  12        493.30        476.80        19.17 o                         
  -6   7  12          7.36         15.18         3.44 o                         
  -3  -9  13          3.80          2.71         3.20 o                         
  -2  -9  13          0.15          0.00         3.06 o                         
  -1  -9  13        100.17        115.16         8.01 o                         
   0  -9  13         41.58         57.56         3.44 o                         
  -5  -8  13         24.67         19.56         4.88 o                         
  -4  -8  13         19.15         18.21         3.49 o                         
  -3  -8  13        188.01        172.60         6.96 o                         
  -2  -8  13         46.48         38.57         3.29 o                         
  -1  -8  13         25.25         24.38         2.80 o                         
   0  -8  13        146.03        147.53         6.48 o                         
   1  -8  13        144.09        117.80         5.96 o                         
  -6  -7  13        135.79        129.39         8.62 o                         
  -5  -7  13          2.61          0.00         3.04 o                         
  -4  -7  13          0.44          0.00         2.63 o                         
  -3  -7  13          1.30          0.00         2.33 o                         
  -2  -7  13         14.77         21.16         2.58 o                         
  -1  -7  13          9.61         11.96         2.14 o                         
   0  -7  13         41.13         40.60         3.08 o                         
   1  -7  13         57.18         48.17         3.45 o                         
  -7  -6  13         18.65         21.01         4.95 o                         
  -6  -6  13          2.03          0.66         3.22 o                         
  -5  -6  13         19.83         20.63         3.12 o                         
  -4  -6  13          1.74          2.47         2.67 o                         
  -3  -6  13          6.41          9.39         2.47 o                         
  -2  -6  13         11.79         12.99         2.33 o                         
  -1  -6  13          2.04          1.03         2.06 o                         
   0  -6  13          6.15          5.78         2.29 o                         
   1  -6  13         33.67         19.80         2.69 o                         
   2  -6  13         86.77         76.30         6.59 o                         
  -8  -5  13        100.96        105.98        10.91 o                         
  -7  -5  13         76.22         67.11         5.68 o                         
  -6  -5  13          1.00          0.60         3.34 o                         
  -5  -5  13        242.99        244.60         9.99 o                         
  -4  -5  13        701.10        719.10        21.66 o                         
  -3  -5  13         22.39         29.40         2.78 o                         
  -2  -5  13          0.26          2.37         2.09 o                         
  -1  -5  13         72.39         70.60         4.17 o                         
   0  -5  13         30.49         42.53         3.43 o                         
   1  -5  13         14.46         21.77         2.67 o                         
   2  -5  13          1.07         23.75         4.00 o                         
  -9  -4  13         15.99         25.31         5.00 o                         
  -8  -4  13          0.20          6.09         5.27 o                         
  -7  -4  13         72.09         75.36         4.25 o                         
  -6  -4  13          0.14          0.00         2.85 o
[truncated: 16,849 more chars]
